# Supplementary material for: Eight new species and an annotated checklist of Microgastrinae (Hymenoptera, Braconidae) from Canada and Alaska
Source: Zookeys. 2010 Oct 19;(63):1–53. doi: 10.3897/zookeys.63.565 (PMC3088399; doi:10.3897/zookeys.63.565)
Supplement: XML Treatment for Apanteles huberi [file zookeys.63.565-treatment1.xml]

<!DOCTYPE tp:taxon-treatment
  PUBLIC "-//TaxonX//DTD Taxonomic Treatment Publishing DTD v0 20100105//EN" "tax-treatment-NSO.dtd">
<tp:taxon-treatment xmlns:tp="http://www.plazi.org/taxpub"><tp:treatment-meta><mixed-citation publication-type="journal"><person-group><name><surname>Fernández-Triana</surname><given-names>Jose L.</given-names></name></person-group><article-title>Eight new species and an annotated checklist of Microgastrinae (Hymenoptera, Braconidae) from Canada and Alaska</article-title><source>Zookeys</source><day>19</day><month>10</month><year>2010</year><volume>2010</volume><issue>63</issue><fpage>1</fpage><lpage>53</lpage><pub-id pub-id-type="doi">10.3897/zookeys.63.565</pub-id></mixed-citation></tp:treatment-meta><tp:nomenclature><tp:taxon-name>
                        <tp:taxon-name-part taxon-name-part-type="genus">Apanteles</tp:taxon-name-part>
                        <tp:taxon-name-part taxon-name-part-type="species">huberi</tp:taxon-name-part>
		                    <object-id xmlns:xlink="http://www.w3.org/1999/xlink" xlink:type="simple">urn:lsid:zoobank.org:act:D245A5D6-6061-46B0-A0FA-9271F0DB82DE</object-id>
                    </tp:taxon-name><tp:taxon-authority>Fernández-Triana</tp:taxon-authority><tp:taxon-status xmlns:xlink="http://www.w3.org/1999/xlink" xlink:type="simple">sp. n.</tp:taxon-status><xref ref-type="fig" rid="F3">Figs 3</xref><xref ref-type="fig" rid="F4">6</xref><xref ref-type="supplementary-material" rid="SD1">Supplementary Appendix 1</xref><tp:nomenclature-citation-list><tp:nomenclature-citation><tp:taxon-name>Apanteles</tp:taxon-name><comment> sp. 2. Fernández-Triana and Huber, 2010: 316. [Examined].</comment></tp:nomenclature-citation></tp:nomenclature-citation-list></tp:nomenclature><tp:treatment-sec sec-type="Type locality"><title>Type locality.</title><p>Canada, British Columbia, Kispiox, 55°21'0"N, 127°40'58.8"W.</p></tp:treatment-sec><tp:treatment-sec sec-type="Type material"><title>Type material.</title><sec sec-type="Holotype"><title>Holotype.</title><p><bold>Female</bold> (CNC), with first label: <tp:taxon-name>Choristoneura biennis</tp:taxon-name>, Kispiox, BC, T. G. Gray; second label with date as follows: 6.vii.1983; third label with Specimen ID: MIC 000108. CNC TYPE 23935.</p></sec><sec sec-type="Paratypes"><title>Paratypes</title><p>(CNC):8 ♀ and 2 ♂ same data as holotype for the first two labels; 4 of those specimens with a third label with Specimen IDs: MIC 000106 and MIC 000107 (2 ♀), MIC 000109 (1 ♂), and CNCI JDR-specm 2009–470 (1 ♀).</p></sec></tp:treatment-sec><tp:treatment-sec sec-type="Diagnosis"><title>Diagnosis.</title><p>This species will run to <tp:taxon-name>Apanteles fumiferanae</tp:taxon-name> in both the keys of <xref ref-type="bibr" rid="B31">Muesebeck (1922)</xref> and <xref ref-type="bibr" rid="B27">Mason (1974)</xref>; and will run to <tp:taxon-name>Apanteles</tp:taxon-name> sp. 2 in the key of <xref ref-type="bibr" rid="B15">Fernández-Triana and Huber (2010)</xref>. It is related to and morphologically very similar to <tp:taxon-name>Apanteles fumiferanae</tp:taxon-name>. It differs in the propodeal areola shape (elongated coffin-shaped or ovoid, and weakly defined anteriorly in <tp:taxon-name>Apanteles huberi</tp:taxon-name>; less elongated and well defined diamond-shaped in <tp:taxon-name>Apanteles fumiferanae</tp:taxon-name>), length of flagellomeres 2 and 14 (longer in <tp:taxon-name>Apanteles huberi</tp:taxon-name>) and medio tergite 1 (in <tp:taxon-name>Apanteles huberi</tp:taxon-name> almost parallel-sided, with greatest width 1.1× the shortest width; while in <tp:taxon-name>Apanteles fumiferanae</tp:taxon-name> the medio tergite is widening apically, with the greatest width 1.2–1.5× the shortest width). The two species also have different host species and differ in 1–4 base pairs within the barcoding region (more details below under the sections <bold>Molecular data</bold>, <bold>Distribution and biology</bold> and <bold>Comments</bold>).</p><fig id="F3" position="float" orientation="portrait"><label>Figures 3–5.</label><caption><p><bold>3</bold> <tp:taxon-name>Apanteles huberi</tp:taxon-name>, mesosoma, propodeum and medio tergites 1–3, dorsal <bold>4</bold> <tp:taxon-name>Apanteles jenniferae</tp:taxon-name>, propodeum and medio tergites 1–3, dorsal <bold>5</bold> <tp:taxon-name>Apanteles roughleyi</tp:taxon-name>, propodeum and medio tergites 1–3, dorsal.</p></caption><graphic xmlns:xlink="http://www.w3.org/1999/xlink" xlink:href="ZooKeys-063-001-g003.jpg" position="float" orientation="portrait" xlink:type="simple"/></fig></tp:treatment-sec><tp:treatment-sec sec-type="Description"><title>Description.</title><sec sec-type="Female"><title>Female</title><p>Antenna length 2–2.2 mm (missing in holotype), body length 2.7 mm (2.3–2.8 mm), forewing 2.8 mm (2.6–3.0 mm). Head with glossa truncate and short. Face with shallow, sparse punctures; and sparse, uniformly distributed setae. Face width at antennal base/face width at clypeus edge: 1.1×; intertentorial pit distance/face width at clypeus edge: 0.6×; compound eye height/head height: 0.8×; head height/width: 0.8×; face width at antennal base/head maximum width: 0.7×; malar space/basal width of mandible 1.1×. Clypeus transversely narrow, its width/height: 3.7×. Length/width of flagellomeres: 1<sup>st</sup> (3.5×), 2<sup>nd</sup> (4.0×), 8<sup>th</sup> (2.9×), 14<sup>th</sup> (1.2×), 15<sup>th</sup> (1.1×). Length of flagellomere 2/flagellomere 14: 3.0×. Ocello-ocular distance/posterior ocelli diameter: 2.3×; distance betwen posterior ocelli/ocelli diameter: 2.3×.</p><p>Mesosoma. Pronotum laterally with dorsal and ventral grooves well defined. Mesoscutum with sparse and shallow punctures (distance between punctures about 1.0× its diameter), punctures sparser centrally. Mesoscutum 1.4× wider than long. Mesoscutum and scutellum uniformly covered by dense, silvered-coloured pilosity. Scutellum almost smooth, with very sparse and shallow punctures. Scutellum length/width at base 1.1×. Scutellar suture thin and shallow, with 12–14 costulae. Posterior band of<!--PageBreak--><!--PageBreak--> scutellum polished. Scutellar lateral face with polished area semicircular and about 1/2 the face height. Mesopleuron setose and with punctures on the anterior margin and upper corner, rest smooth and glabrous; centrally with small depressed area with shallow transverse striae. Thin, crenulate sulcus separating meso and metapleura. Metapleuron mostly smooth and polished, with setae and punctures only dorsally and ventrally along margins; metapleuron with a short, crenulate, longitudinal sulcus running from lower margin near metacoxa through spiracle. Metapleural carina with a short lamella. Propodeum with an ovoid or coffin-shaped areola, with anterior carinae less defined; propodeum sparsely punctured in the anterior half, with transverse striation in the apical half.</p><p>Metasoma. Mediotergite 1 almost parallel sided, just slightly widening posteriorly; basal width/apical width 1.1×; length/apical width 1.4×; mediotergite 1 with smooth, basal depression; apical 2/3 sculptured with longitudinal striae, except for a median, sub-apical depressed area which is mostly smooth and a polished knob centrally in the apical margin. Mediotergite 2 transverse, trapezoidal in shape; basal width/apical width 0.7×; length/apical width 0.3×; with longitudinal striae covering most of the surface. Mediotergite 3 twice the length of mediotergite 2. Mediotergite 3 and following unsculptured, polished and uniformly covered by sparse setae. Hypopygium striate, with acute tip slightly protruding beyond apical tergites. Ovipositor sheaths fully setose, 0.9–1.0× as long as metatibia length.</p><p>Legs. Metatibial inner spur 1.3× (1.2–1.5×) the length of outer spur, and 0.6× (0.5–0.6×) the length of metatarsomere 1. Metafemur 3.0× (3.0–3.1×) as long as wide.</p><p>Wings. Forewing vein R1a 1.1× as long as stigma length; length of R1a about 2.0× as long as the distance between its end and the end of 3RSb. Vein r 0.8× the maximum width of stigma. Join of veins r and 2RS angulated, sometimes with small knob at their junction; vein 2M 1.0–1.1× as long as vein (RS+M)b. Edge of vannal lobe of hindwing medially straight to slightly convex and with setae of uniform length which are shorter than those at base and apex of lobe.</p><p>Colour: Maxillary and labial palps, and two first pairs of legs (except for coxae), yellow; head, meso and metasoma, and all coxae dark-brown or black; apex of metatibia and part (sometimes most) of the metafemur and metatarsus orange-red or light brown. Most of veins light brown, stigma borders light brown, centrally pale.</p></sec><sec sec-type="Male"><title>Male</title><p>As females, except for slightly smaller size (2.3–2.4 mm), legs with brighter yellow coloration, and width of mediotergite 1 slightly less than in females.</p><fig id="F4" position="float" orientation="portrait"><label>Figures 6–8.</label><caption><p>Wings. <bold>6</bold> <tp:taxon-name>Apanteles huberi</tp:taxon-name> <bold>7</bold> <tp:taxon-name>Apanteles jenniferae</tp:taxon-name> <bold>8</bold> <tp:taxon-name>Apanteles roughleyi</tp:taxon-name>. Scale line= 1.0 mm.</p></caption><graphic xmlns:xlink="http://www.w3.org/1999/xlink" xlink:href="ZooKeys-063-001-g004.jpg" position="float" orientation="portrait" xlink:type="simple"/></fig></sec></tp:treatment-sec><!--PageBreak--><tp:treatment-sec sec-type="Molecular data"><title>Molecular data.</title><p>Partial barcodes (144 bp) from the holotype and three paratypes of <tp:taxon-name>Apanteles huberi</tp:taxon-name> were obtained and compared with two paratypes of <tp:taxon-name>Apanteles fumiferanae</tp:taxon-name> with a similar sequence length (<xref ref-type="fig" rid="F8">Fig. 21</xref>). In spite of the relatively short sequences available for analysis (about one fifth of the barcoding region) the two species consistently differed between 1–4 base pairs (0.8–2.8%).</p></tp:treatment-sec><tp:treatment-sec sec-type="Distribution and biology"><title>Distribution and biology.</title><p>Only known from the type locality in BC. All studied specimens were reared from <tp:taxon-name>Choristoneura biennis</tp:taxon-name> —it is the only braconid species reliably reared from that lepidopteran (<xref ref-type="bibr" rid="B15">Fernández-Triana and Huber 2010</xref>).</p></tp:treatment-sec><tp:treatment-sec sec-type="Comments"><title>Comments.</title><p>The related species <tp:taxon-name>Apanteles fumiferanae</tp:taxon-name> has a relatively wide range of hosts (<xref ref-type="bibr" rid="B27">Mason 1974</xref>; <xref ref-type="bibr" rid="B15">Fernández-Triana and Huber 2010</xref>), but has never been recorded parasitizing <tp:taxon-name>Choristoneura biennis</tp:taxon-name>. The different host species and slight but consistent morphological and barcoding differences provide sufficient evidence to consider <tp:taxon-name>Apanteles huberi</tp:taxon-name> as a separate and distinct species.</p></tp:treatment-sec><tp:treatment-sec sec-type="Etymology"><title>Etymology.</title><p>I dedicate this species to John Huber (CNC) as an appreciation for the many things I have learned from him during the last four years (his knowledge of <tp:taxon-name>Hymenoptera</tp:taxon-name> and kindness are both extraordinary); and also for all the shared chocolate!</p></tp:treatment-sec><tp:treatment-sec><!--Section generated to contain objects referenced in tp:taxon-treatment.--><supplementary-material xmlns:xlink="http://www.w3.org/1999/xlink" id="SD1" content-type="local-data" position="float" orientation="portrait" xlink:type="simple"><caption><title>Appendix I.</title><p>Comprehensive data for type material of Microgastrinae described in this paper where DNA barcodes were obtained. The Sample ID and Process ID fields allow to retrieve all molecular and collection information for every specimen through BOLD (<ext-link ext-link-type="uri" xlink:href="http://www.barcodinglife.org" xlink:type="simple">http://www.barcodinglife.org</ext-link>). File format: Microsoft Excel (1997–2003). <ext-link ext-link-type="uri" xlink:href="http://dx.doi.org/10.3897/zookeys.63.565-app.I" xlink:type="simple">doi: 10.3897/zookeys.63.565-app.I</ext-link></p></caption><media mimetype="application" mime-subtype="xls" xlink:href="ZooKeys-063-001-SD1.xls" position="float" orientation="portrait" xlink:type="simple"/></supplementary-material><fig id="F8" position="float" orientation="portrait"><label>Figures 21–24.</label><caption><p>Neighbour-joining trees, K2P distance model. <bold>21</bold> Type material of <tp:taxon-name>Apanteles fumiferanae</tp:taxon-name> and <tp:taxon-name>Apanteles huberi</tp:taxon-name> <bold>22</bold> Type material of <tp:taxon-name>Apanteles masmithi</tp:taxon-name> and authenticated specimens of <tp:taxon-name>Apanteles cockerelli</tp:taxon-name> <bold>23</bold> Type material of <tp:taxon-name>Pseudapanteles gouleti</tp:taxon-name> and one unauthenticated specimen of <tp:taxon-name>Pseudapanteles dignus</tp:taxon-name> <bold>24</bold> Type material of <tp:taxon-name>Venanus heberti</tp:taxon-name> and one authenticated specimen of <tp:taxon-name>Venanus pinicola</tp:taxon-name>. Alphanumeric characters between parentheses refer to the specimens Sample ID (see Methods for more details). The number of specimens per species and its Sample IDs are detailed in the <xref ref-type="supplementary-material" rid="SD1">Supplementary Appendix 1</xref>.</p></caption><graphic xmlns:xlink="http://www.w3.org/1999/xlink" xlink:href="ZooKeys-063-001-g008.jpg" position="float" orientation="portrait" xlink:type="simple"/></fig></tp:treatment-sec><ref-list><ref id="B31"><mixed-citation xmlns:xlink="http://www.w3.org/1999/xlink" xlink:type="simple"><person-group><name name-style="western"><surname>Muesebeck</surname><given-names>CFW</given-names></name></person-group>(<year>1922</year>)<article-title> A revision of the North American ichneumon-flies, belonging to the subfamilies Neoneurinae and Microgasterinae.</article-title><source>Proceedings of the United States National Museum</source><volume>61</volume> (<issue>2436</issue>):<fpage>1</fpage>-<lpage>76</lpage>.</mixed-citation></ref><ref id="B27"><mixed-citation xmlns:xlink="http://www.w3.org/1999/xlink" xlink:type="simple"><person-group><name name-style="western"><surname>Mason</surname><given-names>WRM</given-names></name></person-group>(<year>1974</year>)<article-title> The Apanteles species (Hymenoptera: Braconidae attacking Lepidoptera in the micro-habitat of the spruce budworm (Lepidoptera: Tortricidae).</article-title><source>Canadian Entomologist</source><volume>106</volume>:<fpage>1087</fpage>-<lpage>1102</lpage>.</mixed-citation></ref><ref id="B15"><mixed-citation xmlns:xlink="http://www.w3.org/1999/xlink" xlink:type="simple"><person-group><name name-style="western"><surname>Fernández-Triana</surname><given-names>J</given-names></name><name name-style="western"><surname>Huber</surname><given-names>JT</given-names></name></person-group>(<year>2010</year>)<article-title> Braconid parasitoids (Hymenoptera: Braconidae) of Nearctic Choristoneura species (Lepidoptera: Tortricidae), with a summary of other parasitoid families attacking Choristoneura.</article-title><source>The Canadian Entomologist</source><volume>142</volume>:<fpage>295</fpage>-<lpage>343</lpage>.</mixed-citation></ref></ref-list></tp:taxon-treatment>
