# Supplementary material for: Eight new species and an annotated checklist of Microgastrinae (Hymenoptera, Braconidae) from Canada and Alaska
Source: Zookeys. 2010 Oct 19;(63):1–53. doi: 10.3897/zookeys.63.565 (PMC3088399; doi:10.3897/zookeys.63.565)
Supplement: Appendix I. — Comprehensive data for type material of Microgastrinae described in this paper where DNA barcodes were obtained. The Sample ID and Process ID fields allow to retrieve all molecular and collection information for every specimen through BOLD (http://www.barcodinglife.org). File format: Microsoft Excel (1997–2003). doi: 10.3897/zookeys.63.565-app.I [file ZooKeys-063-001-SD1.xls]

## Sheet: Lab
Project:	MERGED: {JFTM}			User :	Jose Leonardo Fernandez Triana
Created :	12-August-2010
Process ID	Sample ID	Field Num	Catalog Num		COI-5P Seq. Length	Collection Date	Identification	Life Stage	Extra Info	Voucher Type	Institution	Notes
MHABR045-09	MIC 000045	MIC 000045	MIC 000045		144	01-Jan-1951	Apanteles cockerelli	A			Canadian National Collection of Insects, Arachnids and Nematodes
MHABR044-09	MIC 000044	MIC 000044	MIC 000044		144	01-Jan-1959	Apanteles cockerelli	A			Canadian National Collection of Insects, Arachnids and Nematodes
MHABR043-09	MIC 000043	MIC 000043	MIC 000043		117	01-Jan-1955	Apanteles cockerelli	A			Canadian National Collection of Insects, Arachnids and Nematodes
ASSR095-09	MIC 000283	MIC 000283	MIC 000283		145	18-Jun-1911	Apanteles fumiferanae	A	Ex: Choristoneura fumiferanae		Canadian National Collection of Insects, Arachnids and Nematodes	Paratype
ASSR077-09	MIC 000265	MIC 000265	MIC 000265		144	18-Jun-1911	Apanteles fumiferanae	A	Ex: Choristoneura fumiferanae		Canadian National Collection of Insects, Arachnids and Nematodes	Paratype
MHABR109-09	MIC 000109	MIC 000109	MIC 000109		144	01-Jan-1983	Apanteles huberi	A	Ex: Choristoneura biennis		Canadian National Collection of Insects, Arachnids and Nematodes	Paratype
MHABR108-09	MIC 000108	MIC 000108	MIC 000108		144	01-Jan-1983	Apanteles huberi	A	Ex: Choristoneura biennis		Canadian National Collection of Insects, Arachnids and Nematodes	Holotype
MHABR107-09	MIC 000107	MIC 000107	MIC 000107		144	01-Jan-1983	Apanteles huberi	A	Ex: Choristoneura biennis		Canadian National Collection of Insects, Arachnids and Nematodes	Paratype
MHABR106-09	MIC 000106	MIC 000106	MIC 000106		144	01-Jan-1983	Apanteles huberi	A	Ex: Choristoneura biennis		Canadian National Collection of Insects, Arachnids and Nematodes	Paratype
MHABR056-09	MIC 000056	MIC 000056	MIC 000056		144	01-Jan-1960	Apanteles masmithi	A	Ex: Limnaecia phragmitella		Canadian National Collection of Insects, Arachnids and Nematodes	Paratype
MHABR055-09	MIC 000055	MIC 000055	MIC 000055		144	01-Jan-1960	Apanteles masmithi	A	Ex: Limnaecia phragmitella		Canadian National Collection of Insects, Arachnids and Nematodes	Paratype
MHABR054-09	MIC 000054	MIC 000054	MIC 000054		0	01-Jan-1959	Apanteles masmithi	A	Ex: Limnaecia phragmitella		Canadian National Collection of Insects, Arachnids and Nematodes	Paratype
MHABR053-09	MIC 000053	MIC 000053	MIC 000053		0	01-Jan-1969	Apanteles masmithi	A			Canadian National Collection of Insects, Arachnids and Nematodes	Paratype
MHABR052-09	MIC 000052	MIC 000052	MIC 000052		0	01-Jan-1959	Apanteles masmithi	A	Ex: Limnaecia phragmitella		Canadian National Collection of Insects, Arachnids and Nematodes	Paratype
MHABR051-09	MIC 000051	MIC 000051	MIC 000051		0	01-Jan-1959	Apanteles masmithi	A	Ex: Limnaecia phragmitella		Canadian National Collection of Insects, Arachnids and Nematodes	Paratype
MHABR050-09	MIC 000050	MIC 000050	MIC 000050		144	01-Jan-1959	Apanteles masmithi	A	Ex: Limnaecia phragmitella		Canadian National Collection of Insects, Arachnids and Nematodes	Paratype
MHABR049-09	MIC 000049	MIC 000049	MIC 000049		0	01-Jan-1953	Apanteles masmithi	A			Canadian National Collection of Insects, Arachnids and Nematodes	Paratype
MHABR048-09	MIC 000048	MIC 000048	MIC 000048		144	23-Aug-1953	Apanteles masmithi	A			Canadian National Collection of Insects, Arachnids and Nematodes	Holotype: http://gigapan.org/gigapans/35712/
CNCHZ646-09	CAM 0456	CAM0456	CAM0456		657	01-Oct-2008	Apanteles masmithi	A			Canadian National Collection of Insects, Arachnids and Nematodes	Paratype
MHABR057-09	MIC 000057	MIC 000057	MIC 000057		144	01-Jan-1969	Apanteles masmithi	A			Canadian National Collection of Insects, Arachnids and Nematodes	Paratype
CNCHW204-09	CNCH1234	CNCH1234	CNCH1234		389	01-Apr-1985	Apanteles samarshalli	A			Canadian National Collection of Insects, Arachnids and Nematodes	Holotype
CNCHX013-09	CAM 0883	CAM0883	CAM0883		658		Pseudapanteles gouleti	A			Canadian National Collection of Insects, Arachnids and Nematodes
CNCHX005-09	CAM 0875	CAM0875	CAM0875		658		Pseudapanteles gouleti	A			Canadian National Collection of Insects, Arachnids and Nematodes
CNCHX004-09	CAM 0874	CAM0874	CAM0874		658		Pseudapanteles gouleti	A			Canadian National Collection of Insects, Arachnids and Nematodes
CNCHZ448-09	CAM 0258	CAM0258	CAM0258		657	01-Sep-2007	Pseudapanteles gouleti	A			Canadian National Collection of Insects, Arachnids and Nematodes	Paratype
CNCHZ447-09	CAM 0257	CAM0257	CAM0257		657	10-Aug-2007	Pseudapanteles gouleti	A			Canadian National Collection of Insects, Arachnids and Nematodes	Paratype
CNCHZ446-09	CAM 0256	CAM0256	CAM0256		657	10-Aug-2007	Pseudapanteles gouleti	A			Canadian National Collection of Insects, Arachnids and Nematodes	Paratype
CNCHZ445-09	CAM 0255	CAM0255	CAM0255		657	10-Aug-2007	Pseudapanteles gouleti	A			Canadian National Collection of Insects, Arachnids and Nematodes	Paratype
CNCHZ444-09	CAM 0254	CAM0254	CAM0254		657	01-Sep-2007	Pseudapanteles gouleti	A			Canadian National Collection of Insects, Arachnids and Nematodes	Paratype
CNCHZ443-09	CAM 0253	CAM0253	CAM0253		617	23-Jul-2007	Pseudapanteles gouleti	A			Canadian National Collection of Insects, Arachnids and Nematodes	Holotype
CNCHZ442-09	CAM 0252	CAM0252	CAM0252		657	23-Jul-2007	Pseudapanteles gouleti	A			Canadian National Collection of Insects, Arachnids and Nematodes	Paratype
CNCHZ441-09	CAM 0251	CAM0251	CAM0251		657	23-Jul-2007	Pseudapanteles gouleti	A			Canadian National Collection of Insects, Arachnids and Nematodes	Paratype
CNCHZ667-09	MIC 000475	MIC 000475	MIC 000475		657	23-Jul-2008	Venanus heberti	A			Canadian National Collection of Insects, Arachnids and Nematodes	Paratype
CNCHZ666-09	MIC 000474	MIC 000474	MIC 000474		657	23-Jul-2008	Venanus heberti	A			Canadian National Collection of Insects, Arachnids and Nematodes	Paratype
CNCHZ668-09	MIC 000476	MIC 000476	MIC 000476		657	23-Jul-2008	Venanus heberti	A			Canadian National Collection of Insects, Arachnids and Nematodes	Holotype
CNCHY272-07	HYM00000544	HYM00000544	HYM00000544		657	15-Jul-2006	Venanus pinicola	A			Canadian National Collection of Insects, Arachnids and Nematodes

## Sheet: Vouchers
Project:	MERGED: {JFTM}			User :	Jose Leonardo Fernandez Triana
Created :	12-August-2010
Sample ID	Field Number	Catalog Number	Collection Code	Institution Storing
MIC 000045	MIC 000045	MIC 000045	CNC-HYM	Canadian National Collection of Insects, Arachnids and Nematodes
MIC 000044	MIC 000044	MIC 000044	CNC-HYM	Canadian National Collection of Insects, Arachnids and Nematodes
MIC 000043	MIC 000043	MIC 000043	CNC-HYM	Canadian National Collection of Insects, Arachnids and Nematodes
MIC 000283	MIC 000283	MIC 000283	MIC	Canadian National Collection of Insects, Arachnids and Nematodes
MIC 000265	MIC 000265	MIC 000265	MIC	Canadian National Collection of Insects, Arachnids and Nematodes
MIC 000109	MIC 000109	MIC 000109	CNC-HYM	Canadian National Collection of Insects, Arachnids and Nematodes
MIC 000108	MIC 000108	MIC 000108	CNC-HYM	Canadian National Collection of Insects, Arachnids and Nematodes
MIC 000107	MIC 000107	MIC 000107	CNC-HYM	Canadian National Collection of Insects, Arachnids and Nematodes
MIC 000106	MIC 000106	MIC 000106	CNC-HYM	Canadian National Collection of Insects, Arachnids and Nematodes
MIC 000056	MIC 000056	MIC 000056	CNC-HYM	Canadian National Collection of Insects, Arachnids and Nematodes
MIC 000055	MIC 000055	MIC 000055	CNC-HYM	Canadian National Collection of Insects, Arachnids and Nematodes
MIC 000054	MIC 000054	MIC 000054	CNC-HYM	Canadian National Collection of Insects, Arachnids and Nematodes
MIC 000053	MIC 000053	MIC 000053	CNC-HYM	Canadian National Collection of Insects, Arachnids and Nematodes
MIC 000052	MIC 000052	MIC 000052	CNC-HYM	Canadian National Collection of Insects, Arachnids and Nematodes
MIC 000051	MIC 000051	MIC 000051	CNC-HYM	Canadian National Collection of Insects, Arachnids and Nematodes
MIC 000050	MIC 000050	MIC 000050	CNC-HYM	Canadian National Collection of Insects, Arachnids and Nematodes
MIC 000049	MIC 000049	MIC 000049	CNC-HYM	Canadian National Collection of Insects, Arachnids and Nematodes
MIC 000048	MIC 000048	MIC 000048	CNC-HYM	Canadian National Collection of Insects, Arachnids and Nematodes
CAM 0456	CAM0456	CAM0456	CAM	Canadian National Collection of Insects, Arachnids and Nematodes
MIC 000057	MIC 000057	MIC 000057	CNC-HYM	Canadian National Collection of Insects, Arachnids and Nematodes
CNCH1234	CNCH1234	CNCH1234	CNCH	Canadian National Collection of Insects, Arachnids and Nematodes
CAM 0883	CAM0883	CAM0883	CAM	Canadian National Collection of Insects, Arachnids and Nematodes
CAM 0875	CAM0875	CAM0875	CAM	Canadian National Collection of Insects, Arachnids and Nematodes
CAM 0874	CAM0874	CAM0874	CAM	Canadian National Collection of Insects, Arachnids and Nematodes
CAM 0258	CAM0258	CAM0258	CAM	Canadian National Collection of Insects, Arachnids and Nematodes
CAM 0257	CAM0257	CAM0257	CAM	Canadian National Collection of Insects, Arachnids and Nematodes
CAM 0256	CAM0256	CAM0256	CAM	Canadian National Collection of Insects, Arachnids and Nematodes
CAM 0255	CAM0255	CAM0255	CAM	Canadian National Collection of Insects, Arachnids and Nematodes
CAM 0254	CAM0254	CAM0254	CAM	Canadian National Collection of Insects, Arachnids and Nematodes
CAM 0253	CAM0253	CAM0253	CAM	Canadian National Collection of Insects, Arachnids and Nematodes
CAM 0252	CAM0252	CAM0252	CAM	Canadian National Collection of Insects, Arachnids and Nematodes
CAM 0251	CAM0251	CAM0251	CAM	Canadian National Collection of Insects, Arachnids and Nematodes
MIC 000475	MIC 000475	MIC 000475	MIC	Canadian National Collection of Insects, Arachnids and Nematodes
MIC 000474	MIC 000474	MIC 000474	MIC	Canadian National Collection of Insects, Arachnids and Nematodes
MIC 000476	MIC 000476	MIC 000476	MIC	Canadian National Collection of Insects, Arachnids and Nematodes
HYM00000544	HYM00000544	HYM00000544	CNC-HYM	Canadian National Collection of Insects, Arachnids and Nematodes

## Sheet: Taxonomy
Project:	MERGED: {JFTM}			User :	Jose Leonardo Fernandez Triana
Created :	12-August-2010
Sample ID	Phylum	Class	Order	Family	Subfamily	Genus	Species	Identifier	Identifier email
MIC 000045	Arthropoda	Insecta	Hymenoptera	Braconidae	Microgastrinae	Apanteles	Apanteles cockerelli	Jose Leonardo Fernandez Triana	jftriana@uoguelph.ca
MIC 000044	Arthropoda	Insecta	Hymenoptera	Braconidae	Microgastrinae	Apanteles	Apanteles cockerelli	Jose Leonardo Fernandez Triana	jftriana@uoguelph.ca
MIC 000043	Arthropoda	Insecta	Hymenoptera	Braconidae	Microgastrinae	Apanteles	Apanteles cockerelli	Jose Leonardo Fernandez Triana	jftriana@uoguelph.ca
MIC 000283	Arthropoda	Insecta	Hymenoptera	Braconidae	Microgastrinae	Apanteles	Apanteles fumiferanae	Jose Leonardo Fernandez Triana	jftriana@uoguelph.ca
MIC 000265	Arthropoda	Insecta	Hymenoptera	Braconidae	Microgastrinae	Apanteles	Apanteles fumiferanae	Jose Leonardo Fernandez Triana	jftriana@uoguelph.ca
MIC 000109	Arthropoda	Insecta	Hymenoptera	Braconidae	Microgastrinae	Apanteles	Apanteles huberi	Jose Leonardo Fernandez Triana	jftriana@uoguelph.ca
MIC 000108	Arthropoda	Insecta	Hymenoptera	Braconidae	Microgastrinae	Apanteles	Apanteles huberi	Jose Leonardo Fernandez Triana	jftriana@uoguelph.ca
MIC 000107	Arthropoda	Insecta	Hymenoptera	Braconidae	Microgastrinae	Apanteles	Apanteles huberi	Jose Leonardo Fernandez Triana	jftriana@uoguelph.ca
MIC 000106	Arthropoda	Insecta	Hymenoptera	Braconidae	Microgastrinae	Apanteles	Apanteles huberi	Jose Leonardo Fernandez Triana	jftriana@uoguelph.ca
MIC 000056	Arthropoda	Insecta	Hymenoptera	Braconidae	Microgastrinae	Apanteles	Apanteles masmithi	Jose Leonardo Fernandez Triana	jftriana@uoguelph.ca
MIC 000055	Arthropoda	Insecta	Hymenoptera	Braconidae	Microgastrinae	Apanteles	Apanteles masmithi	Jose Leonardo Fernandez Triana	jftriana@uoguelph.ca
MIC 000054	Arthropoda	Insecta	Hymenoptera	Braconidae	Microgastrinae	Apanteles	Apanteles masmithi	Jose Leonardo Fernandez Triana	jftriana@uoguelph.ca
MIC 000053	Arthropoda	Insecta	Hymenoptera	Braconidae	Microgastrinae	Apanteles	Apanteles masmithi	Jose Leonardo Fernandez Triana	jftriana@uoguelph.ca
MIC 000052	Arthropoda	Insecta	Hymenoptera	Braconidae	Microgastrinae	Apanteles	Apanteles masmithi	Jose Leonardo Fernandez Triana	jftriana@uoguelph.ca
MIC 000051	Arthropoda	Insecta	Hymenoptera	Braconidae	Microgastrinae	Apanteles	Apanteles masmithi	Jose Leonardo Fernandez Triana	jftriana@uoguelph.ca
MIC 000050	Arthropoda	Insecta	Hymenoptera	Braconidae	Microgastrinae	Apanteles	Apanteles masmithi	Jose Leonardo Fernandez Triana	jftriana@uoguelph.ca
MIC 000049	Arthropoda	Insecta	Hymenoptera	Braconidae	Microgastrinae	Apanteles	Apanteles masmithi	Jose Leonardo Fernandez Triana	jftriana@uoguelph.ca
MIC 000048	Arthropoda	Insecta	Hymenoptera	Braconidae	Microgastrinae	Apanteles	Apanteles masmithi	Jose Leonardo Fernandez Triana	jftriana@uoguelph.ca
CAM 0456	Arthropoda	Insecta	Hymenoptera	Braconidae	Microgastrinae	Apanteles	Apanteles masmithi	Jose Leonardo Fernandez Triana	jftriana@uoguelph.ca
MIC 000057	Arthropoda	Insecta	Hymenoptera	Braconidae	Microgastrinae	Apanteles	Apanteles masmithi	Jose Leonardo Fernandez Triana	jftriana@uoguelph.ca
CNCH1234	Arthropoda	Insecta	Hymenoptera	Braconidae	Microgastrinae	Apanteles	Apanteles samarshalli	Jose Leonardo Fernandez Triana	jftriana@uoguelph.ca
CAM 0883	Arthropoda	Insecta	Hymenoptera	Braconidae	Microgastrinae	Pseudapanteles	Pseudapanteles gouleti	Jose Leonardo Fernandez Triana	jftriana@uoguelph.ca
CAM 0875	Arthropoda	Insecta	Hymenoptera	Braconidae	Microgastrinae	Pseudapanteles	Pseudapanteles gouleti	Jose Leonardo Fernandez Triana	jftriana@uoguelph.ca
CAM 0874	Arthropoda	Insecta	Hymenoptera	Braconidae	Microgastrinae	Pseudapanteles	Pseudapanteles gouleti	Jose Leonardo Fernandez Triana	jftriana@uoguelph.ca
CAM 0258	Arthropoda	Insecta	Hymenoptera	Braconidae	Microgastrinae	Pseudapanteles	Pseudapanteles gouleti	Jose Leonardo Fernandez Triana	jftriana@uoguelph.ca
CAM 0257	Arthropoda	Insecta	Hymenoptera	Braconidae	Microgastrinae	Pseudapanteles	Pseudapanteles gouleti	Jose Leonardo Fernandez Triana	jftriana@uoguelph.ca
CAM 0256	Arthropoda	Insecta	Hymenoptera	Braconidae	Microgastrinae	Pseudapanteles	Pseudapanteles gouleti	Jose Leonardo Fernandez Triana	jftriana@uoguelph.ca
CAM 0255	Arthropoda	Insecta	Hymenoptera	Braconidae	Microgastrinae	Pseudapanteles	Pseudapanteles gouleti	Jose Leonardo Fernandez Triana	jftriana@uoguelph.ca
CAM 0254	Arthropoda	Insecta	Hymenoptera	Braconidae	Microgastrinae	Pseudapanteles	Pseudapanteles gouleti	Jose Leonardo Fernandez Triana	jftriana@uoguelph.ca
CAM 0253	Arthropoda	Insecta	Hymenoptera	Braconidae	Microgastrinae	Pseudapanteles	Pseudapanteles gouleti	Jose Leonardo Fernandez Triana	jftriana@uoguelph.ca
CAM 0252	Arthropoda	Insecta	Hymenoptera	Braconidae	Microgastrinae	Pseudapanteles	Pseudapanteles gouleti	Jose Leonardo Fernandez Triana	jftriana@uoguelph.ca
CAM 0251	Arthropoda	Insecta	Hymenoptera	Braconidae	Microgastrinae	Pseudapanteles	Pseudapanteles gouleti	Jose Leonardo Fernandez Triana	jftriana@uoguelph.ca
MIC 000475	Arthropoda	Insecta	Hymenoptera	Braconidae	Microgastrinae	Venanus	Venanus heberti	Jose Leonardo Fernandez Triana	jftriana@uoguelph.ca
MIC 000474	Arthropoda	Insecta	Hymenoptera	Braconidae	Microgastrinae	Venanus	Venanus heberti	Jose Leonardo Fernandez Triana	jftriana@uoguelph.ca
MIC 000476	Arthropoda	Insecta	Hymenoptera	Braconidae	Microgastrinae	Venanus	Venanus heberti	Jose Leonardo Fernandez Triana	jftriana@uoguelph.ca
HYM00000544	Arthropoda	Insecta	Hymenoptera	Braconidae	Microgastrinae	Venanus	Venanus pinicola	Jose Leonardo Fernandez Triana	jftriana@uoguelph.ca

## Sheet: Specimen Details
Project:	MERGED: {JFTM}			User :	Jose Leonardo Fernandez Triana
Created :	12-August-2010
Sample ID	Sex	Reproduction	Life Stage	Extra Info	Notes	Voucher Type	Tissue Type
MIC 000045	F	S	A
MIC 000044	F	S	A
MIC 000043	F	S	A
MIC 000283	F	S	A	Ex: Choristoneura fumiferanae	Paratype
MIC 000265	F	S	A	Ex: Choristoneura fumiferanae	Paratype
MIC 000109	M	S	A	Ex: Choristoneura biennis	Paratype
MIC 000108	F	S	A	Ex: Choristoneura biennis	Holotype
MIC 000107	F	S	A	Ex: Choristoneura biennis	Paratype
MIC 000106	F	S	A	Ex: Choristoneura biennis	Paratype
MIC 000056	M	S	A	Ex: Limnaecia phragmitella	Paratype
MIC 000055	M	S	A	Ex: Limnaecia phragmitella	Paratype
MIC 000054	M	S	A	Ex: Limnaecia phragmitella	Paratype
MIC 000053	F	S	A		Paratype
MIC 000052	F	S	A	Ex: Limnaecia phragmitella	Paratype
MIC 000051	F	S	A	Ex: Limnaecia phragmitella	Paratype
MIC 000050	F	S	A	Ex: Limnaecia phragmitella	Paratype
MIC 000049	F	S	A		Paratype
MIC 000048	F	S	A		Holotype: http://gigapan.org/gigapans/35712/
CAM 0456	M	S	A		Paratype
MIC 000057	M	S	A		Paratype
CNCH1234	F	S	A		Holotype
CAM 0883		S	A
CAM 0875		S	A
CAM 0874		S	A
CAM 0258	M	S	A		Paratype
CAM 0257	F	S	A		Paratype
CAM 0256	M	S	A		Paratype
CAM 0255	M	S	A		Paratype
CAM 0254	M	S	A		Paratype
CAM 0253	F	S	A		Holotype
CAM 0252	M	S	A		Paratype
CAM 0251	M	S	A		Paratype
MIC 000475	M	S	A		Paratype
MIC 000474	M	S	A		Paratype
MIC 000476	M	S	A		Holotype
HYM00000544	M	S	A

## Sheet: CollectionData
Project:	MERGED: {JFTM}			User :	Jose Leonardo Fernandez Triana
Created :	12-August-2010
Sample ID	Collectors	Date Collected	Continent	Country/Ocean	Province	Region	Sector	Exact Site	Lat	Lon	Elev	GPS Source
MIC 000045		01-Jan-1951		United States	Missouri
MIC 000044		01-Jan-1959		United States	Texas
MIC 000043		01-Jan-1955		United States	California
MIC 000283		18-Jun-1911		Canada	Quebec			Chicoutimi
MIC 000265		18-Jun-1911		Canada	Quebec			Chicoutimi
MIC 000109		01-Jan-1983		Canada	British Columbia
MIC 000108		01-Jan-1983		Canada	British Columbia
MIC 000107		01-Jan-1983		Canada	British Columbia
MIC 000106		01-Jan-1983		Canada	British Columbia
MIC 000056		01-Jan-1960		Canada	Nova Scotia
MIC 000055		01-Jan-1960		Canada	Nova Scotia
MIC 000054		01-Jan-1959		Canada	Nova Scotia
MIC 000053		01-Jan-1969		Canada	Nova Scotia
MIC 000052		01-Jan-1959		Canada	Nova Scotia
MIC 000051		01-Jan-1959		Canada	Nova Scotia
MIC 000050		01-Jan-1959		Canada	Nova Scotia
MIC 000049		01-Jan-1953		Canada	Ontario
MIC 000048	W.W. Judd	23-Aug-1953		Canada	Ontario	London		Sifton Bog	42.972	-81.325
CAM 0456	S. Peck	01-Oct-2008		Canada	Ontario	Leeds		Leeds-Granville Co., forest	44.629	-76.359
MIC 000057		01-Jan-1969		Canada	Nova Scotia
CNCH1234	S. & J. Peck	01-Apr-1985		United States	Florida	Monroe Co.		N. Key Largo Sec., hammock forest
CAM 0883	H. Goulet			Canada	Ontario	Ottawa		Ottwa city garden	45.356	-75.707
CAM 0875	H. Goulet			Canada	Ontario	Ottawa		Ottwa city garden	45.356	-75.707
CAM 0874	H. Goulet			Canada	Ontario	Ottawa		Ottwa city garden	45.356	-75.707
CAM 0258	H. Goulet	01-Sep-2007		Canada	Ontario	Ottawa		Ottawa city garden	45.356	-75.707
CAM 0257	H. Goulet	10-Aug-2007		Canada	Ontario	Ottawa		Ottawa city garden	45.356	-75.707
CAM 0256	H. Goulet	10-Aug-2007		Canada	Ontario	Ottawa		Ottawa city garden	45.356	-75.707
CAM 0255	H. Goulet	10-Aug-2007		Canada	Ontario	Ottawa		Ottawa city garden	45.356	-75.707
CAM 0254	H. Goulet	01-Sep-2007		Canada	Ontario	Ottawa		Ottawa city garden	45.356	-75.707
CAM 0253	H. Goulet	23-Jul-2007		Canada	Ontario	Ottawa		Ottawa city garden	45.356	-75.707
CAM 0252	H. Goulet	23-Jul-2007		Canada	Ontario	Ottawa		Ottawa city garden	45.356	-75.707
CAM 0251	H. Goulet	23-Jul-2007		Canada	Ontario	Ottawa		Ottawa city garden	45.356	-75.707
MIC 000475	Goulet, Boudreault & Badiss	23-Jul-2008		Canada	Prince Edward Island			Blooming Point, fallow field	46.408	-62.951	6
MIC 000474	Goulet, Boudreault & Badiss	23-Jul-2008		Canada	Prince Edward Island			Blooming Point, fallow field	46.408	-62.951	6
MIC 000476	Goulet, Boudreault & Badiss	23-Jul-2008		Canada	Prince Edward Island			Blooming Point, fallow field	46.408	-62.951	6
HYM00000544	Goulet & Boudrealt	15-Jul-2006		Canada	Yukon Territory		Pelly Crossing		62.831	-136.585	495
