# Supplementary material for: Eight new species and an annotated checklist of Microgastrinae (Hymenoptera, Braconidae) from Canada and Alaska
Source: Zookeys. 2010 Oct 19;(63):1–53. doi: 10.3897/zookeys.63.565 (PMC3088399; doi:10.3897/zookeys.63.565)
Supplement: Appendix II. — Comprehensive data for all specimens of genera Cotesia and Diolcogaster where DNA barcodes were obtained. The Sample ID and Process ID fields allow to retrieve all molecular and collection information for every specimen through BOLD (http://www.barcodinglife.org). File format: Microsoft Excel (1997–2003). doi: 10.3897/zookeys.63.565-app.II [file ZooKeys-063-001-SD2.xls]

## Sheet: Lab
Project:	SEARCH: Marker(COI-5P) Tax(Cotesia:Diolcogaster) Geo(Canada:Alaska)			User :	Jose Leonardo Fernandez Triana
Created :	12-August-2010
Process ID	Sample ID	Field Num	Catalog Num		COI-5P Seq. Length	28S Seq. Length	Collection Date	Identification	Life Stage	Extra Info	Voucher Type	Institution	Notes
ASCNC052-09	CAM0667	CAM0667	CAM0667		552		10-Jul-1991	Cotesia halli	A			Canadian National Collection of Insects, Arachnids and Nematodes
ASWAU085-08	HYM00001551	HYM00001551	HYM00001551		657		01-Jun-2006	Cotesia halli	A			Canadian National Collection of Insects, Arachnids and Nematodes
ASWAU191-08	HYM00001563	HYM00001563	HYM00001563		657		22-Jun-2006	Cotesia halli	A			Canadian National Collection of Insects, Arachnids and Nematodes
ASWAU215-08	HYM00001587	HYM00001587	HYM00001587		624		22-Jun-2006	Cotesia halli	A			Canadian National Collection of Insects, Arachnids and Nematodes
ASWAU239-08	HYM00001611	HYM00001611	HYM00001611		531		22-Jun-2006	Cotesia halli	A			Canadian National Collection of Insects, Arachnids and Nematodes
CNCHZ1196-09	CAM0576	CAM0576	CAM0576		657			Cotesia halli	A			Canadian National Collection of Insects, Arachnids and Nematodes
ASCNC045-09	CAM0660	CAM0660	CAM0660		615		17-Jul-1990	Cotesia halli	A			Canadian National Collection of Insects, Arachnids and Nematodes
ASCNC050-09	CAM0665	CAM0665	CAM0665		568		10-Jul-1991	Cotesia halli	A			Canadian National Collection of Insects, Arachnids and Nematodes
ASWAS043-07	06-PROBE-3485	06-PROBE-3485	06-PROBE-3485		657		19-Aug-2006	Cotesia jft01				Canadian National Collection of Insects, Arachnids and Nematodes	<VERBATIM LOCALITY>|Burn Site|58.371|-93.497|</VERBATIM LOCALITY>
ASWA414-08	HYM00001128	HYM00001128	HYM00001128		645		11-Jun-2007	Cotesia jft02	A			Canadian National Collection of Insects, Arachnids and Nematodes
CNCHX173-09	HYM 00000999	HYM 00000999	HYM 00000999		657			Cotesia jft02	A			Canadian National Collection of Insects, Arachnids and Nematodes
CNCHX163-09	CAM1033	CAM1033	CAM1033		657			Cotesia jft02	A			Canadian National Collection of Insects, Arachnids and Nematodes
CNCHX166-09	CAM1036	CAM1036	CAM1036		657			Cotesia jft02	A			Canadian National Collection of Insects, Arachnids and Nematodes
ASCNC065-09	CAM0680	CAM0680	CAM0680		516		11-Jul-2007	Cotesia jft02	A			Canadian National Collection of Insects, Arachnids and Nematodes
ASWAY585-08	HYM00000652.2	HYM00000652.2	HYM00000652.2		631		20-Aug-2006	Cotesia jft02				Canadian National Collection of Insects, Arachnids and Nematodes	<VERBATIM LOCALITY>|Burn Site|58.371|-93.497|</VERBATIM LOCALITY>
ASWA407-08	HYM00001121	HYM00001121	HYM00001121		619		04-Jun-2007	Cotesia jft02	A			Canadian National Collection of Insects, Arachnids and Nematodes
ASWA408-08	HYM00001122	HYM00001122	HYM00001122		626		03-Jun-2007	Cotesia jft02	A			Canadian National Collection of Insects, Arachnids and Nematodes
ASWAU225-08	HYM00001597	HYM00001597	HYM00001597		657		22-Jun-2006	Cotesia jft02	A			Canadian National Collection of Insects, Arachnids and Nematodes
ASWAU196-08	HYM00001568	HYM00001568	HYM00001568		616		22-Jun-2006	Cotesia jft02	A			Canadian National Collection of Insects, Arachnids and Nematodes
ASWAU213-08	HYM00001585	HYM00001585	HYM00001585		657		22-Jun-2006	Cotesia jft02	A			Canadian National Collection of Insects, Arachnids and Nematodes
ASWAU251-08	HYM00001623	HYM00001623	HYM00001623		657		22-Jun-2006	Cotesia jft02	A			Canadian National Collection of Insects, Arachnids and Nematodes
ASWAU214-08	HYM00001586	HYM00001586	HYM00001586		623		22-Jun-2006	Cotesia jft02	A			Canadian National Collection of Insects, Arachnids and Nematodes
ASWAU255-08	HYM00001627	HYM00001627	HYM00001627		596		22-Jun-2006	Cotesia jft02	A			Canadian National Collection of Insects, Arachnids and Nematodes
CNCHZ1158-09	CAM0538	CAM0538	CAM0538		657			Cotesia jft02	A			Canadian National Collection of Insects, Arachnids and Nematodes
HYLEP320-08	CPWH-0036	CPWH-0036			656		31-Mar-2008	Cotesia jft03	A	Host:Plutella xyllostella		Biodiversity Institute of Ontario	reared in CNC
HYLEP328-08	CPWH-0044	CPWH-0044			656		31-Mar-2008	Cotesia jft03	A	Host:Plutella xyllostella		Biodiversity Institute of Ontario	reared in CNC
HYLEP326-08	CPWH-0042	CPWH-0042			656		31-Mar-2008	Cotesia jft03	A	Host:Plutella xyllostella		Biodiversity Institute of Ontario	reared in CNC
HYLEP325-08	CPWH-0041	CPWH-0041			656		31-Mar-2008	Cotesia jft03	A	Host:Plutella xyllostella		Biodiversity Institute of Ontario	reared in CNC
HYLEP324-08	CPWH-0040	CPWH-0040			656		31-Mar-2008	Cotesia jft03	A	Host:Plutella xyllostella		Biodiversity Institute of Ontario	reared in CNC
HYLEP332-08	CPWH-0048	CPWH-0048			656		31-Mar-2008	Cotesia jft03	A	Host:Plutella xyllostella		Biodiversity Institute of Ontario	reared in CNC
HYLEP331-08	CPWH-0047	CPWH-0047			656		31-Mar-2008	Cotesia jft03	A	Host:Plutella xyllostella		Biodiversity Institute of Ontario	reared in CNC
HYLEP330-08	CPWH-0046	CPWH-0046			656		31-Mar-2008	Cotesia jft03	A	Host:Plutella xyllostella		Biodiversity Institute of Ontario	reared in CNC
HYLEP329-08	CPWH-0045	CPWH-0045			656		31-Mar-2008	Cotesia jft03	A	Host:Plutella xyllostella		Biodiversity Institute of Ontario	reared in CNC
HYLEP336-08	CPWH-0052	CPWH-0052			656		31-Mar-2008	Cotesia jft03	A	Host:Plutella xyllostella		Biodiversity Institute of Ontario	reared in CNC
HYLEP335-08	CPWH-0051	CPWH-0051			656		31-Mar-2008	Cotesia jft03	A	Host:Plutella xyllostella		Biodiversity Institute of Ontario	reared in CNC
ASWA224-08	07PROBE-20026	07PROBE-20026	07PROBE-20026		657		28-Jul-2007	Cotesia jft03				Biodiversity Institute of Ontario	PLT-0034 E05<VERBATIM LOCALITY>|Wapusk National Park, SE Churchill|||</VERBATIM LOCALITY>
ASWA491-08	HYM00001205	HYM00001205	HYM00001205		606		15-Jun-2004	Cotesia jft03	A			Canadian National Collection of Insects, Arachnids and Nematodes
ASWA492-08	HYM00001206	HYM00001206	HYM00001206		597		15-Jun-2004	Cotesia jft03	A			Canadian National Collection of Insects, Arachnids and Nematodes
HYLEP319-08	CPWH-0035	CPWH-0035			656		31-Mar-2008	Cotesia jft03	A	Host:Plutella xyllostella		Biodiversity Institute of Ontario	reared in CNC
HYLEP318-08	CPWH-0034	CPWH-0034			658		31-Mar-2008	Cotesia jft03	A	Host:Plutella xyllostella		Biodiversity Institute of Ontario	reared in CNC
HYLEP317-08	CPWH-0033	CPWH-0033			656		31-Mar-2008	Cotesia jft03	A	Host:Plutella xyllostella		Biodiversity Institute of Ontario	reared in CNC
HYLEP323-08	CPWH-0039	CPWH-0039			656		31-Mar-2008	Cotesia jft03	A	Host:Plutella xyllostella		Biodiversity Institute of Ontario	reared in CNC
HYLEP322-08	CPWH-0038	CPWH-0038			656		31-Mar-2008	Cotesia jft03	A	Host:Plutella xyllostella		Biodiversity Institute of Ontario	reared in CNC
HYLEP321-08	CPWH-0037	CPWH-0037			656		31-Mar-2008	Cotesia jft03	A	Host:Plutella xyllostella		Biodiversity Institute of Ontario	reared in CNC
CNCHX168-09	CAM1038	CAM1038	CAM1038		657			Cotesia jft04	A			Canadian National Collection of Insects, Arachnids and Nematodes
ASWAT275-08	07PROBE-20923	07PROBE-20923	07PROBE-20923		601		07-Jul-2007	Cotesia jft04				Biodiversity Institute of Ontario	<VERBATIM LOCALITY>|Pumphouse|58.373|-94.134|</VERBATIM LOCALITY>
ASWAT760-08	07PROBE-24228	07PROBE-24228	07PROBE-24228		657		07-Jul-2007	Cotesia jft04				Biodiversity Institute of Ontario	<VERBATIM LOCALITY>|Beach Bay, 4 km S Churchill|58.746|-94.135|</VERBATIM LOCALITY>
ASWA947-08	07PROBE-20279	07PROBE-20279	07PROBE-20279		646		03-Jul-2007	Cotesia jft04				Biodiversity Institute of Ontario	<VERBATIM LOCALITY>|A-Frame, 12 Km E of Launch Road|58.755|-93.998|</VERBATIM LOCALITY>
ASWAY020-08	07PROBE-23452	07PROBE-23452	07PROBE-23452		657	536	05-Jul-2007	Cotesia jft04				Biodiversity Institute of Ontario	<VERBATIM LOCALITY>|A-Frame, 12 Km E of Launch Road|58.755|-93.998|</VERBATIM LOCALITY>
ASWAY014-08	07PROBE-23446	07PROBE-23446	07PROBE-23446		657	536	25-Jul-2007	Cotesia jft05				Biodiversity Institute of Ontario	<VERBATIM LOCALITY>|1.8 km S of Twin Golf Balls|58.752|-93.91|</VERBATIM LOCALITY>
ASWAY011-08	07PROBE-23443	07PROBE-23443	07PROBE-23443		657	530	25-Jul-2007	Cotesia jft05				Biodiversity Institute of Ontario	<VERBATIM LOCALITY>|1.8 km S of Twin Golf Balls|58.752|-93.91|</VERBATIM LOCALITY>
ASWAX963-08	07PROBE-23397	07PROBE-23397	07PROBE-23397		657	536	23-Jul-2007	Cotesia jft05				Biodiversity Institute of Ontario	<VERBATIM LOCALITY>|Ramsay Creek|58.754|-93.949|</VERBATIM LOCALITY>
ASWAY569-08	CHU05-WSP-016.2	CHU05-WSP-016.2	CHU05-WSP-016.2		631		01-Aug-2005	Cotesia jft05				J.B. Wallis Museum of Entomology, University of Manitoba	<VERBATIM LOCALITY>|23 km E of Churchill, CNSC|58.738|-93.819|</VERBATIM LOCALITY>
ASWAY568-08	HYM00000667.2	HYM00000667.2	HYM00000667.2		616		17-Aug-2006	Cotesia jft05				Canadian National Collection of Insects, Arachnids and Nematodes	<VERBATIM LOCALITY>|Churchill (general coordinate)|58.78|-94.186|</VERBATIM LOCALITY>
ASWAY018-08	07PROBE-23450	07PROBE-23450	07PROBE-23450		657	511	25-Jul-2007	Cotesia jft05				Biodiversity Institute of Ontario	<VERBATIM LOCALITY>|1.8 km S of Twin Golf Balls|58.752|-93.91|</VERBATIM LOCALITY>
ASWAY015-08	07PROBE-23447	07PROBE-23447	07PROBE-23447		657	536	25-Jul-2007	Cotesia jft05				Biodiversity Institute of Ontario	<VERBATIM LOCALITY>|1.8 km S of Twin Golf Balls|58.752|-93.91|</VERBATIM LOCALITY>
ASWAV966-08	07PROBE-22425	07PROBE-22425	07PROBE-22425		657	536	16-Jul-2007	Cotesia jft05				Biodiversity Institute of Ontario	<VERBATIM LOCALITY>|Ramsay Creek|58.754|-93.949|</VERBATIM LOCALITY>
ASWAV935-08	07PROBE-22394	07PROBE-22394	07PROBE-22394		620	536	08-Aug-2007	Cotesia jft05				Biodiversity Institute of Ontario	<VERBATIM LOCALITY>|A-Frame, 12 Km E of Launch Road|58.755|-93.998|</VERBATIM LOCALITY>
ASWAV915-08	07PROBE-22374	07PROBE-22374	07PROBE-22374		623	531	08-Aug-2007	Cotesia jft05				Biodiversity Institute of Ontario	<VERBATIM LOCALITY>|A-Frame, 12 Km E of Launch Road|58.755|-93.998|</VERBATIM LOCALITY>
ASWA912-08	07PROBE-20244	07PROBE-20244	07PROBE-20244		657		21-Jun-2007	Cotesia jft06	A			Biodiversity Institute of Ontario	<VERBATIM LOCALITY>|Twin Lakes 22 km SE Churchill|58.632|-93.788|</VERBATIM LOCALITY>
CNCHY185-07	HYM00000457	HYM00000457	HYM00000457		657		30-May-2006	Cotesia jft06	A			Canadian National Collection of Insects, Arachnids and Nematodes
CNCHY187-07	HYM00000459	HYM00000459	HYM00000459		657		30-May-2006	Cotesia jft06	A			Canadian National Collection of Insects, Arachnids and Nematodes
ASWAV921-08	07PROBE-22380	07PROBE-22380	07PROBE-22380		618	531	08-Aug-2007	Cotesia jft06				Biodiversity Institute of Ontario	<VERBATIM LOCALITY>|A-Frame, 12 Km E of Launch Road|58.755|-93.998|</VERBATIM LOCALITY>
ASWA434-08	HYM00001148	HYM00001148	HYM00001148		657		11-Jun-2007	Cotesia jft06	A			Canadian National Collection of Insects, Arachnids and Nematodes
ASWA436-08	HYM00001150	HYM00001150	HYM00001150		657		11-Jun-2007	Cotesia jft06	A			Canadian National Collection of Insects, Arachnids and Nematodes
ASWA437-08	HYM00001151	HYM00001151	HYM00001151		623		12-Jun-2007	Cotesia jft06	A			Canadian National Collection of Insects, Arachnids and Nematodes
ASWA438-08	HYM00001152	HYM00001152	HYM00001152		611		12-Jun-2007	Cotesia jft06	A			Canadian National Collection of Insects, Arachnids and Nematodes
ASWA441-08	HYM00001155	HYM00001155	HYM00001155		657		13-Jun-2007	Cotesia jft06	A			Canadian National Collection of Insects, Arachnids and Nematodes
ASWA435-08	HYM00001149	HYM00001149	HYM00001149		657		11-Jun-2007	Cotesia jft06	A			Canadian National Collection of Insects, Arachnids and Nematodes
ASWAV904-08	07PROBE-22363	07PROBE-22363	07PROBE-22363		625	536	11-Aug-2007	Cotesia jft06				Biodiversity Institute of Ontario	<VERBATIM LOCALITY>|Twin Lakes, 22 km SE Churchill|58.632|-93.788|</VERBATIM LOCALITY>
ASWA440-08	HYM00001154	HYM00001154	HYM00001154		657		13-Jun-2007	Cotesia jft06	A			Canadian National Collection of Insects, Arachnids and Nematodes
ASWA454-08	HYM00001168	HYM00001168	HYM00001168		657		15-Jun-2007	Cotesia jft06	A			Canadian National Collection of Insects, Arachnids and Nematodes
ASWAV888-08	07PROBE-22347	07PROBE-22347	07PROBE-22347		589	511	11-Aug-2007	Cotesia jft06				Biodiversity Institute of Ontario	<VERBATIM LOCALITY>|Twin Lakes, 22 km SE Churchill|58.632|-93.788|</VERBATIM LOCALITY>
ASWAV945-08	07PROBE-22404	07PROBE-22404	07PROBE-22404		626	532	08-Aug-2007	Cotesia jft06				Biodiversity Institute of Ontario	<VERBATIM LOCALITY>|A-Frame, 12 Km E of Launch Road|58.755|-93.998|</VERBATIM LOCALITY>
ASWAV936-08	07PROBE-22395	07PROBE-22395	07PROBE-22395		617	536	08-Aug-2007	Cotesia jft06				Biodiversity Institute of Ontario	<VERBATIM LOCALITY>|A-Frame, 12 Km E of Launch Road|58.755|-93.998|</VERBATIM LOCALITY>
ASWA486-08	HYM00001200	HYM00001200	HYM00001200		585		13-Jun-2007	Cotesia jft06	A			Canadian National Collection of Insects, Arachnids and Nematodes
ASWA487-08	HYM00001201	HYM00001201	HYM00001201		623		13-Jun-2007	Cotesia jft06	A			Canadian National Collection of Insects, Arachnids and Nematodes
ASWAV920-08	07PROBE-22379	07PROBE-22379	07PROBE-22379		627	536	08-Aug-2007	Cotesia jft06				Biodiversity Institute of Ontario	<VERBATIM LOCALITY>|A-Frame, 12 Km E of Launch Road|58.755|-93.998|</VERBATIM LOCALITY>
ASWA488-08	HYM00001202	HYM00001202	HYM00001202		586		13-Jun-2007	Cotesia jft06	A			Canadian National Collection of Insects, Arachnids and Nematodes
ASWAV925-08	07PROBE-22384	07PROBE-22384	07PROBE-22384		627	533	08-Aug-2007	Cotesia jft06				Biodiversity Institute of Ontario	<VERBATIM LOCALITY>|A-Frame, 12 Km E of Launch Road|58.755|-93.998|</VERBATIM LOCALITY>
ASWAV950-08	07PROBE-22409	07PROBE-22409	07PROBE-22409		622	536	08-Aug-2007	Cotesia jft06				Biodiversity Institute of Ontario	<VERBATIM LOCALITY>|A-Frame, 12 Km E of Launch Road|58.755|-93.998|</VERBATIM LOCALITY>
ASWAV934-08	07PROBE-22393	07PROBE-22393	07PROBE-22393		623	536	08-Aug-2007	Cotesia jft06				Biodiversity Institute of Ontario	<VERBATIM LOCALITY>|A-Frame, 12 Km E of Launch Road|58.755|-93.998|</VERBATIM LOCALITY>
ASWAV941-08	07PROBE-22400	07PROBE-22400	07PROBE-22400		621	533	08-Aug-2007	Cotesia jft06				Biodiversity Institute of Ontario	<VERBATIM LOCALITY>|A-Frame, 12 Km E of Launch Road|58.755|-93.998|</VERBATIM LOCALITY>
ASWAV933-08	07PROBE-22392	07PROBE-22392	07PROBE-22392		585	536	08-Aug-2007	Cotesia jft06				Biodiversity Institute of Ontario	<VERBATIM LOCALITY>|A-Frame, 12 Km E of Launch Road|58.755|-93.998|</VERBATIM LOCALITY>
ASWAU075-08	HYM00001541	HYM00001541	HYM00001541		595		06-Jun-2006	Cotesia jft06	A			Canadian National Collection of Insects, Arachnids and Nematodes
ASWAU077-08	HYM00001543	HYM00001543	HYM00001543		576		06-Jun-2006	Cotesia jft06	A			Canadian National Collection of Insects, Arachnids and Nematodes
ASWAV938-08	07PROBE-22397	07PROBE-22397	07PROBE-22397		622	533	08-Aug-2007	Cotesia jft06				Biodiversity Institute of Ontario	<VERBATIM LOCALITY>|A-Frame, 12 Km E of Launch Road|58.755|-93.998|</VERBATIM LOCALITY>
ASWAV939-08	07PROBE-22398	07PROBE-22398	07PROBE-22398		627	536	08-Aug-2007	Cotesia jft06				Biodiversity Institute of Ontario	<VERBATIM LOCALITY>|A-Frame, 12 Km E of Launch Road|58.755|-93.998|</VERBATIM LOCALITY>
ASWAU269-08	HYM00001641	HYM00001641	HYM00001641		627		16-May-2006	Cotesia jft06	A			Canadian National Collection of Insects, Arachnids and Nematodes
CNCHZ705-09	MIC 000513	MIC 000513	MIC 000513		657		23-Jul-2008	Cotesia jft06	A			Canadian National Collection of Insects, Arachnids and Nematodes
ASWAV879-08	07PROBE-22338	07PROBE-22338	07PROBE-22338		621		02-Aug-2007	Cotesia jft06				Biodiversity Institute of Ontario	<VERBATIM LOCALITY>|Ramsay Creek|58.754|-93.949|</VERBATIM LOCALITY>
CNCHZ833-09	MIC 000641	MIC 000641	MIC 000641		657		24-Jul-2007	Cotesia jft06	A			Canadian National Collection of Insects, Arachnids and Nematodes
CNCHZ834-09	MIC 000642	MIC 000642	MIC 000642		657		24-Jul-2007	Cotesia jft06	A			Canadian National Collection of Insects, Arachnids and Nematodes
ASWAX991-08	07PROBE-23425	07PROBE-23425	07PROBE-23425		657	536	07-Aug-2007	Cotesia jft06				Biodiversity Institute of Ontario	<VERBATIM LOCALITY>|Twin Lakes, 22 km SE Churchill|58.632|-93.788|</VERBATIM LOCALITY>
ASWAX990-08	07PROBE-23424	07PROBE-23424	07PROBE-23424		657	535	07-Aug-2007	Cotesia jft06				Biodiversity Institute of Ontario	<VERBATIM LOCALITY>|Twin Lakes, 22 km SE Churchill|58.632|-93.788|</VERBATIM LOCALITY>
BBHYM311-09	08BBHYM-1355	L#08GRAS-031			658		16-Jul-2008	Cotesia jft06	A	Grasslands National Park		Biodiversity Institute of Ontario	daytime netting
BBHYM226-09	08BBHYM-1270	L#08WATL-106			658		06-Aug-2008	Cotesia jft06	A	Waterton Lakes National Park		Biodiversity Institute of Ontario	daytime netting
ASWAX986-08	07PROBE-23420	07PROBE-23420	07PROBE-23420		657	534	07-Aug-2007	Cotesia jft06				Biodiversity Institute of Ontario	<VERBATIM LOCALITY>|Twin Lakes, 22 km SE Churchill|58.632|-93.788|</VERBATIM LOCALITY>
ASWAV944-08	07PROBE-22403	07PROBE-22403	07PROBE-22403		623	535	08-Aug-2007	Cotesia jft06				Biodiversity Institute of Ontario	<VERBATIM LOCALITY>|A-Frame, 12 Km E of Launch Road|58.755|-93.998|</VERBATIM LOCALITY>
ASWAX994-08	07PROBE-23428	07PROBE-23428	07PROBE-23428		657	535	07-Aug-2007	Cotesia jft06				Biodiversity Institute of Ontario	<VERBATIM LOCALITY>|Twin Lakes, 22 km SE Churchill|58.632|-93.788|</VERBATIM LOCALITY>
ASWAV926-08	07PROBE-22385	07PROBE-22385	07PROBE-22385		613	536	08-Aug-2007	Cotesia jft06				Biodiversity Institute of Ontario	<VERBATIM LOCALITY>|A-Frame, 12 Km E of Launch Road|58.755|-93.998|</VERBATIM LOCALITY>
ASWAY582-08	HYM00000749.2	HYM00000749.2	HYM00000749.2		616		17-Aug-2006	Cotesia jft06				Canadian National Collection of Insects, Arachnids and Nematodes	<VERBATIM LOCALITY>|Burn Site|58.371|-93.497|</VERBATIM LOCALITY>
TTHYB423-09	08BBHYM-0847	L#08RIDMO-137			657		13-Aug-2008	Cotesia jft06	A	Riding Mountain		Biodiversity Institute of Ontario	Night UV sheet
ASWAT409-08	07PROBE-20681	07PROBE-20681	07PROBE-20681		657		19-Jun-2007	Cotesia jft07				Biodiversity Institute of Ontario	<VERBATIM LOCALITY>|Beech Bay, 4 km S of Churchill|58.445|-94.08|</VERBATIM LOCALITY>
ASWA418-08	HYM00001132	HYM00001132	HYM00001132		657		15-Jun-2004	Cotesia jft07	A			Canadian National Collection of Insects, Arachnids and Nematodes
ASWA421-08	HYM00001135	HYM00001135	HYM00001135		657		15-Jun-2004	Cotesia jft07	A			Canadian National Collection of Insects, Arachnids and Nematodes
ASWA422-08	HYM00001136	HYM00001136	HYM00001136		657		15-Jun-2004	Cotesia jft07	A			Canadian National Collection of Insects, Arachnids and Nematodes
ASWA424-08	HYM00001138	HYM00001138	HYM00001138		657		15-Jun-2004	Cotesia jft07	A			Canadian National Collection of Insects, Arachnids and Nematodes
ASWA425-08	HYM00001139	HYM00001139	HYM00001139		657		15-Jun-2004	Cotesia jft07	A			Canadian National Collection of Insects, Arachnids and Nematodes
ASWA426-08	HYM00001140	HYM00001140	HYM00001140		657		15-Jun-2004	Cotesia jft07	A			Canadian National Collection of Insects, Arachnids and Nematodes
ASWA419-08	HYM00001133	HYM00001133	HYM00001133		657		15-Jun-2004	Cotesia jft07	A			Canadian National Collection of Insects, Arachnids and Nematodes
ASWA428-08	HYM00001142	HYM00001142	HYM00001142		657		15-Jun-2004	Cotesia jft07	A			Canadian National Collection of Insects, Arachnids and Nematodes
ASWA429-08	HYM00001143	HYM00001143	HYM00001143		657		15-Jun-2004	Cotesia jft07	A			Canadian National Collection of Insects, Arachnids and Nematodes
ASWA430-08	HYM00001144	HYM00001144	HYM00001144		657		15-Jun-2004	Cotesia jft07	A			Canadian National Collection of Insects, Arachnids and Nematodes
ASWA423-08	HYM00001137	HYM00001137	HYM00001137		657		15-Jun-2004	Cotesia jft07	A			Canadian National Collection of Insects, Arachnids and Nematodes
ASWA427-08	HYM00001141	HYM00001141	HYM00001141		637		15-Jun-2004	Cotesia jft07	A			Canadian National Collection of Insects, Arachnids and Nematodes
ASWA431-08	HYM00001145	HYM00001145	HYM00001145		657		15-Jun-2004	Cotesia jft07	A			Canadian National Collection of Insects, Arachnids and Nematodes
ASWAT420-08	07PROBE-20692	07PROBE-20692	07PROBE-20692		657		23-Jun-2007	Cotesia jft07				Biodiversity Institute of Ontario	<VERBATIM LOCALITY>|Burn Site|58.618|-93.829|</VERBATIM LOCALITY>
ASWA456-08	HYM00001170	HYM00001170	HYM00001170		657		15-Jun-2007	Cotesia jft07	A			Canadian National Collection of Insects, Arachnids and Nematodes
CNCHX171-09	HYM 00000997	HYM 00000997	HYM 00000997		657			Cotesia jft07	A			Canadian National Collection of Insects, Arachnids and Nematodes
CNCHV298-10	CNCH3229	CNCH3229	CNCH3229		658		21-Jul-2009	Cotesia jft07	A			Canadian National Collection of Insects, Arachnids and Nematodes
CNCHV290-10	CNCH3221	CNCH3221	CNCH3221		630		21-Jul-2009	Cotesia jft07	A			Canadian National Collection of Insects, Arachnids and Nematodes
CNCHV288-10	CNCH3219	CNCH3219	CNCH3219		658		21-Jul-2009	Cotesia jft07	A			Canadian National Collection of Insects, Arachnids and Nematodes
ASWAT761-08	07PROBE-24229	07PROBE-24229	07PROBE-24229		657		07-Jul-2007	Cotesia jft07				Biodiversity Institute of Ontario	<VERBATIM LOCALITY>|Beach Bay, 4 km S Churchill|58.746|-94.135|</VERBATIM LOCALITY>
CNCHZ924-09	MIC 000732	MIC 000732	MIC 000732		657		27-Jul-2007	Cotesia jft07	A			Canadian National Collection of Insects, Arachnids and Nematodes
CNCHZ921-09	MIC 000729	MIC 000729	MIC 000729		657		02-Aug-2007	Cotesia jft07	A			Canadian National Collection of Insects, Arachnids and Nematodes
CNCHZ956-09	MIC 000764	MIC 000764	MIC 000764		656		16-Jul-2008	Cotesia jft07	A			Canadian National Collection of Insects, Arachnids and Nematodes
ASCNC092-09	CAM0707	CAM0707	CAM0707		658		29-Jun-2007	Cotesia jft07	A			Canadian National Collection of Insects, Arachnids and Nematodes
ASCNC089-09	CAM0704	CAM0704	CAM0704		658		29-Jun-2007	Cotesia jft07	A			Canadian National Collection of Insects, Arachnids and Nematodes
ASCNC081-09	CAM0696	CAM0696	CAM0696		658		06-Jul-2007	Cotesia jft07	A			Canadian National Collection of Insects, Arachnids and Nematodes
ASCNC070-09	CAM0685	CAM0685	CAM0685		578		11-Jul-2007	Cotesia jft07	A			Canadian National Collection of Insects, Arachnids and Nematodes
ASCNC073-09	CAM0688	CAM0688	CAM0688		658		11-Jul-2007	Cotesia jft07	A			Canadian National Collection of Insects, Arachnids and Nematodes
ASCNC066-09	CAM0681	CAM0681	CAM0681		658		27-Jul-2007	Cotesia jft07	A			Canadian National Collection of Insects, Arachnids and Nematodes
ASCNC061-09	CAM0676	CAM0676	CAM0676		658		11-Jul-2007	Cotesia jft07	A			Canadian National Collection of Insects, Arachnids and Nematodes
CNCHZ1189-09	CAM0569	CAM0569	CAM0569		657		11-Nov-2008	Cotesia jft07	A			Canadian National Collection of Insects, Arachnids and Nematodes
CNCHZ1190-09	CAM0570	CAM0570	CAM0570		657		11-Nov-2008	Cotesia jft07	A			Canadian National Collection of Insects, Arachnids and Nematodes
ASWA413-08	HYM00001127	HYM00001127	HYM00001127		657		16-Jun-2007	Cotesia jft08	A			Canadian National Collection of Insects, Arachnids and Nematodes
ASWA415-08	HYM00001129	HYM00001129	HYM00001129		657		12-Jun-2007	Cotesia jft08	A			Canadian National Collection of Insects, Arachnids and Nematodes
ASWAU072-08	HYM00001538	HYM00001538	HYM00001538		575		07-Jun-2006	Cotesia jft08	A			Canadian National Collection of Insects, Arachnids and Nematodes
ASWAU074-08	HYM00001540	HYM00001540	HYM00001540		623		07-Jun-2006	Cotesia jft08	A			Canadian National Collection of Insects, Arachnids and Nematodes
ASWAU079-08	HYM00001545	HYM00001545	HYM00001545		657		02-Jun-2006	Cotesia jft08	A			Canadian National Collection of Insects, Arachnids and Nematodes
ASWAU080-08	HYM00001546	HYM00001546	HYM00001546		596		05-Jun-2006	Cotesia jft08	A			Canadian National Collection of Insects, Arachnids and Nematodes
ASWAV861-08	07PROBE-22320	07PROBE-22320	07PROBE-22320		656		12-Jul-2007	Cotesia jft08				Biodiversity Institute of Ontario	<VERBATIM LOCALITY>|Pumphouse|58.373|-94.134|</VERBATIM LOCALITY>
ASWAU081-08	HYM00001547	HYM00001547	HYM00001547		571		05-Jun-2006	Cotesia jft08	A			Canadian National Collection of Insects, Arachnids and Nematodes
ASWAU082-08	HYM00001548	HYM00001548	HYM00001548		619		02-Jun-2006	Cotesia jft08	A			Canadian National Collection of Insects, Arachnids and Nematodes
ASWAU086-08	HYM00001552	HYM00001552	HYM00001552		612		01-Jun-2006	Cotesia jft08	A			Canadian National Collection of Insects, Arachnids and Nematodes
ASWAU087-08	HYM00001553	HYM00001553	HYM00001553		604		01-Jun-2006	Cotesia jft08	A			Canadian National Collection of Insects, Arachnids and Nematodes
ASWAU088-08	HYM00001554	HYM00001554	HYM00001554		604		01-Jun-2006	Cotesia jft08	A			Canadian National Collection of Insects, Arachnids and Nematodes
ASWAU089-08	HYM00001555	HYM00001555	HYM00001555		609		02-Jun-2006	Cotesia jft08	A			Canadian National Collection of Insects, Arachnids and Nematodes
ASWAU092-08	HYM00001558	HYM00001558	HYM00001558		621		02-Jun-2006	Cotesia jft08	A			Canadian National Collection of Insects, Arachnids and Nematodes
ASWAU090-08	HYM00001556	HYM00001556	HYM00001556		626		05-Jun-2006	Cotesia jft08	A			Canadian National Collection of Insects, Arachnids and Nematodes
ASWAU197-08	HYM00001569	HYM00001569	HYM00001569		624		22-Jun-2006	Cotesia jft08	A			Canadian National Collection of Insects, Arachnids and Nematodes
ASWAU199-08	HYM00001571	HYM00001571	HYM00001571		617		22-Jun-2006	Cotesia jft08	A			Canadian National Collection of Insects, Arachnids and Nematodes
ASWAU203-08	HYM00001575	HYM00001575	HYM00001575		617		22-Jun-2006	Cotesia jft08	A			Canadian National Collection of Insects, Arachnids and Nematodes
ASWAU204-08	HYM00001576	HYM00001576	HYM00001576		616		22-Jun-2006	Cotesia jft08	A			Canadian National Collection of Insects, Arachnids and Nematodes
ASWAU210-08	HYM00001582	HYM00001582	HYM00001582		657		22-Jun-2006	Cotesia jft08	A			Canadian National Collection of Insects, Arachnids and Nematodes
ASWAU211-08	HYM00001583	HYM00001583	HYM00001583		607		22-Jun-2006	Cotesia jft08	A			Canadian National Collection of Insects, Arachnids and Nematodes
ASWAU212-08	HYM00001584	HYM00001584	HYM00001584		558		22-Jun-2006	Cotesia jft08	A			Canadian National Collection of Insects, Arachnids and Nematodes
ASWAU198-08	HYM00001570	HYM00001570	HYM00001570		627		22-Jun-2006	Cotesia jft08	A			Canadian National Collection of Insects, Arachnids and Nematodes
ASWAU216-08	HYM00001588	HYM00001588	HYM00001588		657		22-Jun-2006	Cotesia jft08	A			Canadian National Collection of Insects, Arachnids and Nematodes
ASWAU208-08	HYM00001580	HYM00001580	HYM00001580		632		22-Jun-2006	Cotesia jft08	A			Canadian National Collection of Insects, Arachnids and Nematodes
ASWAU218-08	HYM00001590	HYM00001590	HYM00001590		583		22-Jun-2006	Cotesia jft08	A			Canadian National Collection of Insects, Arachnids and Nematodes
ASWAU219-08	HYM00001591	HYM00001591	HYM00001591		626		22-Jun-2006	Cotesia jft08	A			Canadian National Collection of Insects, Arachnids and Nematodes
ASWAU227-08	HYM00001599	HYM00001599	HYM00001599		626		22-Jun-2006	Cotesia jft08	A			Canadian National Collection of Insects, Arachnids and Nematodes
ASWAU217-08	HYM00001589	HYM00001589	HYM00001589		657		22-Jun-2006	Cotesia jft08	A			Canadian National Collection of Insects, Arachnids and Nematodes
ASWAU235-08	HYM00001607	HYM00001607	HYM00001607		657		22-Jun-2006	Cotesia jft08	A			Canadian National Collection of Insects, Arachnids and Nematodes
ASWAY024-08	07PROBE-23456	07PROBE-23456	07PROBE-23456		657	536	05-Jul-2007	Cotesia jft08				Biodiversity Institute of Ontario	<VERBATIM LOCALITY>|A-Frame, 12 Km E of Launch Road|58.755|-93.998|</VERBATIM LOCALITY>
ASWAU241-08	HYM00001613	HYM00001613	HYM00001613		638		22-Jun-2006	Cotesia jft08	A			Canadian National Collection of Insects, Arachnids and Nematodes
ASWAU224-08	HYM00001596	HYM00001596	HYM00001596		620		22-Jun-2006	Cotesia jft08	A			Canadian National Collection of Insects, Arachnids and Nematodes
ASWAU243-08	HYM00001615	HYM00001615	HYM00001615		651		22-Jun-2006	Cotesia jft08	A			Canadian National Collection of Insects, Arachnids and Nematodes
ASWAU250-08	HYM00001622	HYM00001622	HYM00001622		594		22-Jun-2006	Cotesia jft08	A			Canadian National Collection of Insects, Arachnids and Nematodes
ASWAU234-08	HYM00001606	HYM00001606	HYM00001606		618		22-Jun-2006	Cotesia jft08	A			Canadian National Collection of Insects, Arachnids and Nematodes
ASWAU257-08	HYM00001629	HYM00001629	HYM00001629		645		22-Jun-2006	Cotesia jft08	A			Canadian National Collection of Insects, Arachnids and Nematodes
ASWAU242-08	HYM00001614	HYM00001614	HYM00001614		619		22-Jun-2006	Cotesia jft08	A			Canadian National Collection of Insects, Arachnids and Nematodes
ASWAU264-08	HYM00001636	HYM00001636	HYM00001636		583		22-Jun-2006	Cotesia jft08	A			Canadian National Collection of Insects, Arachnids and Nematodes
ASWAU256-08	HYM00001628	HYM00001628	HYM00001628		628		22-Jun-2006	Cotesia jft08	A			Canadian National Collection of Insects, Arachnids and Nematodes
ASWAY023-08	07PROBE-23455	07PROBE-23455	07PROBE-23455		657	536	05-Jul-2007	Cotesia jft08				Biodiversity Institute of Ontario	<VERBATIM LOCALITY>|A-Frame, 12 Km E of Launch Road|58.755|-93.998|</VERBATIM LOCALITY>
ASWAU260-08	HYM00001632	HYM00001632	HYM00001632		645		22-Jun-2006	Cotesia jft08	A			Canadian National Collection of Insects, Arachnids and Nematodes
ASWAU262-08	HYM00001634	HYM00001634	HYM00001634		657		22-Jun-2006	Cotesia jft08	A			Canadian National Collection of Insects, Arachnids and Nematodes
ASWAY007-08	07PROBE-23439	07PROBE-23439	07PROBE-23439		657	536	28-Jun-2007	Cotesia jft08				Biodiversity Institute of Ontario	<VERBATIM LOCALITY>|A-Frame, 12 Km E of Launch Road|58.755|-93.998|</VERBATIM LOCALITY>
ASWAT762-08	07PROBE-24230	07PROBE-24230	07PROBE-24230		657		07-Jul-2007	Cotesia jft08				Biodiversity Institute of Ontario	<VERBATIM LOCALITY>|Beach Bay, 4 km S Churchill|58.746|-94.135|</VERBATIM LOCALITY>
ASWA950-08	07PROBE-20282	07PROBE-20282	07PROBE-20282		631			Cotesia jft08				Biodiversity Institute of Ontario	<VERBATIM LOCALITY>|A-Frame, 12 Km E of Launch Road|58.755|-93.998|</VERBATIM LOCALITY>
ASWA949-08	07PROBE-20281	07PROBE-20281	07PROBE-20281		657		03-Jul-2007	Cotesia jft08				Biodiversity Institute of Ontario	<VERBATIM LOCALITY>|A-Frame, 12 Km E of Launch Road|58.755|-93.998|</VERBATIM LOCALITY>
ASWAY031-08	07PROBE-23463	07PROBE-23463	07PROBE-23463		608		05-Jul-2007	Cotesia jft08				Biodiversity Institute of Ontario	<VERBATIM LOCALITY>|A-Frame, 12 Km E of Launch Road|58.755|-93.998|</VERBATIM LOCALITY>
ASWAV972-08	07PROBE-22431	07PROBE-22431	07PROBE-22431		631	536	16-Jul-2007	Cotesia jft08				Biodiversity Institute of Ontario	<VERBATIM LOCALITY>|Ramsay Creek|58.754|-93.949|</VERBATIM LOCALITY>
ASWAV968-08	07PROBE-22427	07PROBE-22427	07PROBE-22427		626	536	16-Jul-2007	Cotesia jft08				Biodiversity Institute of Ontario	<VERBATIM LOCALITY>|Ramsay Creek|58.754|-93.949|</VERBATIM LOCALITY>
CNCHZ704-09	MIC 000512	MIC 000512	MIC 000512		657		22-Jul-2008	Cotesia jft08	A			Canadian National Collection of Insects, Arachnids and Nematodes
CNCHZ707-09	MIC 000515	MIC 000515	MIC 000515		657		23-Jul-2008	Cotesia jft08	A			Canadian National Collection of Insects, Arachnids and Nematodes
ASWAV954-08	07PROBE-22413	07PROBE-22413	07PROBE-22413		623	536	16-Jul-2007	Cotesia jft08				Biodiversity Institute of Ontario	<VERBATIM LOCALITY>|Ramsay Creek|58.754|-93.949|</VERBATIM LOCALITY>
CNCHZ717-09	MIC 000525	MIC 000525	MIC 000525		657		23-Jul-2008	Cotesia jft08	A			Canadian National Collection of Insects, Arachnids and Nematodes
CNCHZ729-09	MIC 000537	MIC 000537	MIC 000537		657		23-Jul-2008	Cotesia jft08	A			Canadian National Collection of Insects, Arachnids and Nematodes
ASWA1029-08	07PROBE-20361	07PROBE-20361	07PROBE-20361		622		17-Jul-2007	Cotesia jft08				Biodiversity Institute of Ontario	<VERBATIM LOCALITY>|A-Frame, 12 Km E of Launch Road|58.755|-93.998|</VERBATIM LOCALITY>
CNCHZ960-09	MIC 000768	MIC 000768	MIC 000768		656		12-Jul-2008	Cotesia jft08	A			Canadian National Collection of Insects, Arachnids and Nematodes
ASWAV974-08	07PROBE-22433	07PROBE-22433	07PROBE-22433		623	536	02-Aug-2007	Cotesia jft08				Biodiversity Institute of Ontario	<VERBATIM LOCALITY>|Ramsay Creek|58.754|-93.949|</VERBATIM LOCALITY>
CNCHZ1198-09	CAM0578	CAM0578	CAM0578		657			Cotesia jft08	A			Canadian National Collection of Insects, Arachnids and Nematodes
BBHYM255-09	08BBHYM-1299	L#08GRAS-038	08BBHYM-1299		658		17-Jul-2008	Cotesia jft08	A	Grasslands National Park		Biodiversity Institute of Ontario	daytime netting
ASWAY1091-09	CNCH0395	CNCH0395	CNCH0395		658			Cotesia jft08	A			Canadian National Collection of Insects, Arachnids and Nematodes
ASWAU195-08	HYM00001567	HYM00001567	HYM00001567		619		22-Jun-2006	Cotesia jft08	A			Canadian National Collection of Insects, Arachnids and Nematodes
ASWAU230-08	HYM00001602	HYM00001602	HYM00001602		657		22-Jun-2006	Cotesia jft08	A			Canadian National Collection of Insects, Arachnids and Nematodes
ASWAU258-08	HYM00001630	HYM00001630	HYM00001630		657		22-Jun-2006	Cotesia jft08	A			Canadian National Collection of Insects, Arachnids and Nematodes
ASWAU254-08	HYM00001626	HYM00001626	HYM00001626		574		22-Jun-2006	Cotesia jft08	A			Canadian National Collection of Insects, Arachnids and Nematodes
CNCHY186-07	HYM00000458	HYM00000458	HYM00000458		536		30-May-2006	Cotesia jft09	A			Canadian National Collection of Insects, Arachnids and Nematodes
CNCHY183-07	HYM00000455	HYM00000455	HYM00000455		657		30-May-2006	Cotesia jft09	A			Canadian National Collection of Insects, Arachnids and Nematodes
ASWA385-08	HYM00001099	HYM00001099	HYM00001099		657		12-Jun-2007	Cotesia jft09	A			Canadian National Collection of Insects, Arachnids and Nematodes
ASWA386-08	HYM00001100	HYM00001100	HYM00001100		631		12-Jun-2007	Cotesia jft09	A			Canadian National Collection of Insects, Arachnids and Nematodes
ASWA387-08	HYM00001101	HYM00001101	HYM00001101		654		12-Jun-2007	Cotesia jft09	A			Canadian National Collection of Insects, Arachnids and Nematodes
ASWA388-08	HYM00001102	HYM00001102	HYM00001102		657		12-Jun-2007	Cotesia jft09	A			Canadian National Collection of Insects, Arachnids and Nematodes
ASWA389-08	HYM00001103	HYM00001103	HYM00001103		657		03-Jun-2007	Cotesia jft09	A			Canadian National Collection of Insects, Arachnids and Nematodes
ASWA390-08	HYM00001104	HYM00001104	HYM00001104		657		03-Jun-2007	Cotesia jft09	A			Canadian National Collection of Insects, Arachnids and Nematodes
ASWA392-08	HYM00001106	HYM00001106	HYM00001106		657		03-Jun-2007	Cotesia jft09	A			Canadian National Collection of Insects, Arachnids and Nematodes
ASWA393-08	HYM00001107	HYM00001107	HYM00001107		657		03-Jun-2007	Cotesia jft09	A			Canadian National Collection of Insects, Arachnids and Nematodes
ASWA394-08	HYM00001108	HYM00001108	HYM00001108		657		01-Jun-2007	Cotesia jft09	A			Canadian National Collection of Insects, Arachnids and Nematodes
ASWA395-08	HYM00001109	HYM00001109	HYM00001109		657		01-Jun-2007	Cotesia jft09	A			Canadian National Collection of Insects, Arachnids and Nematodes
ASWA396-08	HYM00001110	HYM00001110	HYM00001110		631		01-Jun-2007	Cotesia jft09	A			Canadian National Collection of Insects, Arachnids and Nematodes
ASWA397-08	HYM00001111	HYM00001111	HYM00001111		657		01-Jun-2007	Cotesia jft09	A			Canadian National Collection of Insects, Arachnids and Nematodes
ASWA398-08	HYM00001112	HYM00001112	HYM00001112		657		01-Jun-2007	Cotesia jft09	A			Canadian National Collection of Insects, Arachnids and Nematodes
ASWA399-08	HYM00001113	HYM00001113	HYM00001113		657		03-Jun-2007	Cotesia jft09	A			Canadian National Collection of Insects, Arachnids and Nematodes
ASWA400-08	HYM00001114	HYM00001114	HYM00001114		657		03-Jun-2007	Cotesia jft09	A			Canadian National Collection of Insects, Arachnids and Nematodes
ASWA401-08	HYM00001115	HYM00001115	HYM00001115		657		03-Jun-2007	Cotesia jft09	A			Canadian National Collection of Insects, Arachnids and Nematodes
ASWA402-08	HYM00001116	HYM00001116	HYM00001116		657		03-Jun-2007	Cotesia jft09	A			Canadian National Collection of Insects, Arachnids and Nematodes
ASWA403-08	HYM00001117	HYM00001117	HYM00001117		657		03-Jun-2007	Cotesia jft09	A			Canadian National Collection of Insects, Arachnids and Nematodes
ASWA404-08	HYM00001118	HYM00001118	HYM00001118		657		03-Jun-2007	Cotesia jft09	A			Canadian National Collection of Insects, Arachnids and Nematodes
ASWA405-08	HYM00001119	HYM00001119	HYM00001119		651		01-Jun-2007	Cotesia jft09	A			Canadian National Collection of Insects, Arachnids and Nematodes
ASWA406-08	HYM00001120	HYM00001120	HYM00001120		657		01-Jun-2007	Cotesia jft09	A			Canadian National Collection of Insects, Arachnids and Nematodes
ASWAU091-08	HYM00001557	HYM00001557	HYM00001557		611		25-Jun-2006	Cotesia jft09	A			Canadian National Collection of Insects, Arachnids and Nematodes
ASWAU093-08	HYM00001559	HYM00001559	HYM00001559		626		25-Jun-2006	Cotesia jft09	A			Canadian National Collection of Insects, Arachnids and Nematodes
ASWAU094-08	HYM00001560	HYM00001560	HYM00001560		632		02-Jun-2006	Cotesia jft09	A			Canadian National Collection of Insects, Arachnids and Nematodes
ASWAU190-08	HYM00001562	HYM00001562	HYM00001562		656		25-Jun-2006	Cotesia jft09	A			Canadian National Collection of Insects, Arachnids and Nematodes
ASWAU507-08	HYM00001785	HYM00001785			657		14-Jul-2006	Cotesia jft09	A			Canadian National Collection of Insects, Arachnids and Nematodes
CNCHX965-09	CNCH0950	CNCH0950	CNCH0950		529		01-Apr-2004	Cotesia jft09	A			Canadian National Collection of Insects, Arachnids and Nematodes
CNCHX966-09	CNCH0951	CNCH0951	CNCH0951		621		25-Mar-2004	Cotesia jft09	A			Canadian National Collection of Insects, Arachnids and Nematodes
CNCHX962-09	CNCH0947	CNCH0947	CNCH0947		658		25-Aug-2005	Cotesia jft09	A			Canadian National Collection of Insects, Arachnids and Nematodes
CNCHV293-10	CNCH3224	CNCH3224	CNCH3224		658		21-Jul-2009	Cotesia jft09	A			Canadian National Collection of Insects, Arachnids and Nematodes
CNCHZ678-09	MIC 000486	MIC 000486	MIC 000486		657		23-Jul-2008	Cotesia jft09	A			Canadian National Collection of Insects, Arachnids and Nematodes
CNCHZ679-09	MIC 000487	MIC 000487	MIC 000487		657		23-Jul-2008	Cotesia jft09	A			Canadian National Collection of Insects, Arachnids and Nematodes
CNCHZ698-09	MIC 000506	MIC 000506	MIC 000506		657		23-Jul-2008	Cotesia jft09	A			Canadian National Collection of Insects, Arachnids and Nematodes
CNCHZ699-09	MIC 000507	MIC 000507	MIC 000507		657		23-Jul-2008	Cotesia jft09	A			Canadian National Collection of Insects, Arachnids and Nematodes
CNCHZ709-09	MIC 000517	MIC 000517	MIC 000517		657		23-Jul-2008	Cotesia jft09	A			Canadian National Collection of Insects, Arachnids and Nematodes
CNCHZ710-09	MIC 000518	MIC 000518	MIC 000518		657		23-Jul-2008	Cotesia jft09	A			Canadian National Collection of Insects, Arachnids and Nematodes
CNCHZ713-09	MIC 000521	MIC 000521	MIC 000521		657		23-Jul-2008	Cotesia jft09	A			Canadian National Collection of Insects, Arachnids and Nematodes
CNCHZ714-09	MIC 000522	MIC 000522	MIC 000522		657		23-Jul-2008	Cotesia jft09	A			Canadian National Collection of Insects, Arachnids and Nematodes
CNCHZ718-09	MIC 000526	MIC 000526	MIC 000526		657		23-Jul-2008	Cotesia jft09	A			Canadian National Collection of Insects, Arachnids and Nematodes
CNCHZ711-09	MIC 000519	MIC 000519	MIC 000519		657		23-Jul-2008	Cotesia jft09	A			Canadian National Collection of Insects, Arachnids and Nematodes
CNCHZ712-09	MIC 000520	MIC 000520	MIC 000520		657		23-Jul-2008	Cotesia jft09	A			Canadian National Collection of Insects, Arachnids and Nematodes
CNCHZ721-09	MIC 000529	MIC 000529	MIC 000529		657		23-Jul-2008	Cotesia jft09	A			Canadian National Collection of Insects, Arachnids and Nematodes
CNCHZ722-09	MIC 000530	MIC 000530	MIC 000530		657		23-Jul-2008	Cotesia jft09	A			Canadian National Collection of Insects, Arachnids and Nematodes
CNCHZ715-09	MIC 000523	MIC 000523	MIC 000523		657		23-Jul-2008	Cotesia jft09	A			Canadian National Collection of Insects, Arachnids and Nematodes
CNCHZ716-09	MIC 000524	MIC 000524	MIC 000524		657		23-Jul-2008	Cotesia jft09	A			Canadian National Collection of Insects, Arachnids and Nematodes
CNCHZ725-09	MIC 000533	MIC 000533	MIC 000533		657		23-Jul-2008	Cotesia jft09	A			Canadian National Collection of Insects, Arachnids and Nematodes
CNCHZ726-09	MIC 000534	MIC 000534	MIC 000534		657		23-Jul-2008	Cotesia jft09	A			Canadian National Collection of Insects, Arachnids and Nematodes
CNCHZ719-09	MIC 000527	MIC 000527	MIC 000527		657		23-Jul-2008	Cotesia jft09	A			Canadian National Collection of Insects, Arachnids and Nematodes
CNCHZ720-09	MIC 000528	MIC 000528	MIC 000528		657		23-Jul-2008	Cotesia jft09	A			Canadian National Collection of Insects, Arachnids and Nematodes
CNCHZ730-09	MIC 000538	MIC 000538	MIC 000538		657		23-Jul-2008	Cotesia jft09	A			Canadian National Collection of Insects, Arachnids and Nematodes
CNCHZ723-09	MIC 000531	MIC 000531	MIC 000531		657		23-Jul-2008	Cotesia jft09	A			Canadian National Collection of Insects, Arachnids and Nematodes
CNCHZ724-09	MIC 000532	MIC 000532	MIC 000532		657		23-Jul-2008	Cotesia jft09	A			Canadian National Collection of Insects, Arachnids and Nematodes
CNCHZ728-09	MIC 000536	MIC 000536	MIC 000536		657		23-Jul-2008	Cotesia jft09	A			Canadian National Collection of Insects, Arachnids and Nematodes
CNCHZ731-09	MIC 000539	MIC 000539	MIC 000539		657		23-Jul-2008	Cotesia jft09	A			Canadian National Collection of Insects, Arachnids and Nematodes
ASWAY1117-09	CNCH0421	CNCH0421	CNCH0421		658		31-Jul-2008	Cotesia jft09	A			Canadian National Collection of Insects, Arachnids and Nematodes
ASWAY1119-09	CNCH0423	CNCH0423	CNCH0423		658		31-Jul-2008	Cotesia jft09	A			Canadian National Collection of Insects, Arachnids and Nematodes
ASWAY1115-09	CNCH0419	CNCH0419	CNCH0419		658		31-Jul-2008	Cotesia jft09	A			Canadian National Collection of Insects, Arachnids and Nematodes
ASWAY1116-09	CNCH0420	CNCH0420	CNCH0420		658		31-Jul-2008	Cotesia jft09	A			Canadian National Collection of Insects, Arachnids and Nematodes
CNCHY319-07	HYM00000591	HYM00000591	HYM00000591		657		08-Jul-2006	Cotesia jft09	A			Canadian National Collection of Insects, Arachnids and Nematodes
ASWA449-08	HYM00001163	HYM00001163	HYM00001163		657		14-Jun-2007	Cotesia jft11	A			Canadian National Collection of Insects, Arachnids and Nematodes
ASWAY1220-09	CAM0824	CAM0824	CAM0824		658			Cotesia jft11	A			Canadian National Collection of Insects, Arachnids and Nematodes
ASCNC186-09	CAM0801	CAM0801	CAM0801		658		14-May-2007	Cotesia jft11	A			Canadian National Collection of Insects, Arachnids and Nematodes
ASCNC178-09	CAM0793	CAM0793	CAM0793		620		14-May-2007	Cotesia jft11	A			Canadian National Collection of Insects, Arachnids and Nematodes
ASCNC179-09	CAM0794	CAM0794	CAM0794		619		14-May-2007	Cotesia jft11	A			Canadian National Collection of Insects, Arachnids and Nematodes
ASCNC183-09	CAM0798	CAM0798	CAM0798		658		14-May-2007	Cotesia jft11	A			Canadian National Collection of Insects, Arachnids and Nematodes
ASCNC185-09	CAM0800	CAM0800	CAM0800		658		14-May-2007	Cotesia jft11	A			Canadian National Collection of Insects, Arachnids and Nematodes
ASCNC176-09	CAM0791	CAM0791	CAM0791		658		14-May-2007	Cotesia jft11	A			Canadian National Collection of Insects, Arachnids and Nematodes
ASCNC177-09	CAM0792	CAM0792	CAM0792		658		14-May-2007	Cotesia jft11	A			Canadian National Collection of Insects, Arachnids and Nematodes
ASWAU508-08	HYM00001786	HYM00001786	HYM00001786		610		19-Jul-2006	Cotesia jft12	A			Canadian National Collection of Insects, Arachnids and Nematodes
ASWAU512-08	HYM00001790	HYM00001790			614		05-Jul-2006	Cotesia jft12	A			Canadian National Collection of Insects, Arachnids and Nematodes
ASWAU509-08	HYM00001787	HYM00001787			544		19-Jul-2006	Cotesia jft12	A			Canadian National Collection of Insects, Arachnids and Nematodes
ASWA412-08	HYM00001126	HYM00001126	HYM00001126		651		16-Jun-2007	Cotesia jft13	A			Canadian National Collection of Insects, Arachnids and Nematodes
ASWA461-08	HYM00001175	HYM00001175	HYM00001175		657		08-Jun-2007	Cotesia jft13	A			Canadian National Collection of Insects, Arachnids and Nematodes
ASWA455-08	HYM00001169	HYM00001169	HYM00001169		657		08-Jun-2007	Cotesia jft13	A			Canadian National Collection of Insects, Arachnids and Nematodes
ASWA466-08	HYM00001180	HYM00001180	HYM00001180		657		08-Jun-2007	Cotesia jft13	A			Canadian National Collection of Insects, Arachnids and Nematodes
ASWA459-08	HYM00001173	HYM00001173	HYM00001173		657		08-Jun-2007	Cotesia jft13	A			Canadian National Collection of Insects, Arachnids and Nematodes
ASWA460-08	HYM00001174	HYM00001174	HYM00001174		629		08-Jun-2007	Cotesia jft13	A			Canadian National Collection of Insects, Arachnids and Nematodes
ASWA471-08	HYM00001185	HYM00001185	HYM00001185		602		08-Jun-2007	Cotesia jft13	A			Canadian National Collection of Insects, Arachnids and Nematodes
ASWA464-08	HYM00001178	HYM00001178	HYM00001178		649		08-Jun-2007	Cotesia jft13	A			Canadian National Collection of Insects, Arachnids and Nematodes
ASWA465-08	HYM00001179	HYM00001179	HYM00001179		657		08-Jun-2007	Cotesia jft13	A			Canadian National Collection of Insects, Arachnids and Nematodes
ASWA475-08	HYM00001189	HYM00001189	HYM00001189		602		08-Jun-2007	Cotesia jft13	A			Canadian National Collection of Insects, Arachnids and Nematodes
ASWA467-08	HYM00001181	HYM00001181	HYM00001181		631		08-Jun-2007	Cotesia jft13	A			Canadian National Collection of Insects, Arachnids and Nematodes
ASWA469-08	HYM00001183	HYM00001183	HYM00001183		647		08-Jun-2007	Cotesia jft13	A			Canadian National Collection of Insects, Arachnids and Nematodes
ASWA470-08	HYM00001184	HYM00001184	HYM00001184		657		08-Jun-2007	Cotesia jft13	A			Canadian National Collection of Insects, Arachnids and Nematodes
ASWA479-08	HYM00001193	HYM00001193	HYM00001193		602		08-Jun-2007	Cotesia jft13	A			Canadian National Collection of Insects, Arachnids and Nematodes
ASWA472-08	HYM00001186	HYM00001186	HYM00001186		606		08-Jun-2007	Cotesia jft13	A			Canadian National Collection of Insects, Arachnids and Nematodes
ASWA473-08	HYM00001187	HYM00001187	HYM00001187		601		08-Jun-2007	Cotesia jft13	A			Canadian National Collection of Insects, Arachnids and Nematodes
ASWA474-08	HYM00001188	HYM00001188	HYM00001188		603		08-Jun-2007	Cotesia jft13	A			Canadian National Collection of Insects, Arachnids and Nematodes
ASWA476-08	HYM00001190	HYM00001190	HYM00001190		605		08-Jun-2007	Cotesia jft13	A			Canadian National Collection of Insects, Arachnids and Nematodes
ASWA477-08	HYM00001191	HYM00001191	HYM00001191		603		08-Jun-2007	Cotesia jft13	A			Canadian National Collection of Insects, Arachnids and Nematodes
ASWA478-08	HYM00001192	HYM00001192	HYM00001192		602		08-Jun-2007	Cotesia jft13	A			Canadian National Collection of Insects, Arachnids and Nematodes
ASWA480-08	HYM00001194	HYM00001194	HYM00001194		603		08-Jun-2007	Cotesia jft13	A			Canadian National Collection of Insects, Arachnids and Nematodes
CNCHZ1191-09	CAM0571	CAM0571	CAM0571		657			Cotesia jft14	A			Canadian National Collection of Insects, Arachnids and Nematodes
CNCHZ1192-09	CAM0572	CAM0572	CAM0572		657			Cotesia jft14	A			Canadian National Collection of Insects, Arachnids and Nematodes
CNCHZ1197-09	CAM0577	CAM0577	CAM0577		657			Cotesia jft14	A			Canadian National Collection of Insects, Arachnids and Nematodes
ASCNC101-09	CAM0716	CAM0716	CAM0716		658		28-Jun-2006	Cotesia jft20	A			Canadian National Collection of Insects, Arachnids and Nematodes
ASCNC102-09	CAM0717	CAM0717	CAM0717		658		16-Jun-2006	Cotesia jft20	A			Canadian National Collection of Insects, Arachnids and Nematodes
ASCNC097-09	CAM0712	CAM0712	CAM0712		639		14-Jun-2007	Cotesia jft20	A			Canadian National Collection of Insects, Arachnids and Nematodes
ASCNC098-09	CAM0713	CAM0713	CAM0713		658		28-Jun-2006	Cotesia jft20	A			Canadian National Collection of Insects, Arachnids and Nematodes
ASCNC099-09	CAM0714	CAM0714	CAM0714		658		28-Jun-2006	Cotesia jft20	A			Canadian National Collection of Insects, Arachnids and Nematodes
ASCNC100-09	CAM0715	CAM0715	CAM0715		658		15-Jun-2006	Cotesia jft20	A			Canadian National Collection of Insects, Arachnids and Nematodes
CNCHZ1199-09	CAM0579	CAM0579	CAM0579		657			Cotesia jft21	A			Canadian National Collection of Insects, Arachnids and Nematodes
CNCHX796-09	WMIC 0511	WMIC 0511	WMIC 0511		553		07-Jul-2003	Cotesia jft22				Canadian National Collection of Insects, Arachnids and Nematodes
CNCHX1033-09	CNCH1018	CNCH1018	CNCH1018		571		20-Jul-2009	Cotesia jft24				Canadian National Collection of Insects, Arachnids and Nematodes
CNCHX1012-09	CNCH0997	CNCH0997	CNCH0997		633		20-Jul-2009	Cotesia jft24				Canadian National Collection of Insects, Arachnids and Nematodes
ASCNC090-09	CAM0705	CAM0705	CAM0705		658		29-Jun-2007	Cotesia jft26	A			Canadian National Collection of Insects, Arachnids and Nematodes
ASCNC094-09	CAM0709	CAM0709	CAM0709		658		29-Jun-2007	Cotesia jft26	A			Canadian National Collection of Insects, Arachnids and Nematodes
ASCNC082-09	CAM0697	CAM0697	CAM0697		658		29-Jun-2007	Cotesia jft26	A			Canadian National Collection of Insects, Arachnids and Nematodes
ASCNC077-09	CAM0692	CAM0692	CAM0692		578		11-Jul-2007	Cotesia jft26	A			Canadian National Collection of Insects, Arachnids and Nematodes
ASCNC078-09	CAM0693	CAM0693	CAM0693		658		09-Jul-2007	Cotesia jft26	A			Canadian National Collection of Insects, Arachnids and Nematodes
ASCNC079-09	CAM0694	CAM0694	CAM0694		658		11-Jul-2007	Cotesia jft26	A			Canadian National Collection of Insects, Arachnids and Nematodes
ASCNC080-09	CAM0695	CAM0695	CAM0695		658		27-Jul-2007	Cotesia jft26	A			Canadian National Collection of Insects, Arachnids and Nematodes
ASCNC067-09	CAM0682	CAM0682	CAM0682		658		11-Jul-2007	Cotesia jft26	A			Canadian National Collection of Insects, Arachnids and Nematodes
ASWAU505-08	HYM00001783	HYM00001783			568		14-Jul-2006	Cotesia jft27	A			Canadian National Collection of Insects, Arachnids and Nematodes
TTHYW1151-09	08BBHYM-1022	L#08WATL-007			657		22-Jul-2008	Cotesia jft28	A	Waterton		Biodiversity Institute of Ontario	free-hand sampling
ASWA453-08	HYM00001167	HYM00001167	HYM00001167		657		15-Jun-2007	Cotesia jft29	A			Canadian National Collection of Insects, Arachnids and Nematodes
ASWA451-08	HYM00001165	HYM00001165	HYM00001165		657		14-Jun-2007	Cotesia jft29	A			Canadian National Collection of Insects, Arachnids and Nematodes
ASWA462-08	HYM00001176	HYM00001176	HYM00001176		657		15-Jun-2007	Cotesia jft29	A			Canadian National Collection of Insects, Arachnids and Nematodes
ASWA485-08	HYM00001199	HYM00001199	HYM00001199		600		13-Jun-2007	Cotesia jft29	A			Canadian National Collection of Insects, Arachnids and Nematodes
CNCHZ735-09	MIC 000543	MIC 000543	MIC 000543		657		24-Aug-2006	Cotesia jft29	A			Canadian National Collection of Insects, Arachnids and Nematodes
CNCHZ955-09	MIC 000763	MIC 000763	MIC 000763		656		16-Jul-2008	Cotesia jft29	A			Canadian National Collection of Insects, Arachnids and Nematodes
CNCHW320-09	CNCH1350	CNCH1350	CNCH1350		594		08-Jun-2003	Cotesia jft30	A			Canadian National Collection of Insects, Arachnids and Nematodes
CNCHZ923-09	MIC 000731	MIC 000731	MIC 000731		657		27-Jul-2007	Cotesia jft30	A			Canadian National Collection of Insects, Arachnids and Nematodes
ASCNC069-09	CAM0684	CAM0684	CAM0684		594		11-Jul-2007	Cotesia jft30	A			Canadian National Collection of Insects, Arachnids and Nematodes
ASWAU511-08	HYM00001789	HYM00001789	HYM00001789		582		05-Jul-2006	Cotesia jft31	A			Canadian National Collection of Insects, Arachnids and Nematodes
ASWAY1218-09	CAM0822	CAM0822	CAM0822		658			Cotesia jft32	A			Canadian National Collection of Insects, Arachnids and Nematodes
CNCHZ962-09	MIC 000770	MIC 000770	MIC 000770		574		12-Jul-2008	Cotesia jft33	A			Canadian National Collection of Insects, Arachnids and Nematodes
ASWA417-08	HYM00001131	HYM00001131	HYM00001131		657		08-Jun-2007	Cotesia jft34	A			Canadian National Collection of Insects, Arachnids and Nematodes
ASWA420-08	HYM00001134	HYM00001134	HYM00001134		658		11-Jun-2007	Cotesia jft34	A			Canadian National Collection of Insects, Arachnids and Nematodes
ASWA442-08	HYM00001156	HYM00001156	HYM00001156		657		11-Jun-2007	Cotesia jft34	A			Canadian National Collection of Insects, Arachnids and Nematodes
ASWA445-08	HYM00001159	HYM00001159	HYM00001159		657		11-Jun-2007	Cotesia jft34	A			Canadian National Collection of Insects, Arachnids and Nematodes
ASWA443-08	HYM00001157	HYM00001157	HYM00001157		657		11-Jun-2007	Cotesia jft34	A			Canadian National Collection of Insects, Arachnids and Nematodes
ASWA444-08	HYM00001158	HYM00001158	HYM00001158		657		11-Jun-2007	Cotesia jft34	A			Canadian National Collection of Insects, Arachnids and Nematodes
ASWA457-08	HYM00001171	HYM00001171	HYM00001171		649		15-Jun-2007	Cotesia jft34	A			Canadian National Collection of Insects, Arachnids and Nematodes
ASWA458-08	HYM00001172	HYM00001172	HYM00001172		657		15-Jun-2007	Cotesia jft34	A			Canadian National Collection of Insects, Arachnids and Nematodes
ASWA452-08	HYM00001166	HYM00001166	HYM00001166		626		15-Jun-2007	Cotesia jft34	A			Canadian National Collection of Insects, Arachnids and Nematodes
CNCHZ827-09	MIC 000635	MIC 000635	MIC 000635		657		09-Jul-2007	Cotesia jft35	A			Canadian National Collection of Insects, Arachnids and Nematodes
CNCHZ920-09	MIC 000728	MIC 000728	MIC 000728		657		09-Jul-2007	Cotesia jft35	A			Canadian National Collection of Insects, Arachnids and Nematodes
ASCNC086-09	CAM0701	CAM0701	CAM0701		592		04-Jul-2007	Cotesia jft35	A			Canadian National Collection of Insects, Arachnids and Nematodes
ASCNC084-09	CAM0699	CAM0699	CAM0699		658		04-Jul-2007	Cotesia jft35	A			Canadian National Collection of Insects, Arachnids and Nematodes
ASCNC068-09	CAM0683	CAM0683	CAM0683		658		11-Jul-2007	Cotesia jft35	A			Canadian National Collection of Insects, Arachnids and Nematodes
ASCNC083-09	CAM0698	CAM0698	CAM0698		658		06-Jul-2007	Cotesia jft37	A			Canadian National Collection of Insects, Arachnids and Nematodes
CNCHY022-07	HYM00000294	HYM00000294	HYM00000294		657		03-Jun-2005	Cotesia jft38	A			Canadian National Collection of Insects, Arachnids and Nematodes
DSWAS948-07	HYM00000977				657		08-Jul-2006	Cotesia jft38	A			Canadian National Collection of Insects, Arachnids and Nematodes	HYM000535
CNCHZ732-09	MIC 000540	MIC 000540	MIC 000540		657		23-Jul-2008	Cotesia jft39	A			Canadian National Collection of Insects, Arachnids and Nematodes
CNCHZ855-09	MIC 000663	MIC 000663	MIC 000663		657		24-Jul-2008	Cotesia jft40	A			Canadian National Collection of Insects, Arachnids and Nematodes
BBHYM161-09	08BBHYM-1205	L#08GRAS-012			658		15-Jul-2008	Cotesia jft41	A	Grasslands		Biodiversity Institute of Ontario	Daytime netting|
CNCHZ1160-09	CAM0540	CAM0540	CAM0540		657			Cotesia jft42	A			Canadian National Collection of Insects, Arachnids and Nematodes
ASWA448-08	HYM00001162	HYM00001162	HYM00001162		657		14-Jun-2007	Cotesia jft43	A			Canadian National Collection of Insects, Arachnids and Nematodes
CNCHZ917-09	MIC 000725	MIC 000725	MIC 000725		657		07-Jun-2007	Cotesia jft43	A			Canadian National Collection of Insects, Arachnids and Nematodes
CNCHZ1161-09	CAM0541	CAM0541	CAM0541		657			Cotesia jft44	A			Canadian National Collection of Insects, Arachnids and Nematodes
CNCHZ649-09	CAM0459	CAM0459	CAM0459		657		01-Oct-2008	Cotesia jft45	A			Canadian National Collection of Insects, Arachnids and Nematodes
CNCHZ650-09	CAM0460	CAM0460	CAM0460		657		01-Oct-2008	Cotesia jft45	A			Canadian National Collection of Insects, Arachnids and Nematodes
CNCHZ957-09	MIC 000765	MIC 000765	MIC 000765		656		13-Jul-2008	Cotesia jft46	A			Canadian National Collection of Insects, Arachnids and Nematodes
ASWA446-08	HYM00001160	HYM00001160	HYM00001160		657		14-Jun-2007	Cotesia jft47	A			Canadian National Collection of Insects, Arachnids and Nematodes
CNCHZ702-09	MIC 000510	MIC 000510	MIC 000510		657		23-Jul-2008	Cotesia jft47	A			Canadian National Collection of Insects, Arachnids and Nematodes
ASWA346-08	HYM00001060	HYM00001060	HYM00001060		657		15-Jun-2007	Cotesia jft48	A			Canadian National Collection of Insects, Arachnids and Nematodes
CNCHZ828-09	MIC 000636	MIC 000636	MIC 000636		657		11-Jul-2007	Cotesia jft48	A			Canadian National Collection of Insects, Arachnids and Nematodes
CNCHZ1193-09	CAM0573	CAM0573	CAM0573		657			Cotesia jft48	A			Canadian National Collection of Insects, Arachnids and Nematodes
ASWAY1221-09	CAM0825	CAM0825	CAM0825		658			Cotesia jft48	A			Canadian National Collection of Insects, Arachnids and Nematodes
ASCNC088-09	CAM0703	CAM0703	CAM0703		658		22-Jun-2007	Cotesia jft48	A			Canadian National Collection of Insects, Arachnids and Nematodes
CNCHZ854-09	MIC 000662	MIC 000662	MIC 000662		657		24-Jul-2008	Cotesia jft49	A			Canadian National Collection of Insects, Arachnids and Nematodes
CNCHZ564-09	CAM0374	CAM0374	CAM0374		657		03-Jun-2008	Cotesia jft50	A			Canadian National Collection of Insects, Arachnids and Nematodes
CNCHX241-09	WMIC 0241	WMIC 0241	WMIC 0241		658		31-Jul-2005	Cotesia jft51	A			Canadian National Collection of Insects, Arachnids and Nematodes
CNCHZ502-09	CAM0312	CAM0312	CAM0312		657		26-Jul-2008	Cotesia jft51	A			Canadian National Collection of Insects, Arachnids and Nematodes
CNCHZ501-09	CAM0311	CAM0311	CAM0311		657		26-Jul-2008	Cotesia jft51	A			Canadian National Collection of Insects, Arachnids and Nematodes
CNCHZ503-09	CAM0313	CAM0313	CAM0313		657		26-Jul-2008	Cotesia jft51	A			Canadian National Collection of Insects, Arachnids and Nematodes
CNCHZ504-09	CAM0314	CAM0314	CAM0314		657		26-Jul-2008	Cotesia jft51	A			Canadian National Collection of Insects, Arachnids and Nematodes
CNCHZ505-09	CAM0315	CAM0315	CAM0315		657		26-Jul-2008	Cotesia jft51	A			Canadian National Collection of Insects, Arachnids and Nematodes
CNCHZ701-09	MIC 000509	MIC 000509	MIC 000509		657		23-Jul-2008	Cotesia jft51	A			Canadian National Collection of Insects, Arachnids and Nematodes
CNCHZ700-09	MIC 000508	MIC 000508	MIC 000508		657		23-Jul-2008	Cotesia jft51	A			Canadian National Collection of Insects, Arachnids and Nematodes
ASWA450-08	HYM00001164	HYM00001164	HYM00001164		631		14-Jun-2007	Cotesia jft53	A			Canadian National Collection of Insects, Arachnids and Nematodes
ASWA463-08	HYM00001177	HYM00001177	HYM00001177		635		15-Jun-2007	Cotesia jft53	A			Canadian National Collection of Insects, Arachnids and Nematodes
CNCHX805-09	WMIC 0520	WMIC 0520	WMIC 0520		658		10-Jul-2003	Cotesia jft53	A			Canadian National Collection of Insects, Arachnids and Nematodes
CNCHZ522-09	CAM0332	CAM0332	CAM0332		620		29-May-2008	Cotesia jft53	A			Canadian National Collection of Insects, Arachnids and Nematodes
CNCHZ523-09	CAM0333	CAM0333	CAM0333		657		29-May-2008	Cotesia jft53	A			Canadian National Collection of Insects, Arachnids and Nematodes
CNCHZ565-09	CAM0375	CAM0375	CAM0375		657		04-Jun-2008	Cotesia jft53	A			Canadian National Collection of Insects, Arachnids and Nematodes
CNCHZ566-09	CAM0376	CAM0376	CAM0376		657		04-Jun-2008	Cotesia jft53	A			Canadian National Collection of Insects, Arachnids and Nematodes
CNCHZ568-09	CAM0378	CAM0378	CAM0378		657		04-Jun-2008	Cotesia jft53	A			Canadian National Collection of Insects, Arachnids and Nematodes
CNCHZ569-09	CAM0379	CAM0379	CAM0379		657		04-Jun-2008	Cotesia jft53	A			Canadian National Collection of Insects, Arachnids and Nematodes
CNCHZ570-09	CAM0380	CAM0380	CAM0380		657		04-Jun-2008	Cotesia jft53	A			Canadian National Collection of Insects, Arachnids and Nematodes
CNCHZ567-09	CAM0377	CAM0377	CAM0377		657		04-Jun-2008	Cotesia jft53	A			Canadian National Collection of Insects, Arachnids and Nematodes
CNCHZ703-09	MIC 000511	MIC 000511	MIC 000511		657		22-Jul-2008	Cotesia jft53	A			Canadian National Collection of Insects, Arachnids and Nematodes
CNCHZ1162-09	CAM0542	CAM0542	CAM0542		657			Cotesia jft54	A			Canadian National Collection of Insects, Arachnids and Nematodes
ASWAX945-08	07PROBE-23379	07PROBE-23379	07PROBE-23379		657	535	10-Aug-2007	Cotesia xylina				Biodiversity Institute of Ontario	<VERBATIM LOCALITY>|Pumphouse|58.373|-94.134|</VERBATIM LOCALITY>
ASWAY581-08	HYM00000748.2	HYM00000748.2	HYM00000748.2		631		17-Aug-2006	Cotesia xylina				Canadian National Collection of Insects, Arachnids and Nematodes	<VERBATIM LOCALITY>|Burn Site|58.371|-93.497|</VERBATIM LOCALITY>
ASWAV873-08	07PROBE-22332	07PROBE-22332	07PROBE-22332		646		02-Aug-2007	Cotesia xylina				Biodiversity Institute of Ontario	<VERBATIM LOCALITY>|Ramsay Creek|58.754|-93.949|</VERBATIM LOCALITY>
ASWAV864-08	07PROBE-22323	07PROBE-22323	07PROBE-22323		626		12-Jul-2007	Cotesia xylina				Biodiversity Institute of Ontario	<VERBATIM LOCALITY>|Pumphouse|58.373|-94.134|</VERBATIM LOCALITY>
ASWA416-08	HYM00001130	HYM00001130	HYM00001130		657		24-May-2007	Cotesia xylina	A			Canadian National Collection of Insects, Arachnids and Nematodes
ASWAX950-08	07PROBE-23384	07PROBE-23384	07PROBE-23384		657	536	10-Aug-2007	Cotesia xylina				Biodiversity Institute of Ontario	<VERBATIM LOCALITY>|Pumphouse|58.373|-94.134|</VERBATIM LOCALITY>
ASWAX946-08	07PROBE-23380	07PROBE-23380	07PROBE-23380		657	534	10-Aug-2007	Cotesia xylina				Biodiversity Institute of Ontario	<VERBATIM LOCALITY>|Pumphouse|58.373|-94.134|</VERBATIM LOCALITY>
ASWA483-08	HYM00001197	HYM00001197	HYM00001197		604		15-Jun-2007	Cotesia xylina	A			Canadian National Collection of Insects, Arachnids and Nematodes
ASWAU268-08	HYM00001640	HYM00001640	HYM00001640		614		24-May-2006	Cotesia xylina	A			Canadian National Collection of Insects, Arachnids and Nematodes
ASWAU273-08	HYM00001645	HYM00001645	HYM00001645		605		19-May-2006	Cotesia xylina	A			Canadian National Collection of Insects, Arachnids and Nematodes
ASWAU272-08	HYM00001644	HYM00001644	HYM00001644		657		29-May-2006	Cotesia xylina	A			Canadian National Collection of Insects, Arachnids and Nematodes
CNCHX128-09	CAM0998	CAM0998	CAM0998		657		03-Jun-2008	Cotesia xylina	A			Canadian National Collection of Insects, Arachnids and Nematodes
CNCHX126-09	CAM0996	CAM0996	CAM0996		657		03-Jun-2008	Cotesia xylina	A			Canadian National Collection of Insects, Arachnids and Nematodes
CNCHV284-10	CNCH3214	CNCH3214	CNCH3214		624		18-Jul-2009	Cotesia xylina				Canadian National Collection of Insects, Arachnids and Nematodes
CNCHZ706-09	MIC 000514	MIC 000514	MIC 000514		657		23-Jul-2008	Cotesia xylina	A			Canadian National Collection of Insects, Arachnids and Nematodes
CNCHZ708-09	MIC 000516	MIC 000516	MIC 000516		657		23-Jul-2008	Cotesia xylina	A			Canadian National Collection of Insects, Arachnids and Nematodes
CNCHZ733-09	MIC 000541	MIC 000541	MIC 000541		657		23-Jul-2008	Cotesia xylina	A			Canadian National Collection of Insects, Arachnids and Nematodes
CNCHZ734-09	MIC 000542	MIC 000542	MIC 000542		657		23-Jul-2008	Cotesia xylina	A			Canadian National Collection of Insects, Arachnids and Nematodes
CNCHZ727-09	MIC 000535	MIC 000535	MIC 000535		657		23-Jul-2008	Cotesia xylina	A			Canadian National Collection of Insects, Arachnids and Nematodes
CNCHZ958-09	MIC 000766	MIC 000766	MIC 000766		656		13-Jul-2008	Cotesia xylina	A			Canadian National Collection of Insects, Arachnids and Nematodes
ASWAY1219-09	CAM0823	CAM0823	CAM0823		624			Cotesia xylina	A			Canadian National Collection of Insects, Arachnids and Nematodes
ASWAY1160-09	CNCH0464	CNCH0464	CNCH0464		622		23-Jul-2009	Cotesia xylina	A			Canadian National Collection of Insects, Arachnids and Nematodes
ASCNC093-09	CAM0708	CAM0708	CAM0708		658		29-Jun-2007	Cotesia xylina	A			Canadian National Collection of Insects, Arachnids and Nematodes
ASCNC072-09	CAM0687	CAM0687	CAM0687		658		06-Jul-2007	Cotesia xylina	A			Canadian National Collection of Insects, Arachnids and Nematodes
CNCHX804-09	WMIC 0519	WMIC 0519	WMIC 0519		623		07-Jul-2003	Cotesia xylina				Canadian National Collection of Insects, Arachnids and Nematodes
TTHYB348-09	08BBHYM-0772	L#OEC-001			657		25-May-2008	Cotesia xylina	A			Biodiversity Institute of Ontario	daytime netting and free hand
TTHYB415-09	08BBHYM-0839	L#08WATL-020			657		23-Jul-2008	Cotesia xylina	A	Waterton		Biodiversity Institute of Ontario	daytime netting
CNCHY039-07	HYM00000311	HYM00000311	HYM00000311		657		11-Jul-2006	Cotesia xylina	A			Canadian National Collection of Insects, Arachnids and Nematodes
CNCHY042-07	HYM00000314	HYM00000314	HYM00000314		628		11-Jul-2006	Cotesia xylina	A			Canadian National Collection of Insects, Arachnids and Nematodes
CNCHY046-07	HYM00000318	HYM00000318	HYM00000318		625		11-Jul-2006	Cotesia xylina	A			Canadian National Collection of Insects, Arachnids and Nematodes
ASWAV863-08	07PROBE-22322	07PROBE-22322	07PROBE-22322		656		12-Jul-2007	Cotesia xylina				Biodiversity Institute of Ontario	<VERBATIM LOCALITY>|Pumphouse|58.373|-94.134|</VERBATIM LOCALITY>
ASWAY586-08	HYM00000653.2	HYM00000653.2	HYM00000653.2		631		20-Aug-2006	Cotesia yakutatensis				Canadian National Collection of Insects, Arachnids and Nematodes	<VERBATIM LOCALITY>|Burn Site|58.371|-93.497|</VERBATIM LOCALITY>
ASWAY583-08	HYM00000658.2	HYM00000658.2	HYM00000658.2		631		20-Aug-2006	Cotesia yakutatensis				Canadian National Collection of Insects, Arachnids and Nematodes	<VERBATIM LOCALITY>|Burn Site|58.371|-93.497|</VERBATIM LOCALITY>
ASWAS034-07	06-PROBE-3476	06-PROBE-3476	06-PROBE-3476		657		19-Aug-2006	Cotesia yakutatensis				Canadian National Collection of Insects, Arachnids and Nematodes	<VERBATIM LOCALITY>|Burn Site|58.371|-93.497|</VERBATIM LOCALITY>
CNCHV265-10	CNCH3195	CNCH3195	CNCH3195		658		20-Jul-2009	Cotesia yakutatensis				Canadian National Collection of Insects, Arachnids and Nematodes
ASWA1033-08	07PROBE-20365	07PROBE-20365	07PROBE-20365		654		17-Jul-2007	Diolcogaster jft01				Biodiversity Institute of Ontario	<VERBATIM LOCALITY>|A-Frame, 12 Km E of Launch Road|58.755|-93.998|</VERBATIM LOCALITY>
ASWAT360-08	07PROBE-20820	07PROBE-20820	07PROBE-20820		657		21-Jul-2007	Diolcogaster jft02				Biodiversity Institute of Ontario	<VERBATIM LOCALITY>|Ramsay Creek|58.754|-93.949|</VERBATIM LOCALITY>
CNCHY273-07	HYM00000545	HYM00000545	HYM00000545		555		05-Jul-2006	Diolcogaster scotica	A			Canadian National Collection of Insects, Arachnids and Nematodes
CNCHY275-07	HYM00000547	HYM00000547	HYM00000547		583		13-Jul-2006	Diolcogaster scotica	A			Canadian National Collection of Insects, Arachnids and Nematodes
CNCHZ506-09	CAM0316	CAM0316	CAM0316		657		26-Jul-2008	Diolcogaster sp.				Canadian National Collection of Insects, Arachnids and Nematodes
CNCHZ507-09	CAM0317	CAM0317	CAM0317		657		26-Jul-2008	Diolcogaster sp.				Canadian National Collection of Insects, Arachnids and Nematodes
CNCHZ508-09	CAM0318	CAM0318	CAM0318		657		26-Jul-2008	Diolcogaster sp.				Canadian National Collection of Insects, Arachnids and Nematodes
CNCHZ509-09	CAM0319	CAM0319	CAM0319		657		26-Jul-2008	Diolcogaster sp.				Canadian National Collection of Insects, Arachnids and Nematodes
CNCHZ557-09	CAM0367	CAM0367	CAM0367		657		29-May-2008	Diolcogaster sp.				Canadian National Collection of Insects, Arachnids and Nematodes
CNCHZ556-09	CAM0366	CAM0366	CAM0366		657		29-May-2008	Diolcogaster sp.				Canadian National Collection of Insects, Arachnids and Nematodes
CNCHZ571-09	CAM0381	CAM0381	CAM0381		657		03-Jun-2008	Diolcogaster sp.				Canadian National Collection of Insects, Arachnids and Nematodes
CNCHZ772-09	MIC 000580	MIC 000580	MIC 000580		657		15-Jun-2007	Diolcogaster sp.				Canadian National Collection of Insects, Arachnids and Nematodes
CNCHZ814-09	MIC 000622	MIC 000622	MIC 000622		657		06-Aug-2008	Diolcogaster sp.				Canadian National Collection of Insects, Arachnids and Nematodes
CNCHZ832-09	MIC 000640	MIC 000640	MIC 000640		657		24-Jul-2007	Diolcogaster sp.				Canadian National Collection of Insects, Arachnids and Nematodes
CNCHZ986-09	MIC 000794	MIC 000794	MIC 000794		621		12-Jul-2008	Diolcogaster sp.				Canadian National Collection of Insects, Arachnids and Nematodes
CNCHZ983-09	MIC 000791	MIC 000791	MIC 000791		656		16-Jul-2008	Diolcogaster sp.				Canadian National Collection of Insects, Arachnids and Nematodes
CNCHZ984-09	MIC 000792	MIC 000792	MIC 000792		656		18-Jul-2008	Diolcogaster sp.				Canadian National Collection of Insects, Arachnids and Nematodes
CNCHZ985-09	MIC 000793	MIC 000793	MIC 000793		656		16-Jul-2008	Diolcogaster sp.				Canadian National Collection of Insects, Arachnids and Nematodes
CNCHZ1165-09	CAM0545	CAM0545	CAM0545		657			Diolcogaster sp.				Canadian National Collection of Insects, Arachnids and Nematodes
CNCHZ1166-09	CAM0546	CAM0546	CAM0546		657			Diolcogaster sp.				Canadian National Collection of Insects, Arachnids and Nematodes
CNCHZ1167-09	CAM0547	CAM0547	CAM0547		657			Diolcogaster sp.				Canadian National Collection of Insects, Arachnids and Nematodes
CNCHZ1168-09	CAM0548	CAM0548	CAM0548		657			Diolcogaster sp.				Canadian National Collection of Insects, Arachnids and Nematodes
CNCHZ1169-09	CAM0549	CAM0549	CAM0549		657			Diolcogaster sp.				Canadian National Collection of Insects, Arachnids and Nematodes
ASCNC011-09	CAM0626	CAM0626	CAM0626		658		21-Jun-2007	Diolcogaster sp.				Canadian National Collection of Insects, Arachnids and Nematodes
ASCNC006-09	CAM0621	CAM0621	CAM0621		658		12-Jun-2007	Diolcogaster sp.				Canadian National Collection of Insects, Arachnids and Nematodes
ASCNC007-09	CAM0622	CAM0622	CAM0622		658		12-Jun-2007	Diolcogaster sp.				Canadian National Collection of Insects, Arachnids and Nematodes
ASCNC008-09	CAM0623	CAM0623	CAM0623		658		12-Jul-2007	Diolcogaster sp.				Canadian National Collection of Insects, Arachnids and Nematodes
ASCNC009-09	CAM0624	CAM0624	CAM0624		658		15-Jun-2007	Diolcogaster sp.				Canadian National Collection of Insects, Arachnids and Nematodes
ASCNC004-09	CAM0619	CAM0619	CAM0619		658		12-Jul-2007	Diolcogaster sp.				Canadian National Collection of Insects, Arachnids and Nematodes
ASCNC005-09	CAM0620	CAM0620	CAM0620		658		12-Jul-2007	Diolcogaster sp.				Canadian National Collection of Insects, Arachnids and Nematodes
CNCHY065-07	HYM00000337	HYM00000337	HYM00000337		657		11-Jul-2006	Diolcogaster	A			Canadian National Collection of Insects, Arachnids and Nematodes
CNCHY083-07	HYM00000355	HYM00000355	HYM00000355		657		25-May-2006	Diolcogaster	A			Canadian National Collection of Insects, Arachnids and Nematodes
CNCHY087-07	HYM00000359	HYM00000359	HYM00000359		657		25-May-2006	Diolcogaster	A			Canadian National Collection of Insects, Arachnids and Nematodes
CNCHY092-07	HYM00000364	HYM00000364	HYM00000364		657		25-May-2006	Diolcogaster	A			Canadian National Collection of Insects, Arachnids and Nematodes
CNCHY084-07	HYM00000356	HYM00000356	HYM00000356		657		25-May-2006	Diolcogaster	A			Canadian National Collection of Insects, Arachnids and Nematodes
CNCHY085-07	HYM00000357	HYM00000357	HYM00000357		565		25-May-2006	Diolcogaster	A			Canadian National Collection of Insects, Arachnids and Nematodes
CNCHY086-07	HYM00000358	HYM00000358	HYM00000358		657		25-May-2006	Diolcogaster	A			Canadian National Collection of Insects, Arachnids and Nematodes
CNCHY089-07	HYM00000361	HYM00000361	HYM00000361		622		25-May-2006	Diolcogaster	A			Canadian National Collection of Insects, Arachnids and Nematodes
CNCHY091-07	HYM00000363	HYM00000363	HYM00000363		547		25-May-2006	Diolcogaster	A			Canadian National Collection of Insects, Arachnids and Nematodes
CNCHY093-07	HYM00000365	HYM00000365	HYM00000365		612		17-Jul-2006	Diolcogaster	A			Canadian National Collection of Insects, Arachnids and Nematodes
CNCHY165-07	HYM00000437	HYM00000437	HYM00000437		657		27-Jun-2006	Diolcogaster	A			Canadian National Collection of Insects, Arachnids and Nematodes
CNCHY173-07	HYM00000445	HYM00000445	HYM00000445		599		27-Jun-2006	Diolcogaster	A			Canadian National Collection of Insects, Arachnids and Nematodes
CNCHY164-07	HYM00000436	HYM00000436	HYM00000436		657		22-Jun-2006	Diolcogaster	A			Canadian National Collection of Insects, Arachnids and Nematodes
CNCHY178-07	HYM00000450	HYM00000450	HYM00000450		657		06-Jun-2006	Diolcogaster	A			Canadian National Collection of Insects, Arachnids and Nematodes
CNCHY167-07	HYM00000439	HYM00000439	HYM00000439		657		27-Jun-2006	Diolcogaster	A			Canadian National Collection of Insects, Arachnids and Nematodes
CNCHY169-07	HYM00000441	HYM00000441	HYM00000441		631		27-Jun-2006	Diolcogaster	A			Canadian National Collection of Insects, Arachnids and Nematodes
CNCHY172-07	HYM00000444	HYM00000444	HYM00000444		657		27-Jun-2006	Diolcogaster	A			Canadian National Collection of Insects, Arachnids and Nematodes
CNCHY175-07	HYM00000447	HYM00000447	HYM00000447		657		07-Jun-2006	Diolcogaster	A			Canadian National Collection of Insects, Arachnids and Nematodes
CNCHY176-07	HYM00000448	HYM00000448	HYM00000448		657		06-Jun-2006	Diolcogaster	A			Canadian National Collection of Insects, Arachnids and Nematodes
CNCHY177-07	HYM00000449	HYM00000449	HYM00000449		657		06-Jun-2006	Diolcogaster	A			Canadian National Collection of Insects, Arachnids and Nematodes
ASWA571-08	HYM00001285	HYM00001285	HYM00001285		657		08-Jun-2007	Diolcogaster	A			Canadian National Collection of Insects, Arachnids and Nematodes
ASWA570-08	HYM00001284	HYM00001284	HYM00001284		657		24-May-2007	Diolcogaster	A			Canadian National Collection of Insects, Arachnids and Nematodes
ASWA580-08	HYM00001294	HYM00001294	HYM00001294		630		12-Jun-2007	Diolcogaster	A			Canadian National Collection of Insects, Arachnids and Nematodes
ASWA584-08	HYM00001298	HYM00001298	HYM00001298		657		12-Jun-2007	Diolcogaster	A			Canadian National Collection of Insects, Arachnids and Nematodes
ASWA579-08	HYM00001293	HYM00001293	HYM00001293		659		12-Jun-2007	Diolcogaster	A			Canadian National Collection of Insects, Arachnids and Nematodes
ASWA588-08	HYM00001302	HYM00001302	HYM00001302		657		12-Jun-2007	Diolcogaster	A			Canadian National Collection of Insects, Arachnids and Nematodes
ASWA581-08	HYM00001295	HYM00001295	HYM00001295		657		12-Jun-2007	Diolcogaster	A			Canadian National Collection of Insects, Arachnids and Nematodes
ASWA582-08	HYM00001296	HYM00001296	HYM00001296		657		12-Jun-2007	Diolcogaster	A			Canadian National Collection of Insects, Arachnids and Nematodes
ASWA583-08	HYM00001297	HYM00001297	HYM00001297		657		12-Jun-2007	Diolcogaster	A			Canadian National Collection of Insects, Arachnids and Nematodes
ASWA592-08	HYM00001306	HYM00001306	HYM00001306		657		12-Jun-2007	Diolcogaster	A			Canadian National Collection of Insects, Arachnids and Nematodes
ASWA585-08	HYM00001299	HYM00001299	HYM00001299		631		08-Jun-2007	Diolcogaster	A			Canadian National Collection of Insects, Arachnids and Nematodes
ASWA586-08	HYM00001300	HYM00001300	HYM00001300		654		12-Jun-2007	Diolcogaster	A			Canadian National Collection of Insects, Arachnids and Nematodes
ASWA587-08	HYM00001301	HYM00001301	HYM00001301		657		12-Jun-2007	Diolcogaster	A			Canadian National Collection of Insects, Arachnids and Nematodes
ASWA589-08	HYM00001303	HYM00001303	HYM00001303		657		12-Jun-2007	Diolcogaster	A			Canadian National Collection of Insects, Arachnids and Nematodes
ASWA590-08	HYM00001304	HYM00001304	HYM00001304		657		12-Jun-2007	Diolcogaster	A			Canadian National Collection of Insects, Arachnids and Nematodes
ASWA591-08	HYM00001305	HYM00001305	HYM00001305		630		12-Jun-2007	Diolcogaster	A			Canadian National Collection of Insects, Arachnids and Nematodes
ASWA593-08	HYM00001307	HYM00001307	HYM00001307		657		12-Jun-2007	Diolcogaster	A			Canadian National Collection of Insects, Arachnids and Nematodes
ASWA594-08	HYM00001308	HYM00001308	HYM00001308		657		12-Jun-2007	Diolcogaster	A			Canadian National Collection of Insects, Arachnids and Nematodes
ASWAU029-08	HYM00001495	HYM00001495	HYM00001495		574		27-Jun-2006	Diolcogaster	A			Canadian National Collection of Insects, Arachnids and Nematodes
ASWAU030-08	HYM00001496	HYM00001496	HYM00001496		593		27-Jun-2006	Diolcogaster	A			Canadian National Collection of Insects, Arachnids and Nematodes
ASWAU032-08	HYM00001498	HYM00001498	HYM00001498		634		01-Jun-2006	Diolcogaster	A			Canadian National Collection of Insects, Arachnids and Nematodes
ASWAU033-08	HYM00001499	HYM00001499	HYM00001499		573		01-Jun-2006	Diolcogaster	A			Canadian National Collection of Insects, Arachnids and Nematodes
ASWAU036-08	HYM00001502	HYM00001502	HYM00001502		657		01-Jun-2006	Diolcogaster	A			Canadian National Collection of Insects, Arachnids and Nematodes
ASWAU038-08	HYM00001504	HYM00001504	HYM00001504		657		01-Jun-2006	Diolcogaster	A			Canadian National Collection of Insects, Arachnids and Nematodes
ASWAU039-08	HYM00001505	HYM00001505	HYM00001505		631		01-Jun-2006	Diolcogaster	A			Canadian National Collection of Insects, Arachnids and Nematodes
ASWAU040-08	HYM00001506	HYM00001506	HYM00001506		568		01-Jun-2006	Diolcogaster	A			Canadian National Collection of Insects, Arachnids and Nematodes
ASWAU041-08	HYM00001507	HYM00001507	HYM00001507		657		01-Jun-2006	Diolcogaster	A			Canadian National Collection of Insects, Arachnids and Nematodes
ASWAU042-08	HYM00001508	HYM00001508			617		07-Jun-2006	Diolcogaster	A			Canadian National Collection of Insects, Arachnids and Nematodes
ASWAU044-08	HYM00001510	HYM00001510	HYM00001510		574		07-Jun-2006	Diolcogaster	A			Canadian National Collection of Insects, Arachnids and Nematodes
ASWAU046-08	HYM00001512	HYM00001512	HYM00001512		657		07-Jun-2006	Diolcogaster	A			Canadian National Collection of Insects, Arachnids and Nematodes
ASWAU047-08	HYM00001513	HYM00001513	HYM00001513		599		07-Jun-2006	Diolcogaster	A			Canadian National Collection of Insects, Arachnids and Nematodes
ASWAU048-08	HYM00001514	HYM00001514	HYM00001514		657		06-Jun-2006	Diolcogaster	A			Canadian National Collection of Insects, Arachnids and Nematodes
ASWAU049-08	HYM00001515	HYM00001515	HYM00001515		657		06-Jun-2006	Diolcogaster	A			Canadian National Collection of Insects, Arachnids and Nematodes
ASWAU050-08	HYM00001516	HYM00001516	HYM00001516		616		07-Jun-2006	Diolcogaster	A			Canadian National Collection of Insects, Arachnids and Nematodes
ASWAU051-08	HYM00001517	HYM00001517	HYM00001517		624		07-Jun-2006	Diolcogaster	A			Canadian National Collection of Insects, Arachnids and Nematodes
ASWAU052-08	HYM00001518	HYM00001518	HYM00001518		635		01-Jun-2006	Diolcogaster	A			Canadian National Collection of Insects, Arachnids and Nematodes
ASWAU053-08	HYM00001519	HYM00001519	HYM00001519		530		06-Jun-2006	Diolcogaster	A			Canadian National Collection of Insects, Arachnids and Nematodes
ASWAU054-08	HYM00001520	HYM00001520	HYM00001520		574		01-Jun-2006	Diolcogaster	A			Canadian National Collection of Insects, Arachnids and Nematodes
ASWAU055-08	HYM00001521	HYM00001521	HYM00001521		626		27-Jun-2006	Diolcogaster	A			Canadian National Collection of Insects, Arachnids and Nematodes
ASWAU056-08	HYM00001522	HYM00001522			580		01-Jun-2006	Diolcogaster	A			Canadian National Collection of Insects, Arachnids and Nematodes
ASWAU057-08	HYM00001523	HYM00001523	HYM00001523		610		01-Jun-2006	Diolcogaster	A			Canadian National Collection of Insects, Arachnids and Nematodes
ASWAU058-08	HYM00001524	HYM00001524	HYM00001524		573		01-Jun-2006	Diolcogaster	A			Canadian National Collection of Insects, Arachnids and Nematodes
ASWAU060-08	HYM00001526	HYM00001526	HYM00001526		632		01-Jun-2006	Diolcogaster	A			Canadian National Collection of Insects, Arachnids and Nematodes
ASWAU062-08	HYM00001528	HYM00001528	HYM00001528		607		01-Jun-2006	Diolcogaster	A			Canadian National Collection of Insects, Arachnids and Nematodes
ASWAU063-08	HYM00001529	HYM00001529	HYM00001529		551		01-Jun-2006	Diolcogaster	A			Canadian National Collection of Insects, Arachnids and Nematodes
ASWAU064-08	HYM00001530	HYM00001530	HYM00001530		637		01-Jun-2006	Diolcogaster	A			Canadian National Collection of Insects, Arachnids and Nematodes
ASWAU065-08	HYM00001531	HYM00001531	HYM00001531		605		01-Jun-2006	Diolcogaster	A			Canadian National Collection of Insects, Arachnids and Nematodes
ASWAU066-08	HYM00001532	HYM00001532			579		01-Jun-2006	Diolcogaster	A			Canadian National Collection of Insects, Arachnids and Nematodes
ASWAU067-08	HYM00001533	HYM00001533	HYM00001533		657		01-Jun-2006	Diolcogaster	A			Canadian National Collection of Insects, Arachnids and Nematodes
ASWAU068-08	HYM00001534	HYM00001534	HYM00001534		561		01-Jun-2006	Diolcogaster	A			Canadian National Collection of Insects, Arachnids and Nematodes
ASWAU069-08	HYM00001535	HYM00001535	HYM00001535		575		01-Jun-2006	Diolcogaster	A			Canadian National Collection of Insects, Arachnids and Nematodes
ASWAU070-08	HYM00001536	HYM00001536	HYM00001536		657		01-Jun-2006	Diolcogaster	A			Canadian National Collection of Insects, Arachnids and Nematodes
CNCHX963-09	CNCH0948	CNCH0948	CNCH0948		658		01-Nov-2005	Diolcogaster				Canadian National Collection of Insects, Arachnids and Nematodes
CNCHX247-09	WMIC 0247	WMIC 0247	WMIC 0247		658		31-Jul-2005	Diolcogaster				Canadian National Collection of Insects, Arachnids and Nematodes
CNCHX243-09	WMIC 0243	WMIC 0243	WMIC 0243		658		31-Jul-2005	Diolcogaster				Canadian National Collection of Insects, Arachnids and Nematodes
CNCHX238-09	WMIC 0238	WMIC 0238	WMIC 0238		658		31-Jul-2005	Diolcogaster				Canadian National Collection of Insects, Arachnids and Nematodes
CNCHX234-09	WMIC 0234	WMIC 0234	WMIC 0234		602		31-Jul-2005	Diolcogaster				Canadian National Collection of Insects, Arachnids and Nematodes
CNCHX232-09	WMIC 0232	WMIC 0232	WMIC 0232		658		31-Jul-2005	Diolcogaster				Canadian National Collection of Insects, Arachnids and Nematodes
CNCHX233-09	WMIC 0233	WMIC 0233	WMIC 0233		658		31-Jul-2005	Diolcogaster				Canadian National Collection of Insects, Arachnids and Nematodes
CNCHW339-09	CNCH1369	CNCH1369	CNCH1369		584		07-Jun-2003	Diolcogaster	A			Canadian National Collection of Insects, Arachnids and Nematodes
ASWAY1224-09	CAM0828	CAM0828	CAM0828		658			Diolcogaster				Canadian National Collection of Insects, Arachnids and Nematodes
BBHYE111-10	09BBEHY-1111	L#09GM-146			658		18-Jul-2009	Diolcogaster	A	Gros Morne		Biodiversity Institute of Ontario	http://www.gigapan.org/viewGigapan.php?id=29266 | Windy, cold, rain
BBHEC879-10	09BBEHY-0879	L#09KC-107			658			Diolcogaster	A	Kouchibouguac		Biodiversity Institute of Ontario	Hot, Humid, Sunny
BBHEC808-10	09BBEHY-0808	L#09CB-102			658			Diolcogaster	A	Cape Breton Highlands		Biodiversity Institute of Ontario	Malaise Trap http://www.gigapan.org/viewGigapan.php?id=29359 | 21-07-09 to 24-07-09
ASWAY1233-09	CAM0837	CAM0837	CAM0837		658			Diolcogaster				Canadian National Collection of Insects, Arachnids and Nematodes
ASWAY1235-09	CAM0839	CAM0839	CAM0839		658			Diolcogaster				Canadian National Collection of Insects, Arachnids and Nematodes
ASWAY1236-09	CAM0840	CAM0840	CAM0840		634			Diolcogaster				Canadian National Collection of Insects, Arachnids and Nematodes
ASWAY1228-09	CAM0832	CAM0832	CAM0832		658			Diolcogaster				Canadian National Collection of Insects, Arachnids and Nematodes
ASWAY1229-09	CAM0833	CAM0833	CAM0833		658			Diolcogaster				Canadian National Collection of Insects, Arachnids and Nematodes
ASWAY1230-09	CAM0834	CAM0834	CAM0834		658			Diolcogaster				Canadian National Collection of Insects, Arachnids and Nematodes
ASWAY1232-09	CAM0836	CAM0836	CAM0836		625			Diolcogaster				Canadian National Collection of Insects, Arachnids and Nematodes
ASWAY1225-09	CAM0829	CAM0829	CAM0829		658			Diolcogaster				Canadian National Collection of Insects, Arachnids and Nematodes
ASWAY1118-09	CNCH0422	CNCH0422	CNCH0422		658		31-Jul-2008	Diolcogaster				Canadian National Collection of Insects, Arachnids and Nematodes
CNCHW338-09	CNCH1368	CNCH1368	CNCH1368		524		07-Jun-2003	Diolcogaster	A			Canadian National Collection of Insects, Arachnids and Nematodes

## Sheet: Vouchers
Project:	SEARCH: Marker(COI-5P) Tax(Cotesia:Diolcogaster) Geo(Canada:Alaska)			User :	Jose Leonardo Fernandez Triana
Created :	12-August-2010
Sample ID	Field Number	Catalog Number	Collection Code	Institution Storing
CAM0667	CAM0667	CAM0667	CAM	Canadian National Collection of Insects, Arachnids and Nematodes
HYM00001551	HYM00001551	HYM00001551		Canadian National Collection of Insects, Arachnids and Nematodes
HYM00001563	HYM00001563	HYM00001563		Canadian National Collection of Insects, Arachnids and Nematodes
HYM00001587	HYM00001587	HYM00001587		Canadian National Collection of Insects, Arachnids and Nematodes
HYM00001611	HYM00001611	HYM00001611		Canadian National Collection of Insects, Arachnids and Nematodes
CAM0576	CAM0576	CAM0576	CAM	Canadian National Collection of Insects, Arachnids and Nematodes
CAM0660	CAM0660	CAM0660	CAM	Canadian National Collection of Insects, Arachnids and Nematodes
CAM0665	CAM0665	CAM0665	CAM	Canadian National Collection of Insects, Arachnids and Nematodes
06-PROBE-3485	06-PROBE-3485	06-PROBE-3485	06-PROBE	Canadian National Collection of Insects, Arachnids and Nematodes
HYM00001128	HYM00001128	HYM00001128	CNC-HYM	Canadian National Collection of Insects, Arachnids and Nematodes
HYM 00000999	HYM 00000999	HYM 00000999	HYM	Canadian National Collection of Insects, Arachnids and Nematodes
CAM1033	CAM1033	CAM1033	CAM	Canadian National Collection of Insects, Arachnids and Nematodes
CAM1036	CAM1036	CAM1036	CAM	Canadian National Collection of Insects, Arachnids and Nematodes
CAM0680	CAM0680	CAM0680	CAM	Canadian National Collection of Insects, Arachnids and Nematodes
HYM00000652.2	HYM00000652.2	HYM00000652.2	HYM	Canadian National Collection of Insects, Arachnids and Nematodes
HYM00001121	HYM00001121	HYM00001121	CNC-HYM	Canadian National Collection of Insects, Arachnids and Nematodes
HYM00001122	HYM00001122	HYM00001122	CNC-HYM	Canadian National Collection of Insects, Arachnids and Nematodes
HYM00001597	HYM00001597	HYM00001597	CNC	Canadian National Collection of Insects, Arachnids and Nematodes
HYM00001568	HYM00001568	HYM00001568	CNC	Canadian National Collection of Insects, Arachnids and Nematodes
HYM00001585	HYM00001585	HYM00001585	CNC	Canadian National Collection of Insects, Arachnids and Nematodes
HYM00001623	HYM00001623	HYM00001623	CNC	Canadian National Collection of Insects, Arachnids and Nematodes
HYM00001586	HYM00001586	HYM00001586		Canadian National Collection of Insects, Arachnids and Nematodes
HYM00001627	HYM00001627	HYM00001627	CNC	Canadian National Collection of Insects, Arachnids and Nematodes
CAM0538	CAM0538	CAM0538	CAM	Canadian National Collection of Insects, Arachnids and Nematodes
CPWH-0036	CPWH-0036			Biodiversity Institute of Ontario
CPWH-0044	CPWH-0044			Biodiversity Institute of Ontario
CPWH-0042	CPWH-0042			Biodiversity Institute of Ontario
CPWH-0041	CPWH-0041			Biodiversity Institute of Ontario
CPWH-0040	CPWH-0040			Biodiversity Institute of Ontario
CPWH-0048	CPWH-0048			Biodiversity Institute of Ontario
CPWH-0047	CPWH-0047			Biodiversity Institute of Ontario
CPWH-0046	CPWH-0046			Biodiversity Institute of Ontario
CPWH-0045	CPWH-0045			Biodiversity Institute of Ontario
CPWH-0052	CPWH-0052			Biodiversity Institute of Ontario
CPWH-0051	CPWH-0051			Biodiversity Institute of Ontario
07PROBE-20026	07PROBE-20026	07PROBE-20026	07PROBE	Biodiversity Institute of Ontario
HYM00001205	HYM00001205	HYM00001205	CNC-HYM	Canadian National Collection of Insects, Arachnids and Nematodes
HYM00001206	HYM00001206	HYM00001206	CNC-HYM	Canadian National Collection of Insects, Arachnids and Nematodes
CPWH-0035	CPWH-0035			Biodiversity Institute of Ontario
CPWH-0034	CPWH-0034			Biodiversity Institute of Ontario
CPWH-0033	CPWH-0033			Biodiversity Institute of Ontario
CPWH-0039	CPWH-0039			Biodiversity Institute of Ontario
CPWH-0038	CPWH-0038			Biodiversity Institute of Ontario
CPWH-0037	CPWH-0037			Biodiversity Institute of Ontario
CAM1038	CAM1038	CAM1038	CAM	Canadian National Collection of Insects, Arachnids and Nematodes
07PROBE-20923	07PROBE-20923	07PROBE-20923	07PROBE	Biodiversity Institute of Ontario
07PROBE-24228	07PROBE-24228	07PROBE-24228	07PROBE	Biodiversity Institute of Ontario
07PROBE-20279	07PROBE-20279	07PROBE-20279	07PROBE	Biodiversity Institute of Ontario
07PROBE-23452	07PROBE-23452	07PROBE-23452	07PROBE	Biodiversity Institute of Ontario
07PROBE-23446	07PROBE-23446	07PROBE-23446	07PROBE	Biodiversity Institute of Ontario
07PROBE-23443	07PROBE-23443	07PROBE-23443	07PROBE	Biodiversity Institute of Ontario
07PROBE-23397	07PROBE-23397	07PROBE-23397	07PROBE	Biodiversity Institute of Ontario
CHU05-WSP-016.2	CHU05-WSP-016.2	CHU05-WSP-016.2	CHU05-WSP	J.B. Wallis Museum of Entomology, University of Manitoba
HYM00000667.2	HYM00000667.2	HYM00000667.2	HYM	Canadian National Collection of Insects, Arachnids and Nematodes
07PROBE-23450	07PROBE-23450	07PROBE-23450	07PROBE	Biodiversity Institute of Ontario
07PROBE-23447	07PROBE-23447	07PROBE-23447	07PROBE	Biodiversity Institute of Ontario
07PROBE-22425	07PROBE-22425	07PROBE-22425	07PROBE	Biodiversity Institute of Ontario
07PROBE-22394	07PROBE-22394	07PROBE-22394	07PROBE	Biodiversity Institute of Ontario
07PROBE-22374	07PROBE-22374	07PROBE-22374	07PROBE	Biodiversity Institute of Ontario
07PROBE-20244	07PROBE-20244	07PROBE-20244	07PROBE	Biodiversity Institute of Ontario
HYM00000457	HYM00000457	HYM00000457		Canadian National Collection of Insects, Arachnids and Nematodes
HYM00000459	HYM00000459	HYM00000459		Canadian National Collection of Insects, Arachnids and Nematodes
07PROBE-22380	07PROBE-22380	07PROBE-22380	07PROBE	Biodiversity Institute of Ontario
HYM00001148	HYM00001148	HYM00001148	CNC-HYM	Canadian National Collection of Insects, Arachnids and Nematodes
HYM00001150	HYM00001150	HYM00001150	CNC-HYM	Canadian National Collection of Insects, Arachnids and Nematodes
HYM00001151	HYM00001151	HYM00001151	CNC-HYM	Canadian National Collection of Insects, Arachnids and Nematodes
HYM00001152	HYM00001152	HYM00001152	CNC-HYM	Canadian National Collection of Insects, Arachnids and Nematodes
HYM00001155	HYM00001155	HYM00001155	CNC-HYM	Canadian National Collection of Insects, Arachnids and Nematodes
HYM00001149	HYM00001149	HYM00001149	CNC-HYM	Canadian National Collection of Insects, Arachnids and Nematodes
07PROBE-22363	07PROBE-22363	07PROBE-22363	07PROBE	Biodiversity Institute of Ontario
HYM00001154	HYM00001154	HYM00001154	CNC-HYM	Canadian National Collection of Insects, Arachnids and Nematodes
HYM00001168	HYM00001168	HYM00001168	CNC-HYM	Canadian National Collection of Insects, Arachnids and Nematodes
07PROBE-22347	07PROBE-22347	07PROBE-22347	07PROBE	Biodiversity Institute of Ontario
07PROBE-22404	07PROBE-22404	07PROBE-22404	07PROBE	Biodiversity Institute of Ontario
07PROBE-22395	07PROBE-22395	07PROBE-22395	07PROBE	Biodiversity Institute of Ontario
HYM00001200	HYM00001200	HYM00001200	CNC-HYM	Canadian National Collection of Insects, Arachnids and Nematodes
HYM00001201	HYM00001201	HYM00001201	CNC-HYM	Canadian National Collection of Insects, Arachnids and Nematodes
07PROBE-22379	07PROBE-22379	07PROBE-22379	07PROBE	Biodiversity Institute of Ontario
HYM00001202	HYM00001202	HYM00001202	CNC-HYM	Canadian National Collection of Insects, Arachnids and Nematodes
07PROBE-22384	07PROBE-22384	07PROBE-22384	07PROBE	Biodiversity Institute of Ontario
07PROBE-22409	07PROBE-22409	07PROBE-22409	07PROBE	Biodiversity Institute of Ontario
07PROBE-22393	07PROBE-22393	07PROBE-22393	07PROBE	Biodiversity Institute of Ontario
07PROBE-22400	07PROBE-22400	07PROBE-22400	07PROBE	Biodiversity Institute of Ontario
07PROBE-22392	07PROBE-22392	07PROBE-22392	07PROBE	Biodiversity Institute of Ontario
HYM00001541	HYM00001541	HYM00001541		Canadian National Collection of Insects, Arachnids and Nematodes
HYM00001543	HYM00001543	HYM00001543		Canadian National Collection of Insects, Arachnids and Nematodes
07PROBE-22397	07PROBE-22397	07PROBE-22397	07PROBE	Biodiversity Institute of Ontario
07PROBE-22398	07PROBE-22398	07PROBE-22398	07PROBE	Biodiversity Institute of Ontario
HYM00001641	HYM00001641	HYM00001641		Canadian National Collection of Insects, Arachnids and Nematodes
MIC 000513	MIC 000513	MIC 000513	MIC	Canadian National Collection of Insects, Arachnids and Nematodes
07PROBE-22338	07PROBE-22338	07PROBE-22338	07PROBE	Biodiversity Institute of Ontario
MIC 000641	MIC 000641	MIC 000641	MIC	Canadian National Collection of Insects, Arachnids and Nematodes
MIC 000642	MIC 000642	MIC 000642	MIC	Canadian National Collection of Insects, Arachnids and Nematodes
07PROBE-23425	07PROBE-23425	07PROBE-23425	07PROBE	Biodiversity Institute of Ontario
07PROBE-23424	07PROBE-23424	07PROBE-23424	07PROBE	Biodiversity Institute of Ontario
08BBHYM-1355	L#08GRAS-031			Biodiversity Institute of Ontario
08BBHYM-1270	L#08WATL-106			Biodiversity Institute of Ontario
07PROBE-23420	07PROBE-23420	07PROBE-23420	07PROBE	Biodiversity Institute of Ontario
07PROBE-22403	07PROBE-22403	07PROBE-22403	07PROBE	Biodiversity Institute of Ontario
07PROBE-23428	07PROBE-23428	07PROBE-23428	07PROBE	Biodiversity Institute of Ontario
07PROBE-22385	07PROBE-22385	07PROBE-22385	07PROBE	Biodiversity Institute of Ontario
HYM00000749.2	HYM00000749.2	HYM00000749.2	HYM	Canadian National Collection of Insects, Arachnids and Nematodes
08BBHYM-0847	L#08RIDMO-137			Biodiversity Institute of Ontario
07PROBE-20681	07PROBE-20681	07PROBE-20681	07PROBE	Biodiversity Institute of Ontario
HYM00001132	HYM00001132	HYM00001132	CNC-HYM	Canadian National Collection of Insects, Arachnids and Nematodes
HYM00001135	HYM00001135	HYM00001135	CNC-HYM	Canadian National Collection of Insects, Arachnids and Nematodes
HYM00001136	HYM00001136	HYM00001136	CNC-HYM	Canadian National Collection of Insects, Arachnids and Nematodes
HYM00001138	HYM00001138	HYM00001138	CNC-HYM	Canadian National Collection of Insects, Arachnids and Nematodes
HYM00001139	HYM00001139	HYM00001139	CNC-HYM	Canadian National Collection of Insects, Arachnids and Nematodes
HYM00001140	HYM00001140	HYM00001140	CNC-HYM	Canadian National Collection of Insects, Arachnids and Nematodes
HYM00001133	HYM00001133	HYM00001133	CNC-HYM	Canadian National Collection of Insects, Arachnids and Nematodes
HYM00001142	HYM00001142	HYM00001142	CNC-HYM	Canadian National Collection of Insects, Arachnids and Nematodes
HYM00001143	HYM00001143	HYM00001143	CNC-HYM	Canadian National Collection of Insects, Arachnids and Nematodes
HYM00001144	HYM00001144	HYM00001144	CNC-HYM	Canadian National Collection of Insects, Arachnids and Nematodes
HYM00001137	HYM00001137	HYM00001137	CNC-HYM	Canadian National Collection of Insects, Arachnids and Nematodes
HYM00001141	HYM00001141	HYM00001141	CNC-HYM	Canadian National Collection of Insects, Arachnids and Nematodes
HYM00001145	HYM00001145	HYM00001145	CNC-HYM	Canadian National Collection of Insects, Arachnids and Nematodes
07PROBE-20692	07PROBE-20692	07PROBE-20692	07PROBE	Biodiversity Institute of Ontario
HYM00001170	HYM00001170	HYM00001170	CNC-HYM	Canadian National Collection of Insects, Arachnids and Nematodes
HYM 00000997	HYM 00000997	HYM 00000997	HYM	Canadian National Collection of Insects, Arachnids and Nematodes
CNCH3229	CNCH3229	CNCH3229	CNCH	Canadian National Collection of Insects, Arachnids and Nematodes
CNCH3221	CNCH3221	CNCH3221	CNCH	Canadian National Collection of Insects, Arachnids and Nematodes
CNCH3219	CNCH3219	CNCH3219	CNCH	Canadian National Collection of Insects, Arachnids and Nematodes
07PROBE-24229	07PROBE-24229	07PROBE-24229	07PROBE	Biodiversity Institute of Ontario
MIC 000732	MIC 000732	MIC 000732	MIC	Canadian National Collection of Insects, Arachnids and Nematodes
MIC 000729	MIC 000729	MIC 000729	MIC	Canadian National Collection of Insects, Arachnids and Nematodes
MIC 000764	MIC 000764	MIC 000764	MIC	Canadian National Collection of Insects, Arachnids and Nematodes
CAM0707	CAM0707	CAM0707	CAM	Canadian National Collection of Insects, Arachnids and Nematodes
CAM0704	CAM0704	CAM0704	CAM	Canadian National Collection of Insects, Arachnids and Nematodes
CAM0696	CAM0696	CAM0696	CAM	Canadian National Collection of Insects, Arachnids and Nematodes
CAM0685	CAM0685	CAM0685	CAM	Canadian National Collection of Insects, Arachnids and Nematodes
CAM0688	CAM0688	CAM0688	CAM	Canadian National Collection of Insects, Arachnids and Nematodes
CAM0681	CAM0681	CAM0681	CAM	Canadian National Collection of Insects, Arachnids and Nematodes
CAM0676	CAM0676	CAM0676	CAM	Canadian National Collection of Insects, Arachnids and Nematodes
CAM0569	CAM0569	CAM0569	CAM	Canadian National Collection of Insects, Arachnids and Nematodes
CAM0570	CAM0570	CAM0570	CAM	Canadian National Collection of Insects, Arachnids and Nematodes
HYM00001127	HYM00001127	HYM00001127	CNC-HYM	Canadian National Collection of Insects, Arachnids and Nematodes
HYM00001129	HYM00001129	HYM00001129	CNC-HYM	Canadian National Collection of Insects, Arachnids and Nematodes
HYM00001538	HYM00001538	HYM00001538		Canadian National Collection of Insects, Arachnids and Nematodes
HYM00001540	HYM00001540	HYM00001540		Canadian National Collection of Insects, Arachnids and Nematodes
HYM00001545	HYM00001545	HYM00001545		Canadian National Collection of Insects, Arachnids and Nematodes
HYM00001546	HYM00001546	HYM00001546		Canadian National Collection of Insects, Arachnids and Nematodes
07PROBE-22320	07PROBE-22320	07PROBE-22320	07PROBE	Biodiversity Institute of Ontario
HYM00001547	HYM00001547	HYM00001547		Canadian National Collection of Insects, Arachnids and Nematodes
HYM00001548	HYM00001548	HYM00001548		Canadian National Collection of Insects, Arachnids and Nematodes
HYM00001552	HYM00001552	HYM00001552		Canadian National Collection of Insects, Arachnids and Nematodes
HYM00001553	HYM00001553	HYM00001553		Canadian National Collection of Insects, Arachnids and Nematodes
HYM00001554	HYM00001554	HYM00001554		Canadian National Collection of Insects, Arachnids and Nematodes
HYM00001555	HYM00001555	HYM00001555		Canadian National Collection of Insects, Arachnids and Nematodes
HYM00001558	HYM00001558	HYM00001558		Canadian National Collection of Insects, Arachnids and Nematodes
HYM00001556	HYM00001556	HYM00001556		Canadian National Collection of Insects, Arachnids and Nematodes
HYM00001569	HYM00001569	HYM00001569		Canadian National Collection of Insects, Arachnids and Nematodes
HYM00001571	HYM00001571	HYM00001571		Canadian National Collection of Insects, Arachnids and Nematodes
HYM00001575	HYM00001575	HYM00001575		Canadian National Collection of Insects, Arachnids and Nematodes
HYM00001576	HYM00001576	HYM00001576		Canadian National Collection of Insects, Arachnids and Nematodes
HYM00001582	HYM00001582	HYM00001582		Canadian National Collection of Insects, Arachnids and Nematodes
HYM00001583	HYM00001583	HYM00001583		Canadian National Collection of Insects, Arachnids and Nematodes
HYM00001584	HYM00001584	HYM00001584		Canadian National Collection of Insects, Arachnids and Nematodes
HYM00001570	HYM00001570	HYM00001570		Canadian National Collection of Insects, Arachnids and Nematodes
HYM00001588	HYM00001588	HYM00001588		Canadian National Collection of Insects, Arachnids and Nematodes
HYM00001580	HYM00001580	HYM00001580		Canadian National Collection of Insects, Arachnids and Nematodes
HYM00001590	HYM00001590	HYM00001590		Canadian National Collection of Insects, Arachnids and Nematodes
HYM00001591	HYM00001591	HYM00001591		Canadian National Collection of Insects, Arachnids and Nematodes
HYM00001599	HYM00001599	HYM00001599		Canadian National Collection of Insects, Arachnids and Nematodes
HYM00001589	HYM00001589	HYM00001589		Canadian National Collection of Insects, Arachnids and Nematodes
HYM00001607	HYM00001607	HYM00001607		Canadian National Collection of Insects, Arachnids and Nematodes
07PROBE-23456	07PROBE-23456	07PROBE-23456	07PROBE	Biodiversity Institute of Ontario
HYM00001613	HYM00001613	HYM00001613		Canadian National Collection of Insects, Arachnids and Nematodes
HYM00001596	HYM00001596	HYM00001596		Canadian National Collection of Insects, Arachnids and Nematodes
HYM00001615	HYM00001615	HYM00001615		Canadian National Collection of Insects, Arachnids and Nematodes
HYM00001622	HYM00001622	HYM00001622		Canadian National Collection of Insects, Arachnids and Nematodes
HYM00001606	HYM00001606	HYM00001606		Canadian National Collection of Insects, Arachnids and Nematodes
HYM00001629	HYM00001629	HYM00001629		Canadian National Collection of Insects, Arachnids and Nematodes
HYM00001614	HYM00001614	HYM00001614		Canadian National Collection of Insects, Arachnids and Nematodes
HYM00001636	HYM00001636	HYM00001636		Canadian National Collection of Insects, Arachnids and Nematodes
HYM00001628	HYM00001628	HYM00001628		Canadian National Collection of Insects, Arachnids and Nematodes
07PROBE-23455	07PROBE-23455	07PROBE-23455	07PROBE	Biodiversity Institute of Ontario
HYM00001632	HYM00001632	HYM00001632		Canadian National Collection of Insects, Arachnids and Nematodes
HYM00001634	HYM00001634	HYM00001634		Canadian National Collection of Insects, Arachnids and Nematodes
07PROBE-23439	07PROBE-23439	07PROBE-23439	07PROBE	Biodiversity Institute of Ontario
07PROBE-24230	07PROBE-24230	07PROBE-24230	07PROBE	Biodiversity Institute of Ontario
07PROBE-20282	07PROBE-20282	07PROBE-20282	07PROBE	Biodiversity Institute of Ontario
07PROBE-20281	07PROBE-20281	07PROBE-20281	07PROBE	Biodiversity Institute of Ontario
07PROBE-23463	07PROBE-23463	07PROBE-23463	07PROBE	Biodiversity Institute of Ontario
07PROBE-22431	07PROBE-22431	07PROBE-22431	07PROBE	Biodiversity Institute of Ontario
07PROBE-22427	07PROBE-22427	07PROBE-22427	07PROBE	Biodiversity Institute of Ontario
MIC 000512	MIC 000512	MIC 000512	MIC	Canadian National Collection of Insects, Arachnids and Nematodes
MIC 000515	MIC 000515	MIC 000515	MIC	Canadian National Collection of Insects, Arachnids and Nematodes
07PROBE-22413	07PROBE-22413	07PROBE-22413	07PROBE	Biodiversity Institute of Ontario
MIC 000525	MIC 000525	MIC 000525	MIC	Canadian National Collection of Insects, Arachnids and Nematodes
MIC 000537	MIC 000537	MIC 000537	MIC	Canadian National Collection of Insects, Arachnids and Nematodes
07PROBE-20361	07PROBE-20361	07PROBE-20361	07PROBE	Biodiversity Institute of Ontario
MIC 000768	MIC 000768	MIC 000768	MIC	Canadian National Collection of Insects, Arachnids and Nematodes
07PROBE-22433	07PROBE-22433	07PROBE-22433	07PROBE	Biodiversity Institute of Ontario
CAM0578	CAM0578	CAM0578	CAM	Canadian National Collection of Insects, Arachnids and Nematodes
08BBHYM-1299	L#08GRAS-038	08BBHYM-1299		Biodiversity Institute of Ontario
CNCH0395	CNCH0395	CNCH0395	CNCH	Canadian National Collection of Insects, Arachnids and Nematodes
HYM00001567	HYM00001567	HYM00001567		Canadian National Collection of Insects, Arachnids and Nematodes
HYM00001602	HYM00001602	HYM00001602		Canadian National Collection of Insects, Arachnids and Nematodes
HYM00001630	HYM00001630	HYM00001630		Canadian National Collection of Insects, Arachnids and Nematodes
HYM00001626	HYM00001626	HYM00001626	CNC	Canadian National Collection of Insects, Arachnids and Nematodes
HYM00000458	HYM00000458	HYM00000458		Canadian National Collection of Insects, Arachnids and Nematodes
HYM00000455	HYM00000455	HYM00000455		Canadian National Collection of Insects, Arachnids and Nematodes
HYM00001099	HYM00001099	HYM00001099	CNC-HYM	Canadian National Collection of Insects, Arachnids and Nematodes
HYM00001100	HYM00001100	HYM00001100	CNC-HYM	Canadian National Collection of Insects, Arachnids and Nematodes
HYM00001101	HYM00001101	HYM00001101	CNC-HYM	Canadian National Collection of Insects, Arachnids and Nematodes
HYM00001102	HYM00001102	HYM00001102	CNC-HYM	Canadian National Collection of Insects, Arachnids and Nematodes
HYM00001103	HYM00001103	HYM00001103	CNC-HYM	Canadian National Collection of Insects, Arachnids and Nematodes
HYM00001104	HYM00001104	HYM00001104	CNC-HYM	Canadian National Collection of Insects, Arachnids and Nematodes
HYM00001106	HYM00001106	HYM00001106	CNC-HYM	Canadian National Collection of Insects, Arachnids and Nematodes
HYM00001107	HYM00001107	HYM00001107	CNC-HYM	Canadian National Collection of Insects, Arachnids and Nematodes
HYM00001108	HYM00001108	HYM00001108	CNC-HYM	Canadian National Collection of Insects, Arachnids and Nematodes
HYM00001109	HYM00001109	HYM00001109	CNC-HYM	Canadian National Collection of Insects, Arachnids and Nematodes
HYM00001110	HYM00001110	HYM00001110	CNC-HYM	Canadian National Collection of Insects, Arachnids and Nematodes
HYM00001111	HYM00001111	HYM00001111	CNC-HYM	Canadian National Collection of Insects, Arachnids and Nematodes
HYM00001112	HYM00001112	HYM00001112	CNC-HYM	Canadian National Collection of Insects, Arachnids and Nematodes
HYM00001113	HYM00001113	HYM00001113	CNC-HYM	Canadian National Collection of Insects, Arachnids and Nematodes
HYM00001114	HYM00001114	HYM00001114	CNC-HYM	Canadian National Collection of Insects, Arachnids and Nematodes
HYM00001115	HYM00001115	HYM00001115	CNC-HYM	Canadian National Collection of Insects, Arachnids and Nematodes
HYM00001116	HYM00001116	HYM00001116	CNC-HYM	Canadian National Collection of Insects, Arachnids and Nematodes
HYM00001117	HYM00001117	HYM00001117	CNC-HYM	Canadian National Collection of Insects, Arachnids and Nematodes
HYM00001118	HYM00001118	HYM00001118	CNC-HYM	Canadian National Collection of Insects, Arachnids and Nematodes
HYM00001119	HYM00001119	HYM00001119	CNC-HYM	Canadian National Collection of Insects, Arachnids and Nematodes
HYM00001120	HYM00001120	HYM00001120	CNC-HYM	Canadian National Collection of Insects, Arachnids and Nematodes
HYM00001557	HYM00001557	HYM00001557		Canadian National Collection of Insects, Arachnids and Nematodes
HYM00001559	HYM00001559	HYM00001559		Canadian National Collection of Insects, Arachnids and Nematodes
HYM00001560	HYM00001560	HYM00001560		Canadian National Collection of Insects, Arachnids and Nematodes
HYM00001562	HYM00001562	HYM00001562		Canadian National Collection of Insects, Arachnids and Nematodes
HYM00001785	HYM00001785			Canadian National Collection of Insects, Arachnids and Nematodes
CNCH0950	CNCH0950	CNCH0950	CNCH	Canadian National Collection of Insects, Arachnids and Nematodes
CNCH0951	CNCH0951	CNCH0951	CNCH	Canadian National Collection of Insects, Arachnids and Nematodes
CNCH0947	CNCH0947	CNCH0947	CNCH	Canadian National Collection of Insects, Arachnids and Nematodes
CNCH3224	CNCH3224	CNCH3224	CNCH	Canadian National Collection of Insects, Arachnids and Nematodes
MIC 000486	MIC 000486	MIC 000486	MIC	Canadian National Collection of Insects, Arachnids and Nematodes
MIC 000487	MIC 000487	MIC 000487	MIC	Canadian National Collection of Insects, Arachnids and Nematodes
MIC 000506	MIC 000506	MIC 000506	MIC	Canadian National Collection of Insects, Arachnids and Nematodes
MIC 000507	MIC 000507	MIC 000507	MIC	Canadian National Collection of Insects, Arachnids and Nematodes
MIC 000517	MIC 000517	MIC 000517	MIC	Canadian National Collection of Insects, Arachnids and Nematodes
MIC 000518	MIC 000518	MIC 000518	MIC	Canadian National Collection of Insects, Arachnids and Nematodes
MIC 000521	MIC 000521	MIC 000521	MIC	Canadian National Collection of Insects, Arachnids and Nematodes
MIC 000522	MIC 000522	MIC 000522	MIC	Canadian National Collection of Insects, Arachnids and Nematodes
MIC 000526	MIC 000526	MIC 000526	MIC	Canadian National Collection of Insects, Arachnids and Nematodes
MIC 000519	MIC 000519	MIC 000519	MIC	Canadian National Collection of Insects, Arachnids and Nematodes
MIC 000520	MIC 000520	MIC 000520	MIC	Canadian National Collection of Insects, Arachnids and Nematodes
MIC 000529	MIC 000529	MIC 000529	MIC	Canadian National Collection of Insects, Arachnids and Nematodes
MIC 000530	MIC 000530	MIC 000530	MIC	Canadian National Collection of Insects, Arachnids and Nematodes
MIC 000523	MIC 000523	MIC 000523	MIC	Canadian National Collection of Insects, Arachnids and Nematodes
MIC 000524	MIC 000524	MIC 000524	MIC	Canadian National Collection of Insects, Arachnids and Nematodes
MIC 000533	MIC 000533	MIC 000533	MIC	Canadian National Collection of Insects, Arachnids and Nematodes
MIC 000534	MIC 000534	MIC 000534	MIC	Canadian National Collection of Insects, Arachnids and Nematodes
MIC 000527	MIC 000527	MIC 000527	MIC	Canadian National Collection of Insects, Arachnids and Nematodes
MIC 000528	MIC 000528	MIC 000528	MIC	Canadian National Collection of Insects, Arachnids and Nematodes
MIC 000538	MIC 000538	MIC 000538	MIC	Canadian National Collection of Insects, Arachnids and Nematodes
MIC 000531	MIC 000531	MIC 000531	MIC	Canadian National Collection of Insects, Arachnids and Nematodes
MIC 000532	MIC 000532	MIC 000532	MIC	Canadian National Collection of Insects, Arachnids and Nematodes
MIC 000536	MIC 000536	MIC 000536	MIC	Canadian National Collection of Insects, Arachnids and Nematodes
MIC 000539	MIC 000539	MIC 000539	MIC	Canadian National Collection of Insects, Arachnids and Nematodes
CNCH0421	CNCH0421	CNCH0421	CNCH	Canadian National Collection of Insects, Arachnids and Nematodes
CNCH0423	CNCH0423	CNCH0423	CNCH	Canadian National Collection of Insects, Arachnids and Nematodes
CNCH0419	CNCH0419	CNCH0419	CNCH	Canadian National Collection of Insects, Arachnids and Nematodes
CNCH0420	CNCH0420	CNCH0420	CNCH	Canadian National Collection of Insects, Arachnids and Nematodes
HYM00000591	HYM00000591	HYM00000591	CNC-HYM	Canadian National Collection of Insects, Arachnids and Nematodes
HYM00001163	HYM00001163	HYM00001163	CNC-HYM	Canadian National Collection of Insects, Arachnids and Nematodes
CAM0824	CAM0824	CAM0824	CAM	Canadian National Collection of Insects, Arachnids and Nematodes
CAM0801	CAM0801	CAM0801	CAM	Canadian National Collection of Insects, Arachnids and Nematodes
CAM0793	CAM0793	CAM0793	CAM	Canadian National Collection of Insects, Arachnids and Nematodes
CAM0794	CAM0794	CAM0794	CAM	Canadian National Collection of Insects, Arachnids and Nematodes
CAM0798	CAM0798	CAM0798	CAM	Canadian National Collection of Insects, Arachnids and Nematodes
CAM0800	CAM0800	CAM0800	CAM	Canadian National Collection of Insects, Arachnids and Nematodes
CAM0791	CAM0791	CAM0791	CAM	Canadian National Collection of Insects, Arachnids and Nematodes
CAM0792	CAM0792	CAM0792	CAM	Canadian National Collection of Insects, Arachnids and Nematodes
HYM00001786	HYM00001786	HYM00001786		Canadian National Collection of Insects, Arachnids and Nematodes
HYM00001790	HYM00001790			Canadian National Collection of Insects, Arachnids and Nematodes
HYM00001787	HYM00001787			Canadian National Collection of Insects, Arachnids and Nematodes
HYM00001126	HYM00001126	HYM00001126	CNC-HYM	Canadian National Collection of Insects, Arachnids and Nematodes
HYM00001175	HYM00001175	HYM00001175	CNC-HYM	Canadian National Collection of Insects, Arachnids and Nematodes
HYM00001169	HYM00001169	HYM00001169	CNC-HYM	Canadian National Collection of Insects, Arachnids and Nematodes
HYM00001180	HYM00001180	HYM00001180	CNC-HYM	Canadian National Collection of Insects, Arachnids and Nematodes
HYM00001173	HYM00001173	HYM00001173	CNC-HYM	Canadian National Collection of Insects, Arachnids and Nematodes
HYM00001174	HYM00001174	HYM00001174	CNC-HYM	Canadian National Collection of Insects, Arachnids and Nematodes
HYM00001185	HYM00001185	HYM00001185	CNC-HYM	Canadian National Collection of Insects, Arachnids and Nematodes
HYM00001178	HYM00001178	HYM00001178	CNC-HYM	Canadian National Collection of Insects, Arachnids and Nematodes
HYM00001179	HYM00001179	HYM00001179	CNC-HYM	Canadian National Collection of Insects, Arachnids and Nematodes
HYM00001189	HYM00001189	HYM00001189	CNC-HYM	Canadian National Collection of Insects, Arachnids and Nematodes
HYM00001181	HYM00001181	HYM00001181	CNC-HYM	Canadian National Collection of Insects, Arachnids and Nematodes
HYM00001183	HYM00001183	HYM00001183	CNC-HYM	Canadian National Collection of Insects, Arachnids and Nematodes
HYM00001184	HYM00001184	HYM00001184	CNC-HYM	Canadian National Collection of Insects, Arachnids and Nematodes
HYM00001193	HYM00001193	HYM00001193	CNC-HYM	Canadian National Collection of Insects, Arachnids and Nematodes
HYM00001186	HYM00001186	HYM00001186	CNC-HYM	Canadian National Collection of Insects, Arachnids and Nematodes
HYM00001187	HYM00001187	HYM00001187	CNC-HYM	Canadian National Collection of Insects, Arachnids and Nematodes
HYM00001188	HYM00001188	HYM00001188	CNC-HYM	Canadian National Collection of Insects, Arachnids and Nematodes
HYM00001190	HYM00001190	HYM00001190	CNC-HYM	Canadian National Collection of Insects, Arachnids and Nematodes
HYM00001191	HYM00001191	HYM00001191	CNC-HYM	Canadian National Collection of Insects, Arachnids and Nematodes
HYM00001192	HYM00001192	HYM00001192	CNC-HYM	Canadian National Collection of Insects, Arachnids and Nematodes
HYM00001194	HYM00001194	HYM00001194	CNC-HYM	Canadian National Collection of Insects, Arachnids and Nematodes
CAM0571	CAM0571	CAM0571	CAM	Canadian National Collection of Insects, Arachnids and Nematodes
CAM0572	CAM0572	CAM0572	CAM	Canadian National Collection of Insects, Arachnids and Nematodes
CAM0577	CAM0577	CAM0577	CAM	Canadian National Collection of Insects, Arachnids and Nematodes
CAM0716	CAM0716	CAM0716	CAM	Canadian National Collection of Insects, Arachnids and Nematodes
CAM0717	CAM0717	CAM0717	CAM	Canadian National Collection of Insects, Arachnids and Nematodes
CAM0712	CAM0712	CAM0712	CAM	Canadian National Collection of Insects, Arachnids and Nematodes
CAM0713	CAM0713	CAM0713	CAM	Canadian National Collection of Insects, Arachnids and Nematodes
CAM0714	CAM0714	CAM0714	CAM	Canadian National Collection of Insects, Arachnids and Nematodes
CAM0715	CAM0715	CAM0715	CAM	Canadian National Collection of Insects, Arachnids and Nematodes
CAM0579	CAM0579	CAM0579	CAM	Canadian National Collection of Insects, Arachnids and Nematodes
WMIC 0511	WMIC 0511	WMIC 0511	WMIC	Canadian National Collection of Insects, Arachnids and Nematodes
CNCH1018	CNCH1018	CNCH1018	CNCH	Canadian National Collection of Insects, Arachnids and Nematodes
CNCH0997	CNCH0997	CNCH0997	CNCH	Canadian National Collection of Insects, Arachnids and Nematodes
CAM0705	CAM0705	CAM0705	CAM	Canadian National Collection of Insects, Arachnids and Nematodes
CAM0709	CAM0709	CAM0709	CAM	Canadian National Collection of Insects, Arachnids and Nematodes
CAM0697	CAM0697	CAM0697	CAM	Canadian National Collection of Insects, Arachnids and Nematodes
CAM0692	CAM0692	CAM0692	CAM	Canadian National Collection of Insects, Arachnids and Nematodes
CAM0693	CAM0693	CAM0693	CAM	Canadian National Collection of Insects, Arachnids and Nematodes
CAM0694	CAM0694	CAM0694	CAM	Canadian National Collection of Insects, Arachnids and Nematodes
CAM0695	CAM0695	CAM0695	CAM	Canadian National Collection of Insects, Arachnids and Nematodes
CAM0682	CAM0682	CAM0682	CAM	Canadian National Collection of Insects, Arachnids and Nematodes
HYM00001783	HYM00001783			Canadian National Collection of Insects, Arachnids and Nematodes
08BBHYM-1022	L#08WATL-007			Biodiversity Institute of Ontario
HYM00001167	HYM00001167	HYM00001167	CNC-HYM	Canadian National Collection of Insects, Arachnids and Nematodes
HYM00001165	HYM00001165	HYM00001165	CNC-HYM	Canadian National Collection of Insects, Arachnids and Nematodes
HYM00001176	HYM00001176	HYM00001176	CNC-HYM	Canadian National Collection of Insects, Arachnids and Nematodes
HYM00001199	HYM00001199	HYM00001199	CNC-HYM	Canadian National Collection of Insects, Arachnids and Nematodes
MIC 000543	MIC 000543	MIC 000543	MIC	Canadian National Collection of Insects, Arachnids and Nematodes
MIC 000763	MIC 000763	MIC 000763	MIC	Canadian National Collection of Insects, Arachnids and Nematodes
CNCH1350	CNCH1350	CNCH1350	CNCH	Canadian National Collection of Insects, Arachnids and Nematodes
MIC 000731	MIC 000731	MIC 000731	MIC	Canadian National Collection of Insects, Arachnids and Nematodes
CAM0684	CAM0684	CAM0684	CAM	Canadian National Collection of Insects, Arachnids and Nematodes
HYM00001789	HYM00001789	HYM00001789		Canadian National Collection of Insects, Arachnids and Nematodes
CAM0822	CAM0822	CAM0822	CAM	Canadian National Collection of Insects, Arachnids and Nematodes
MIC 000770	MIC 000770	MIC 000770	MIC	Canadian National Collection of Insects, Arachnids and Nematodes
HYM00001131	HYM00001131	HYM00001131	CNC-HYM	Canadian National Collection of Insects, Arachnids and Nematodes
HYM00001134	HYM00001134	HYM00001134	CNC-HYM	Canadian National Collection of Insects, Arachnids and Nematodes
HYM00001156	HYM00001156	HYM00001156	CNC-HYM	Canadian National Collection of Insects, Arachnids and Nematodes
HYM00001159	HYM00001159	HYM00001159	CNC-HYM	Canadian National Collection of Insects, Arachnids and Nematodes
HYM00001157	HYM00001157	HYM00001157	CNC-HYM	Canadian National Collection of Insects, Arachnids and Nematodes
HYM00001158	HYM00001158	HYM00001158	CNC-HYM	Canadian National Collection of Insects, Arachnids and Nematodes
HYM00001171	HYM00001171	HYM00001171	CNC-HYM	Canadian National Collection of Insects, Arachnids and Nematodes
HYM00001172	HYM00001172	HYM00001172	CNC-HYM	Canadian National Collection of Insects, Arachnids and Nematodes
HYM00001166	HYM00001166	HYM00001166	CNC-HYM	Canadian National Collection of Insects, Arachnids and Nematodes
MIC 000635	MIC 000635	MIC 000635	MIC	Canadian National Collection of Insects, Arachnids and Nematodes
MIC 000728	MIC 000728	MIC 000728	MIC	Canadian National Collection of Insects, Arachnids and Nematodes
CAM0701	CAM0701	CAM0701	CAM	Canadian National Collection of Insects, Arachnids and Nematodes
CAM0699	CAM0699	CAM0699	CAM	Canadian National Collection of Insects, Arachnids and Nematodes
CAM0683	CAM0683	CAM0683	CAM	Canadian National Collection of Insects, Arachnids and Nematodes
CAM0698	CAM0698	CAM0698	CAM	Canadian National Collection of Insects, Arachnids and Nematodes
HYM00000294	HYM00000294	HYM00000294		Canadian National Collection of Insects, Arachnids and Nematodes
HYM00000977			CNC-HYM	Canadian National Collection of Insects, Arachnids and Nematodes
MIC 000540	MIC 000540	MIC 000540	MIC	Canadian National Collection of Insects, Arachnids and Nematodes
MIC 000663	MIC 000663	MIC 000663	MIC	Canadian National Collection of Insects, Arachnids and Nematodes
08BBHYM-1205	L#08GRAS-012			Biodiversity Institute of Ontario
CAM0540	CAM0540	CAM0540	CAM	Canadian National Collection of Insects, Arachnids and Nematodes
HYM00001162	HYM00001162	HYM00001162	CNC-HYM	Canadian National Collection of Insects, Arachnids and Nematodes
MIC 000725	MIC 000725	MIC 000725	MIC	Canadian National Collection of Insects, Arachnids and Nematodes
CAM0541	CAM0541	CAM0541	CAM	Canadian National Collection of Insects, Arachnids and Nematodes
CAM0459	CAM0459	CAM0459	CAM	Canadian National Collection of Insects, Arachnids and Nematodes
CAM0460	CAM0460	CAM0460	CAM	Canadian National Collection of Insects, Arachnids and Nematodes
MIC 000765	MIC 000765	MIC 000765	MIC	Canadian National Collection of Insects, Arachnids and Nematodes
HYM00001160	HYM00001160	HYM00001160	CNC-HYM	Canadian National Collection of Insects, Arachnids and Nematodes
MIC 000510	MIC 000510	MIC 000510	MIC	Canadian National Collection of Insects, Arachnids and Nematodes
HYM00001060	HYM00001060	HYM00001060	CNC-HYM	Canadian National Collection of Insects, Arachnids and Nematodes
MIC 000636	MIC 000636	MIC 000636	MIC	Canadian National Collection of Insects, Arachnids and Nematodes
CAM0573	CAM0573	CAM0573	CAM	Canadian National Collection of Insects, Arachnids and Nematodes
CAM0825	CAM0825	CAM0825	CAM	Canadian National Collection of Insects, Arachnids and Nematodes
CAM0703	CAM0703	CAM0703	CAM	Canadian National Collection of Insects, Arachnids and Nematodes
MIC 000662	MIC 000662	MIC 000662	MIC	Canadian National Collection of Insects, Arachnids and Nematodes
CAM0374	CAM0374	CAM0374	CAM	Canadian National Collection of Insects, Arachnids and Nematodes
WMIC 0241	WMIC 0241	WMIC 0241	WMIC	Canadian National Collection of Insects, Arachnids and Nematodes
CAM0312	CAM0312	CAM0312	CAM	Canadian National Collection of Insects, Arachnids and Nematodes
CAM0311	CAM0311	CAM0311	CAM	Canadian National Collection of Insects, Arachnids and Nematodes
CAM0313	CAM0313	CAM0313	CAM	Canadian National Collection of Insects, Arachnids and Nematodes
CAM0314	CAM0314	CAM0314	CAM	Canadian National Collection of Insects, Arachnids and Nematodes
CAM0315	CAM0315	CAM0315	CAM	Canadian National Collection of Insects, Arachnids and Nematodes
MIC 000509	MIC 000509	MIC 000509	MIC	Canadian National Collection of Insects, Arachnids and Nematodes
MIC 000508	MIC 000508	MIC 000508	MIC	Canadian National Collection of Insects, Arachnids and Nematodes
HYM00001164	HYM00001164	HYM00001164	CNC-HYM	Canadian National Collection of Insects, Arachnids and Nematodes
HYM00001177	HYM00001177	HYM00001177	CNC-HYM	Canadian National Collection of Insects, Arachnids and Nematodes
WMIC 0520	WMIC 0520	WMIC 0520	WMIC	Canadian National Collection of Insects, Arachnids and Nematodes
CAM0332	CAM0332	CAM0332	CAM	Canadian National Collection of Insects, Arachnids and Nematodes
CAM0333	CAM0333	CAM0333	CAM	Canadian National Collection of Insects, Arachnids and Nematodes
CAM0375	CAM0375	CAM0375	CAM	Canadian National Collection of Insects, Arachnids and Nematodes
CAM0376	CAM0376	CAM0376	CAM	Canadian National Collection of Insects, Arachnids and Nematodes
CAM0378	CAM0378	CAM0378	CAM	Canadian National Collection of Insects, Arachnids and Nematodes
CAM0379	CAM0379	CAM0379	CAM	Canadian National Collection of Insects, Arachnids and Nematodes
CAM0380	CAM0380	CAM0380	CAM	Canadian National Collection of Insects, Arachnids and Nematodes
CAM0377	CAM0377	CAM0377	CAM	Canadian National Collection of Insects, Arachnids and Nematodes
MIC 000511	MIC 000511	MIC 000511	MIC	Canadian National Collection of Insects, Arachnids and Nematodes
CAM0542	CAM0542	CAM0542	CAM	Canadian National Collection of Insects, Arachnids and Nematodes
07PROBE-23379	07PROBE-23379	07PROBE-23379	07PROBE	Biodiversity Institute of Ontario
HYM00000748.2	HYM00000748.2	HYM00000748.2	HYM	Canadian National Collection of Insects, Arachnids and Nematodes
07PROBE-22332	07PROBE-22332	07PROBE-22332	07PROBE	Biodiversity Institute of Ontario
07PROBE-22323	07PROBE-22323	07PROBE-22323	07PROBE	Biodiversity Institute of Ontario
HYM00001130	HYM00001130	HYM00001130	CNC-HYM	Canadian National Collection of Insects, Arachnids and Nematodes
07PROBE-23384	07PROBE-23384	07PROBE-23384	07PROBE	Biodiversity Institute of Ontario
07PROBE-23380	07PROBE-23380	07PROBE-23380	07PROBE	Biodiversity Institute of Ontario
HYM00001197	HYM00001197	HYM00001197	CNC-HYM	Canadian National Collection of Insects, Arachnids and Nematodes
HYM00001640	HYM00001640	HYM00001640		Canadian National Collection of Insects, Arachnids and Nematodes
HYM00001645	HYM00001645	HYM00001645		Canadian National Collection of Insects, Arachnids and Nematodes
HYM00001644	HYM00001644	HYM00001644		Canadian National Collection of Insects, Arachnids and Nematodes
CAM0998	CAM0998	CAM0998	CAM	Canadian National Collection of Insects, Arachnids and Nematodes
CAM0996	CAM0996	CAM0996	CAM	Canadian National Collection of Insects, Arachnids and Nematodes
CNCH3214	CNCH3214	CNCH3214	CNCH	Canadian National Collection of Insects, Arachnids and Nematodes
MIC 000514	MIC 000514	MIC 000514	MIC	Canadian National Collection of Insects, Arachnids and Nematodes
MIC 000516	MIC 000516	MIC 000516	MIC	Canadian National Collection of Insects, Arachnids and Nematodes
MIC 000541	MIC 000541	MIC 000541	MIC	Canadian National Collection of Insects, Arachnids and Nematodes
MIC 000542	MIC 000542	MIC 000542	MIC	Canadian National Collection of Insects, Arachnids and Nematodes
MIC 000535	MIC 000535	MIC 000535	MIC	Canadian National Collection of Insects, Arachnids and Nematodes
MIC 000766	MIC 000766	MIC 000766	MIC	Canadian National Collection of Insects, Arachnids and Nematodes
CAM0823	CAM0823	CAM0823	CAM	Canadian National Collection of Insects, Arachnids and Nematodes
CNCH0464	CNCH0464	CNCH0464	CNCH	Canadian National Collection of Insects, Arachnids and Nematodes
CAM0708	CAM0708	CAM0708	CAM	Canadian National Collection of Insects, Arachnids and Nematodes
CAM0687	CAM0687	CAM0687	CAM	Canadian National Collection of Insects, Arachnids and Nematodes
WMIC 0519	WMIC 0519	WMIC 0519	WMIC	Canadian National Collection of Insects, Arachnids and Nematodes
08BBHYM-0772	L#OEC-001			Biodiversity Institute of Ontario
08BBHYM-0839	L#08WATL-020			Biodiversity Institute of Ontario
HYM00000311	HYM00000311	HYM00000311		Canadian National Collection of Insects, Arachnids and Nematodes
HYM00000314	HYM00000314	HYM00000314		Canadian National Collection of Insects, Arachnids and Nematodes
HYM00000318	HYM00000318	HYM00000318		Canadian National Collection of Insects, Arachnids and Nematodes
07PROBE-22322	07PROBE-22322	07PROBE-22322	07PROBE	Biodiversity Institute of Ontario
HYM00000653.2	HYM00000653.2	HYM00000653.2	HYM	Canadian National Collection of Insects, Arachnids and Nematodes
HYM00000658.2	HYM00000658.2	HYM00000658.2	HYM	Canadian National Collection of Insects, Arachnids and Nematodes
06-PROBE-3476	06-PROBE-3476	06-PROBE-3476	06-PROBE	Canadian National Collection of Insects, Arachnids and Nematodes
CNCH3195	CNCH3195	CNCH3195	CNCH	Canadian National Collection of Insects, Arachnids and Nematodes
07PROBE-20365	07PROBE-20365	07PROBE-20365	07PROBE	Biodiversity Institute of Ontario
07PROBE-20820	07PROBE-20820	07PROBE-20820	07PROBE	Biodiversity Institute of Ontario
HYM00000545	HYM00000545	HYM00000545	CNC-HYM	Canadian National Collection of Insects, Arachnids and Nematodes
HYM00000547	HYM00000547	HYM00000547	CNC-HYM	Canadian National Collection of Insects, Arachnids and Nematodes
CAM0316	CAM0316	CAM0316	CAM	Canadian National Collection of Insects, Arachnids and Nematodes
CAM0317	CAM0317	CAM0317	CAM	Canadian National Collection of Insects, Arachnids and Nematodes
CAM0318	CAM0318	CAM0318	CAM	Canadian National Collection of Insects, Arachnids and Nematodes
CAM0319	CAM0319	CAM0319	CAM	Canadian National Collection of Insects, Arachnids and Nematodes
CAM0367	CAM0367	CAM0367	CAM	Canadian National Collection of Insects, Arachnids and Nematodes
CAM0366	CAM0366	CAM0366	CAM	Canadian National Collection of Insects, Arachnids and Nematodes
CAM0381	CAM0381	CAM0381	CAM	Canadian National Collection of Insects, Arachnids and Nematodes
MIC 000580	MIC 000580	MIC 000580	MIC	Canadian National Collection of Insects, Arachnids and Nematodes
MIC 000622	MIC 000622	MIC 000622	MIC	Canadian National Collection of Insects, Arachnids and Nematodes
MIC 000640	MIC 000640	MIC 000640	MIC	Canadian National Collection of Insects, Arachnids and Nematodes
MIC 000794	MIC 000794	MIC 000794	MIC	Canadian National Collection of Insects, Arachnids and Nematodes
MIC 000791	MIC 000791	MIC 000791	MIC	Canadian National Collection of Insects, Arachnids and Nematodes
MIC 000792	MIC 000792	MIC 000792	MIC	Canadian National Collection of Insects, Arachnids and Nematodes
MIC 000793	MIC 000793	MIC 000793	MIC	Canadian National Collection of Insects, Arachnids and Nematodes
CAM0545	CAM0545	CAM0545	CAM	Canadian National Collection of Insects, Arachnids and Nematodes
CAM0546	CAM0546	CAM0546	CAM	Canadian National Collection of Insects, Arachnids and Nematodes
CAM0547	CAM0547	CAM0547	CAM	Canadian National Collection of Insects, Arachnids and Nematodes
CAM0548	CAM0548	CAM0548	CAM	Canadian National Collection of Insects, Arachnids and Nematodes
CAM0549	CAM0549	CAM0549	CAM	Canadian National Collection of Insects, Arachnids and Nematodes
CAM0626	CAM0626	CAM0626	CAM	Canadian National Collection of Insects, Arachnids and Nematodes
CAM0621	CAM0621	CAM0621	CAM	Canadian National Collection of Insects, Arachnids and Nematodes
CAM0622	CAM0622	CAM0622	CAM	Canadian National Collection of Insects, Arachnids and Nematodes
CAM0623	CAM0623	CAM0623	CAM	Canadian National Collection of Insects, Arachnids and Nematodes
CAM0624	CAM0624	CAM0624	CAM	Canadian National Collection of Insects, Arachnids and Nematodes
CAM0619	CAM0619	CAM0619	CAM	Canadian National Collection of Insects, Arachnids and Nematodes
CAM0620	CAM0620	CAM0620	CAM	Canadian National Collection of Insects, Arachnids and Nematodes
HYM00000337	HYM00000337	HYM00000337		Canadian National Collection of Insects, Arachnids and Nematodes
HYM00000355	HYM00000355	HYM00000355		Canadian National Collection of Insects, Arachnids and Nematodes
HYM00000359	HYM00000359	HYM00000359		Canadian National Collection of Insects, Arachnids and Nematodes
HYM00000364	HYM00000364	HYM00000364		Canadian National Collection of Insects, Arachnids and Nematodes
HYM00000356	HYM00000356	HYM00000356		Canadian National Collection of Insects, Arachnids and Nematodes
HYM00000357	HYM00000357	HYM00000357		Canadian National Collection of Insects, Arachnids and Nematodes
HYM00000358	HYM00000358	HYM00000358		Canadian National Collection of Insects, Arachnids and Nematodes
HYM00000361	HYM00000361	HYM00000361		Canadian National Collection of Insects, Arachnids and Nematodes
HYM00000363	HYM00000363	HYM00000363		Canadian National Collection of Insects, Arachnids and Nematodes
HYM00000365	HYM00000365	HYM00000365		Canadian National Collection of Insects, Arachnids and Nematodes
HYM00000437	HYM00000437	HYM00000437		Canadian National Collection of Insects, Arachnids and Nematodes
HYM00000445	HYM00000445	HYM00000445		Canadian National Collection of Insects, Arachnids and Nematodes
HYM00000436	HYM00000436	HYM00000436		Canadian National Collection of Insects, Arachnids and Nematodes
HYM00000450	HYM00000450	HYM00000450		Canadian National Collection of Insects, Arachnids and Nematodes
HYM00000439	HYM00000439	HYM00000439		Canadian National Collection of Insects, Arachnids and Nematodes
HYM00000441	HYM00000441	HYM00000441		Canadian National Collection of Insects, Arachnids and Nematodes
HYM00000444	HYM00000444	HYM00000444		Canadian National Collection of Insects, Arachnids and Nematodes
HYM00000447	HYM00000447	HYM00000447		Canadian National Collection of Insects, Arachnids and Nematodes
HYM00000448	HYM00000448	HYM00000448		Canadian National Collection of Insects, Arachnids and Nematodes
HYM00000449	HYM00000449	HYM00000449		Canadian National Collection of Insects, Arachnids and Nematodes
HYM00001285	HYM00001285	HYM00001285	CNC-HYM	Canadian National Collection of Insects, Arachnids and Nematodes
HYM00001284	HYM00001284	HYM00001284	CNC-HYM	Canadian National Collection of Insects, Arachnids and Nematodes
HYM00001294	HYM00001294	HYM00001294	CNC-HYM	Canadian National Collection of Insects, Arachnids and Nematodes
HYM00001298	HYM00001298	HYM00001298	CNC-HYM	Canadian National Collection of Insects, Arachnids and Nematodes
HYM00001293	HYM00001293	HYM00001293	CNC-HYM	Canadian National Collection of Insects, Arachnids and Nematodes
HYM00001302	HYM00001302	HYM00001302	CNC-HYM	Canadian National Collection of Insects, Arachnids and Nematodes
HYM00001295	HYM00001295	HYM00001295	CNC-HYM	Canadian National Collection of Insects, Arachnids and Nematodes
HYM00001296	HYM00001296	HYM00001296	CNC-HYM	Canadian National Collection of Insects, Arachnids and Nematodes
HYM00001297	HYM00001297	HYM00001297	CNC-HYM	Canadian National Collection of Insects, Arachnids and Nematodes
HYM00001306	HYM00001306	HYM00001306	CNC-HYM	Canadian National Collection of Insects, Arachnids and Nematodes
HYM00001299	HYM00001299	HYM00001299	CNC-HYM	Canadian National Collection of Insects, Arachnids and Nematodes
HYM00001300	HYM00001300	HYM00001300	CNC-HYM	Canadian National Collection of Insects, Arachnids and Nematodes
HYM00001301	HYM00001301	HYM00001301	CNC-HYM	Canadian National Collection of Insects, Arachnids and Nematodes
HYM00001303	HYM00001303	HYM00001303	CNC-HYM	Canadian National Collection of Insects, Arachnids and Nematodes
HYM00001304	HYM00001304	HYM00001304	CNC-HYM	Canadian National Collection of Insects, Arachnids and Nematodes
HYM00001305	HYM00001305	HYM00001305	CNC-HYM	Canadian National Collection of Insects, Arachnids and Nematodes
HYM00001307	HYM00001307	HYM00001307	CNC-HYM	Canadian National Collection of Insects, Arachnids and Nematodes
HYM00001308	HYM00001308	HYM00001308	CNC-HYM	Canadian National Collection of Insects, Arachnids and Nematodes
HYM00001495	HYM00001495	HYM00001495		Canadian National Collection of Insects, Arachnids and Nematodes
HYM00001496	HYM00001496	HYM00001496		Canadian National Collection of Insects, Arachnids and Nematodes
HYM00001498	HYM00001498	HYM00001498		Canadian National Collection of Insects, Arachnids and Nematodes
HYM00001499	HYM00001499	HYM00001499		Canadian National Collection of Insects, Arachnids and Nematodes
HYM00001502	HYM00001502	HYM00001502		Canadian National Collection of Insects, Arachnids and Nematodes
HYM00001504	HYM00001504	HYM00001504		Canadian National Collection of Insects, Arachnids and Nematodes
HYM00001505	HYM00001505	HYM00001505		Canadian National Collection of Insects, Arachnids and Nematodes
HYM00001506	HYM00001506	HYM00001506		Canadian National Collection of Insects, Arachnids and Nematodes
HYM00001507	HYM00001507	HYM00001507		Canadian National Collection of Insects, Arachnids and Nematodes
HYM00001508	HYM00001508			Canadian National Collection of Insects, Arachnids and Nematodes
HYM00001510	HYM00001510	HYM00001510		Canadian National Collection of Insects, Arachnids and Nematodes
HYM00001512	HYM00001512	HYM00001512		Canadian National Collection of Insects, Arachnids and Nematodes
HYM00001513	HYM00001513	HYM00001513		Canadian National Collection of Insects, Arachnids and Nematodes
HYM00001514	HYM00001514	HYM00001514		Canadian National Collection of Insects, Arachnids and Nematodes
HYM00001515	HYM00001515	HYM00001515		Canadian National Collection of Insects, Arachnids and Nematodes
HYM00001516	HYM00001516	HYM00001516		Canadian National Collection of Insects, Arachnids and Nematodes
HYM00001517	HYM00001517	HYM00001517		Canadian National Collection of Insects, Arachnids and Nematodes
HYM00001518	HYM00001518	HYM00001518		Canadian National Collection of Insects, Arachnids and Nematodes
HYM00001519	HYM00001519	HYM00001519		Canadian National Collection of Insects, Arachnids and Nematodes
HYM00001520	HYM00001520	HYM00001520		Canadian National Collection of Insects, Arachnids and Nematodes
HYM00001521	HYM00001521	HYM00001521		Canadian National Collection of Insects, Arachnids and Nematodes
HYM00001522	HYM00001522			Canadian National Collection of Insects, Arachnids and Nematodes
HYM00001523	HYM00001523	HYM00001523		Canadian National Collection of Insects, Arachnids and Nematodes
HYM00001524	HYM00001524	HYM00001524		Canadian National Collection of Insects, Arachnids and Nematodes
HYM00001526	HYM00001526	HYM00001526		Canadian National Collection of Insects, Arachnids and Nematodes
HYM00001528	HYM00001528	HYM00001528		Canadian National Collection of Insects, Arachnids and Nematodes
HYM00001529	HYM00001529	HYM00001529		Canadian National Collection of Insects, Arachnids and Nematodes
HYM00001530	HYM00001530	HYM00001530		Canadian National Collection of Insects, Arachnids and Nematodes
HYM00001531	HYM00001531	HYM00001531		Canadian National Collection of Insects, Arachnids and Nematodes
HYM00001532	HYM00001532			Canadian National Collection of Insects, Arachnids and Nematodes
HYM00001533	HYM00001533	HYM00001533		Canadian National Collection of Insects, Arachnids and Nematodes
HYM00001534	HYM00001534	HYM00001534		Canadian National Collection of Insects, Arachnids and Nematodes
HYM00001535	HYM00001535	HYM00001535		Canadian National Collection of Insects, Arachnids and Nematodes
HYM00001536	HYM00001536	HYM00001536		Canadian National Collection of Insects, Arachnids and Nematodes
CNCH0948	CNCH0948	CNCH0948	CNCH	Canadian National Collection of Insects, Arachnids and Nematodes
WMIC 0247	WMIC 0247	WMIC 0247	WMIC	Canadian National Collection of Insects, Arachnids and Nematodes
WMIC 0243	WMIC 0243	WMIC 0243	WMIC	Canadian National Collection of Insects, Arachnids and Nematodes
WMIC 0238	WMIC 0238	WMIC 0238	WMIC	Canadian National Collection of Insects, Arachnids and Nematodes
WMIC 0234	WMIC 0234	WMIC 0234	WMIC	Canadian National Collection of Insects, Arachnids and Nematodes
WMIC 0232	WMIC 0232	WMIC 0232	WMIC	Canadian National Collection of Insects, Arachnids and Nematodes
WMIC 0233	WMIC 0233	WMIC 0233	WMIC	Canadian National Collection of Insects, Arachnids and Nematodes
CNCH1369	CNCH1369	CNCH1369	CNCH	Canadian National Collection of Insects, Arachnids and Nematodes
CAM0828	CAM0828	CAM0828	CAM	Canadian National Collection of Insects, Arachnids and Nematodes
09BBEHY-1111	L#09GM-146			Biodiversity Institute of Ontario
09BBEHY-0879	L#09KC-107			Biodiversity Institute of Ontario
09BBEHY-0808	L#09CB-102			Biodiversity Institute of Ontario
CAM0837	CAM0837	CAM0837	CAM	Canadian National Collection of Insects, Arachnids and Nematodes
CAM0839	CAM0839	CAM0839	CAM	Canadian National Collection of Insects, Arachnids and Nematodes
CAM0840	CAM0840	CAM0840	CAM	Canadian National Collection of Insects, Arachnids and Nematodes
CAM0832	CAM0832	CAM0832	CAM	Canadian National Collection of Insects, Arachnids and Nematodes
CAM0833	CAM0833	CAM0833	CAM	Canadian National Collection of Insects, Arachnids and Nematodes
CAM0834	CAM0834	CAM0834	CAM	Canadian National Collection of Insects, Arachnids and Nematodes
CAM0836	CAM0836	CAM0836	CAM	Canadian National Collection of Insects, Arachnids and Nematodes
CAM0829	CAM0829	CAM0829	CAM	Canadian National Collection of Insects, Arachnids and Nematodes
CNCH0422	CNCH0422	CNCH0422	CNCH	Canadian National Collection of Insects, Arachnids and Nematodes
CNCH1368	CNCH1368	CNCH1368	CNCH	Canadian National Collection of Insects, Arachnids and Nematodes

## Sheet: Taxonomy
Project:	SEARCH: Marker(COI-5P) Tax(Cotesia:Diolcogaster) Geo(Canada:Alaska)			User :	Jose Leonardo Fernandez Triana
Created :	12-August-2010
Sample ID	Phylum	Class	Order	Family	Subfamily	Genus	Species	Identifier	Identifier email
CAM0667	Arthropoda	Insecta	Hymenoptera	Braconidae	Microgastrinae	Cotesia	Cotesia halli	Jose Leonardo Fernandez Triana	jftriana@uoguelph.ca
HYM00001551	Arthropoda	Insecta	Hymenoptera	Braconidae	Microgastrinae	Cotesia	Cotesia halli	Jose Leonardo Fernandez Triana	jftriana@uoguelph.ca
HYM00001563	Arthropoda	Insecta	Hymenoptera	Braconidae	Microgastrinae	Cotesia	Cotesia halli	Jose Leonardo Fernandez Triana	jftriana@uoguelph.ca
HYM00001587	Arthropoda	Insecta	Hymenoptera	Braconidae	Microgastrinae	Cotesia	Cotesia halli	Jose Leonardo Fernandez Triana	jftriana@uoguelph.ca
HYM00001611	Arthropoda	Insecta	Hymenoptera	Braconidae	Microgastrinae	Cotesia	Cotesia halli	Jose Leonardo Fernandez Triana	jftriana@uoguelph.ca
CAM0576	Arthropoda	Insecta	Hymenoptera	Braconidae	Microgastrinae	Cotesia	Cotesia halli	Jose Leonardo Fernandez Triana	jftriana@uoguelph.ca
CAM0660	Arthropoda	Insecta	Hymenoptera	Braconidae	Microgastrinae	Cotesia	Cotesia halli	Jose Leonardo Fernandez Triana	jftriana@uoguelph.ca
CAM0665	Arthropoda	Insecta	Hymenoptera	Braconidae	Microgastrinae	Cotesia	Cotesia halli	Jose Leonardo Fernandez Triana	jftriana@uoguelph.ca
06-PROBE-3485	Arthropoda	Insecta	Hymenoptera	Braconidae	Microgastrinae	Cotesia	Cotesia jft01	Jose Leonardo Fernandez Triana	jftriana@uoguelph.ca
HYM00001128	Arthropoda	Insecta	Hymenoptera	Braconidae	Microgastrinae	Cotesia	Cotesia jft02	Jose Leonardo Fernandez Triana	jftriana@uoguelph.ca
HYM 00000999	Arthropoda	Insecta	Hymenoptera	Braconidae	Microgastrinae	Cotesia	Cotesia jft02	Jose Leonardo Fernandez Triana	jftriana@uoguelph.ca
CAM1033	Arthropoda	Insecta	Hymenoptera	Braconidae	Microgastrinae	Cotesia	Cotesia jft02	Jose Leonardo Fernandez Triana	jftriana@uoguelph.ca
CAM1036	Arthropoda	Insecta	Hymenoptera	Braconidae	Microgastrinae	Cotesia	Cotesia jft02	Jose Leonardo Fernandez Triana	jftriana@uoguelph.ca
CAM0680	Arthropoda	Insecta	Hymenoptera	Braconidae	Microgastrinae	Cotesia	Cotesia jft02	Jose Leonardo Fernandez Triana	jftriana@uoguelph.ca
HYM00000652.2	Arthropoda	Insecta	Hymenoptera	Braconidae	Microgastrinae	Cotesia	Cotesia jft02	Jose Leonardo Fernandez Triana	jftriana@uoguelph.ca
HYM00001121	Arthropoda	Insecta	Hymenoptera	Braconidae	Microgastrinae	Cotesia	Cotesia jft02	Jose Leonardo Fernandez Triana	jftriana@uoguelph.ca
HYM00001122	Arthropoda	Insecta	Hymenoptera	Braconidae	Microgastrinae	Cotesia	Cotesia jft02	Jose Leonardo Fernandez Triana	jftriana@uoguelph.ca
HYM00001597	Arthropoda	Insecta	Hymenoptera	Braconidae	Microgastrinae	Cotesia	Cotesia jft02	Jose Leonardo Fernandez Triana	jftriana@uoguelph.ca
HYM00001568	Arthropoda	Insecta	Hymenoptera	Braconidae	Microgastrinae	Cotesia	Cotesia jft02	Jose Leonardo Fernandez Triana	jftriana@uoguelph.ca
HYM00001585	Arthropoda	Insecta	Hymenoptera	Braconidae	Microgastrinae	Cotesia	Cotesia jft02	Jose Leonardo Fernandez Triana	jftriana@uoguelph.ca
HYM00001623	Arthropoda	Insecta	Hymenoptera	Braconidae	Microgastrinae	Cotesia	Cotesia jft02	Jose Leonardo Fernandez Triana	jftriana@uoguelph.ca
HYM00001586	Arthropoda	Insecta	Hymenoptera	Braconidae	Microgastrinae	Cotesia	Cotesia jft02	Jose Leonardo Fernandez Triana	jftriana@uoguelph.ca
HYM00001627	Arthropoda	Insecta	Hymenoptera	Braconidae	Microgastrinae	Cotesia	Cotesia jft02	Jose Leonardo Fernandez Triana	jftriana@uoguelph.ca
CAM0538	Arthropoda	Insecta	Hymenoptera	Braconidae	Microgastrinae	Cotesia	Cotesia jft02	Jose Leonardo Fernandez Triana	jftriana@uoguelph.ca
CPWH-0036	Arthropoda	Insecta	Hymenoptera	Braconidae	Microgastrinae	Cotesia	Cotesia jft03	Jose Leonardo Fernandez Triana	jftriana@uoguelph.ca
CPWH-0044	Arthropoda	Insecta	Hymenoptera	Braconidae	Microgastrinae	Cotesia	Cotesia jft03	Jose Leonardo Fernandez Triana	jftriana@uoguelph.ca
CPWH-0042	Arthropoda	Insecta	Hymenoptera	Braconidae	Microgastrinae	Cotesia	Cotesia jft03	Jose Leonardo Fernandez Triana	jftriana@uoguelph.ca
CPWH-0041	Arthropoda	Insecta	Hymenoptera	Braconidae	Microgastrinae	Cotesia	Cotesia jft03	Jose Leonardo Fernandez Triana	jftriana@uoguelph.ca
CPWH-0040	Arthropoda	Insecta	Hymenoptera	Braconidae	Microgastrinae	Cotesia	Cotesia jft03	Jose Leonardo Fernandez Triana	jftriana@uoguelph.ca
CPWH-0048	Arthropoda	Insecta	Hymenoptera	Braconidae	Microgastrinae	Cotesia	Cotesia jft03	Jose Leonardo Fernandez Triana	jftriana@uoguelph.ca
CPWH-0047	Arthropoda	Insecta	Hymenoptera	Braconidae	Microgastrinae	Cotesia	Cotesia jft03	Jose Leonardo Fernandez Triana	jftriana@uoguelph.ca
CPWH-0046	Arthropoda	Insecta	Hymenoptera	Braconidae	Microgastrinae	Cotesia	Cotesia jft03	Jose Leonardo Fernandez Triana	jftriana@uoguelph.ca
CPWH-0045	Arthropoda	Insecta	Hymenoptera	Braconidae	Microgastrinae	Cotesia	Cotesia jft03	Jose Leonardo Fernandez Triana	jftriana@uoguelph.ca
CPWH-0052	Arthropoda	Insecta	Hymenoptera	Braconidae	Microgastrinae	Cotesia	Cotesia jft03	Jose Leonardo Fernandez Triana	jftriana@uoguelph.ca
CPWH-0051	Arthropoda	Insecta	Hymenoptera	Braconidae	Microgastrinae	Cotesia	Cotesia jft03	Jose Leonardo Fernandez Triana	jftriana@uoguelph.ca
07PROBE-20026	Arthropoda	Insecta	Hymenoptera	Braconidae	Microgastrinae	Cotesia	Cotesia jft03	Jose Leonardo Fernandez Triana	jftriana@uoguelph.ca
HYM00001205	Arthropoda	Insecta	Hymenoptera	Braconidae	Microgastrinae	Cotesia	Cotesia jft03	Jose Leonardo Fernandez Triana	jftriana@uoguelph.ca
HYM00001206	Arthropoda	Insecta	Hymenoptera	Braconidae	Microgastrinae	Cotesia	Cotesia jft03	Jose Leonardo Fernandez Triana	jftriana@uoguelph.ca
CPWH-0035	Arthropoda	Insecta	Hymenoptera	Braconidae	Microgastrinae	Cotesia	Cotesia jft03	Jose Leonardo Fernandez Triana	jftriana@uoguelph.ca
CPWH-0034	Arthropoda	Insecta	Hymenoptera	Braconidae	Microgastrinae	Cotesia	Cotesia jft03	Jose Leonardo Fernandez Triana	jftriana@uoguelph.ca
CPWH-0033	Arthropoda	Insecta	Hymenoptera	Braconidae	Microgastrinae	Cotesia	Cotesia jft03	Jose Leonardo Fernandez Triana	jftriana@uoguelph.ca
CPWH-0039	Arthropoda	Insecta	Hymenoptera	Braconidae	Microgastrinae	Cotesia	Cotesia jft03	Jose Leonardo Fernandez Triana	jftriana@uoguelph.ca
CPWH-0038	Arthropoda	Insecta	Hymenoptera	Braconidae	Microgastrinae	Cotesia	Cotesia jft03	Jose Leonardo Fernandez Triana	jftriana@uoguelph.ca
CPWH-0037	Arthropoda	Insecta	Hymenoptera	Braconidae	Microgastrinae	Cotesia	Cotesia jft03	Jose Leonardo Fernandez Triana	jftriana@uoguelph.ca
CAM1038	Arthropoda	Insecta	Hymenoptera	Braconidae	Microgastrinae	Cotesia	Cotesia jft04	Jose Leonardo Fernandez Triana	jftriana@uoguelph.ca
07PROBE-20923	Arthropoda	Insecta	Hymenoptera	Braconidae	Microgastrinae	Cotesia	Cotesia jft04	Jose Leonardo Fernandez Triana	jftriana@uoguelph.ca
07PROBE-24228	Arthropoda	Insecta	Hymenoptera	Braconidae	Microgastrinae	Cotesia	Cotesia jft04	Jose Leonardo Fernandez Triana	jftriana@uoguelph.ca
07PROBE-20279	Arthropoda	Insecta	Hymenoptera	Braconidae	Microgastrinae	Cotesia	Cotesia jft04	Jose Leonardo Fernandez Triana	jftriana@uoguelph.ca
07PROBE-23452	Arthropoda	Insecta	Hymenoptera	Braconidae	Microgastrinae	Cotesia	Cotesia jft04	Jose Leonardo Fernandez Triana	jftriana@uoguelph.ca
07PROBE-23446	Arthropoda	Insecta	Hymenoptera	Braconidae	Microgastrinae	Cotesia	Cotesia jft05	Jose Leonardo Fernandez Triana	jftriana@uoguelph.ca
07PROBE-23443	Arthropoda	Insecta	Hymenoptera	Braconidae	Microgastrinae	Cotesia	Cotesia jft05	Jose Leonardo Fernandez Triana	jftriana@uoguelph.ca
07PROBE-23397	Arthropoda	Insecta	Hymenoptera	Braconidae	Microgastrinae	Cotesia	Cotesia jft05	Jose Leonardo Fernandez Triana	jftriana@uoguelph.ca
CHU05-WSP-016.2	Arthropoda	Insecta	Hymenoptera	Braconidae	Microgastrinae	Cotesia	Cotesia jft05	Jose Leonardo Fernandez Triana	jftriana@uoguelph.ca
HYM00000667.2	Arthropoda	Insecta	Hymenoptera	Braconidae	Microgastrinae	Cotesia	Cotesia jft05	Jose Leonardo Fernandez Triana	jftriana@uoguelph.ca
07PROBE-23450	Arthropoda	Insecta	Hymenoptera	Braconidae	Microgastrinae	Cotesia	Cotesia jft05	Jose Leonardo Fernandez Triana	jftriana@uoguelph.ca
07PROBE-23447	Arthropoda	Insecta	Hymenoptera	Braconidae	Microgastrinae	Cotesia	Cotesia jft05	Jose Leonardo Fernandez Triana	jftriana@uoguelph.ca
07PROBE-22425	Arthropoda	Insecta	Hymenoptera	Braconidae	Microgastrinae	Cotesia	Cotesia jft05	Jose Leonardo Fernandez Triana	jftriana@uoguelph.ca
07PROBE-22394	Arthropoda	Insecta	Hymenoptera	Braconidae	Microgastrinae	Cotesia	Cotesia jft05	Jose Leonardo Fernandez Triana	jftriana@uoguelph.ca
07PROBE-22374	Arthropoda	Insecta	Hymenoptera	Braconidae	Microgastrinae	Cotesia	Cotesia jft05	Jose Leonardo Fernandez Triana	jftriana@uoguelph.ca
07PROBE-20244	Arthropoda	Insecta	Hymenoptera	Braconidae	Microgastrinae	Cotesia	Cotesia jft06	Jose Leonardo Fernandez Triana	jftriana@uoguelph.ca
HYM00000457	Arthropoda	Insecta	Hymenoptera	Braconidae	Microgastrinae	Cotesia	Cotesia jft06	Jose Leonardo Fernandez Triana	jftriana@uoguelph.ca
HYM00000459	Arthropoda	Insecta	Hymenoptera	Braconidae	Microgastrinae	Cotesia	Cotesia jft06	Jose Leonardo Fernandez Triana	jftriana@uoguelph.ca
07PROBE-22380	Arthropoda	Insecta	Hymenoptera	Braconidae	Microgastrinae	Cotesia	Cotesia jft06	Jose Leonardo Fernandez Triana	jftriana@uoguelph.ca
HYM00001148	Arthropoda	Insecta	Hymenoptera	Braconidae	Microgastrinae	Cotesia	Cotesia jft06	Jose Leonardo Fernandez Triana	jftriana@uoguelph.ca
HYM00001150	Arthropoda	Insecta	Hymenoptera	Braconidae	Microgastrinae	Cotesia	Cotesia jft06	Jose Leonardo Fernandez Triana	jftriana@uoguelph.ca
HYM00001151	Arthropoda	Insecta	Hymenoptera	Braconidae	Microgastrinae	Cotesia	Cotesia jft06	Jose Leonardo Fernandez Triana	jftriana@uoguelph.ca
HYM00001152	Arthropoda	Insecta	Hymenoptera	Braconidae	Microgastrinae	Cotesia	Cotesia jft06	Jose Leonardo Fernandez Triana	jftriana@uoguelph.ca
HYM00001155	Arthropoda	Insecta	Hymenoptera	Braconidae	Microgastrinae	Cotesia	Cotesia jft06	Jose Leonardo Fernandez Triana	jftriana@uoguelph.ca
HYM00001149	Arthropoda	Insecta	Hymenoptera	Braconidae	Microgastrinae	Cotesia	Cotesia jft06	Jose Leonardo Fernandez Triana	jftriana@uoguelph.ca
07PROBE-22363	Arthropoda	Insecta	Hymenoptera	Braconidae	Microgastrinae	Cotesia	Cotesia jft06	Jose Leonardo Fernandez Triana	jftriana@uoguelph.ca
HYM00001154	Arthropoda	Insecta	Hymenoptera	Braconidae	Microgastrinae	Cotesia	Cotesia jft06	Jose Leonardo Fernandez Triana	jftriana@uoguelph.ca
HYM00001168	Arthropoda	Insecta	Hymenoptera	Braconidae	Microgastrinae	Cotesia	Cotesia jft06	Jose Leonardo Fernandez Triana	jftriana@uoguelph.ca
07PROBE-22347	Arthropoda	Insecta	Hymenoptera	Braconidae	Microgastrinae	Cotesia	Cotesia jft06	Jose Leonardo Fernandez Triana	jftriana@uoguelph.ca
07PROBE-22404	Arthropoda	Insecta	Hymenoptera	Braconidae	Microgastrinae	Cotesia	Cotesia jft06	Jose Leonardo Fernandez Triana	jftriana@uoguelph.ca
07PROBE-22395	Arthropoda	Insecta	Hymenoptera	Braconidae	Microgastrinae	Cotesia	Cotesia jft06	Jose Leonardo Fernandez Triana	jftriana@uoguelph.ca
HYM00001200	Arthropoda	Insecta	Hymenoptera	Braconidae	Microgastrinae	Cotesia	Cotesia jft06	Jose Leonardo Fernandez Triana	jftriana@uoguelph.ca
HYM00001201	Arthropoda	Insecta	Hymenoptera	Braconidae	Microgastrinae	Cotesia	Cotesia jft06	Jose Leonardo Fernandez Triana	jftriana@uoguelph.ca
07PROBE-22379	Arthropoda	Insecta	Hymenoptera	Braconidae	Microgastrinae	Cotesia	Cotesia jft06	Jose Leonardo Fernandez Triana	jftriana@uoguelph.ca
HYM00001202	Arthropoda	Insecta	Hymenoptera	Braconidae	Microgastrinae	Cotesia	Cotesia jft06	Jose Leonardo Fernandez Triana	jftriana@uoguelph.ca
07PROBE-22384	Arthropoda	Insecta	Hymenoptera	Braconidae	Microgastrinae	Cotesia	Cotesia jft06	Jose Leonardo Fernandez Triana	jftriana@uoguelph.ca
07PROBE-22409	Arthropoda	Insecta	Hymenoptera	Braconidae	Microgastrinae	Cotesia	Cotesia jft06	Jose Leonardo Fernandez Triana	jftriana@uoguelph.ca
07PROBE-22393	Arthropoda	Insecta	Hymenoptera	Braconidae	Microgastrinae	Cotesia	Cotesia jft06	Jose Leonardo Fernandez Triana	jftriana@uoguelph.ca
07PROBE-22400	Arthropoda	Insecta	Hymenoptera	Braconidae	Microgastrinae	Cotesia	Cotesia jft06	Jose Leonardo Fernandez Triana	jftriana@uoguelph.ca
07PROBE-22392	Arthropoda	Insecta	Hymenoptera	Braconidae	Microgastrinae	Cotesia	Cotesia jft06	Jose Leonardo Fernandez Triana	jftriana@uoguelph.ca
HYM00001541	Arthropoda	Insecta	Hymenoptera	Braconidae	Microgastrinae	Cotesia	Cotesia jft06	Jose Leonardo Fernandez Triana	jftriana@uoguelph.ca
HYM00001543	Arthropoda	Insecta	Hymenoptera	Braconidae	Microgastrinae	Cotesia	Cotesia jft06	Jose Leonardo Fernandez Triana	jftriana@uoguelph.ca
07PROBE-22397	Arthropoda	Insecta	Hymenoptera	Braconidae	Microgastrinae	Cotesia	Cotesia jft06	Jose Leonardo Fernandez Triana	jftriana@uoguelph.ca
07PROBE-22398	Arthropoda	Insecta	Hymenoptera	Braconidae	Microgastrinae	Cotesia	Cotesia jft06	Jose Leonardo Fernandez Triana	jftriana@uoguelph.ca
HYM00001641	Arthropoda	Insecta	Hymenoptera	Braconidae	Microgastrinae	Cotesia	Cotesia jft06	Jose Leonardo Fernandez Triana	jftriana@uoguelph.ca
MIC 000513	Arthropoda	Insecta	Hymenoptera	Braconidae	Microgastrinae	Cotesia	Cotesia jft06	Jose Leonardo Fernandez Triana	jftriana@uoguelph.ca
07PROBE-22338	Arthropoda	Insecta	Hymenoptera	Braconidae	Microgastrinae	Cotesia	Cotesia jft06	Jose Leonardo Fernandez Triana	jftriana@uoguelph.ca
MIC 000641	Arthropoda	Insecta	Hymenoptera	Braconidae	Microgastrinae	Cotesia	Cotesia jft06	Jose Leonardo Fernandez Triana	jftriana@uoguelph.ca
MIC 000642	Arthropoda	Insecta	Hymenoptera	Braconidae	Microgastrinae	Cotesia	Cotesia jft06	Jose Leonardo Fernandez Triana	jftriana@uoguelph.ca
07PROBE-23425	Arthropoda	Insecta	Hymenoptera	Braconidae	Microgastrinae	Cotesia	Cotesia jft06	Jose Leonardo Fernandez Triana	jftriana@uoguelph.ca
07PROBE-23424	Arthropoda	Insecta	Hymenoptera	Braconidae	Microgastrinae	Cotesia	Cotesia jft06	Jose Leonardo Fernandez Triana	jftriana@uoguelph.ca
08BBHYM-1355	Arthropoda	Insecta	Hymenoptera	Braconidae	Microgastrinae	Cotesia	Cotesia jft06	Jose Leonardo Fernandez Triana	jftriana@uoguelph.ca
08BBHYM-1270	Arthropoda	Insecta	Hymenoptera	Braconidae	Microgastrinae	Cotesia	Cotesia jft06	Jose Leonardo Fernandez Triana	jftriana@uoguelph.ca
07PROBE-23420	Arthropoda	Insecta	Hymenoptera	Braconidae	Microgastrinae	Cotesia	Cotesia jft06	Jose Leonardo Fernandez Triana	jftriana@uoguelph.ca
07PROBE-22403	Arthropoda	Insecta	Hymenoptera	Braconidae	Microgastrinae	Cotesia	Cotesia jft06	Jose Leonardo Fernandez Triana	jftriana@uoguelph.ca
07PROBE-23428	Arthropoda	Insecta	Hymenoptera	Braconidae	Microgastrinae	Cotesia	Cotesia jft06	Jose Leonardo Fernandez Triana	jftriana@uoguelph.ca
07PROBE-22385	Arthropoda	Insecta	Hymenoptera	Braconidae	Microgastrinae	Cotesia	Cotesia jft06	Jose Leonardo Fernandez Triana	jftriana@uoguelph.ca
HYM00000749.2	Arthropoda	Insecta	Hymenoptera	Braconidae	Microgastrinae	Cotesia	Cotesia jft06	Jose Leonardo Fernandez Triana	jftriana@uoguelph.ca
08BBHYM-0847	Arthropoda	Insecta	Hymenoptera	Braconidae	Microgastrinae	Cotesia	Cotesia jft06	Jose Leonardo Fernandez Triana	jftriana@uoguelph.ca
07PROBE-20681	Arthropoda	Insecta	Hymenoptera	Braconidae	Microgastrinae	Cotesia	Cotesia jft07	Jose Leonardo Fernandez Triana	jftriana@uoguelph.ca
HYM00001132	Arthropoda	Insecta	Hymenoptera	Braconidae	Microgastrinae	Cotesia	Cotesia jft07	Jose Leonardo Fernandez Triana	jftriana@uoguelph.ca
HYM00001135	Arthropoda	Insecta	Hymenoptera	Braconidae	Microgastrinae	Cotesia	Cotesia jft07	Jose Leonardo Fernandez Triana	jftriana@uoguelph.ca
HYM00001136	Arthropoda	Insecta	Hymenoptera	Braconidae	Microgastrinae	Cotesia	Cotesia jft07	Jose Leonardo Fernandez Triana	jftriana@uoguelph.ca
HYM00001138	Arthropoda	Insecta	Hymenoptera	Braconidae	Microgastrinae	Cotesia	Cotesia jft07	Jose Leonardo Fernandez Triana	jftriana@uoguelph.ca
HYM00001139	Arthropoda	Insecta	Hymenoptera	Braconidae	Microgastrinae	Cotesia	Cotesia jft07	Jose Leonardo Fernandez Triana	jftriana@uoguelph.ca
HYM00001140	Arthropoda	Insecta	Hymenoptera	Braconidae	Microgastrinae	Cotesia	Cotesia jft07	Jose Leonardo Fernandez Triana	jftriana@uoguelph.ca
HYM00001133	Arthropoda	Insecta	Hymenoptera	Braconidae	Microgastrinae	Cotesia	Cotesia jft07	Jose Leonardo Fernandez Triana	jftriana@uoguelph.ca
HYM00001142	Arthropoda	Insecta	Hymenoptera	Braconidae	Microgastrinae	Cotesia	Cotesia jft07	Jose Leonardo Fernandez Triana	jftriana@uoguelph.ca
HYM00001143	Arthropoda	Insecta	Hymenoptera	Braconidae	Microgastrinae	Cotesia	Cotesia jft07	Jose Leonardo Fernandez Triana	jftriana@uoguelph.ca
HYM00001144	Arthropoda	Insecta	Hymenoptera	Braconidae	Microgastrinae	Cotesia	Cotesia jft07	Jose Leonardo Fernandez Triana	jftriana@uoguelph.ca
HYM00001137	Arthropoda	Insecta	Hymenoptera	Braconidae	Microgastrinae	Cotesia	Cotesia jft07	Jose Leonardo Fernandez Triana	jftriana@uoguelph.ca
HYM00001141	Arthropoda	Insecta	Hymenoptera	Braconidae	Microgastrinae	Cotesia	Cotesia jft07	Jose Leonardo Fernandez Triana	jftriana@uoguelph.ca
HYM00001145	Arthropoda	Insecta	Hymenoptera	Braconidae	Microgastrinae	Cotesia	Cotesia jft07	Jose Leonardo Fernandez Triana	jftriana@uoguelph.ca
07PROBE-20692	Arthropoda	Insecta	Hymenoptera	Braconidae	Microgastrinae	Cotesia	Cotesia jft07	Jose Leonardo Fernandez Triana	jftriana@uoguelph.ca
HYM00001170	Arthropoda	Insecta	Hymenoptera	Braconidae	Microgastrinae	Cotesia	Cotesia jft07	Jose Leonardo Fernandez Triana	jftriana@uoguelph.ca
HYM 00000997	Arthropoda	Insecta	Hymenoptera	Braconidae	Microgastrinae	Cotesia	Cotesia jft07	Jose Leonardo Fernandez Triana	jftriana@uoguelph.ca
CNCH3229	Arthropoda	Insecta	Hymenoptera	Braconidae	Microgastrinae	Cotesia	Cotesia jft07	Jose Leonardo Fernandez Triana	jftriana@uoguelph.ca
CNCH3221	Arthropoda	Insecta	Hymenoptera	Braconidae	Microgastrinae	Cotesia	Cotesia jft07	Jose Leonardo Fernandez Triana	jftriana@uoguelph.ca
CNCH3219	Arthropoda	Insecta	Hymenoptera	Braconidae	Microgastrinae	Cotesia	Cotesia jft07	Jose Leonardo Fernandez Triana	jftriana@uoguelph.ca
07PROBE-24229	Arthropoda	Insecta	Hymenoptera	Braconidae	Microgastrinae	Cotesia	Cotesia jft07	Jose Leonardo Fernandez Triana	jftriana@uoguelph.ca
MIC 000732	Arthropoda	Insecta	Hymenoptera	Braconidae	Microgastrinae	Cotesia	Cotesia jft07	Jose Leonardo Fernandez Triana	jftriana@uoguelph.ca
MIC 000729	Arthropoda	Insecta	Hymenoptera	Braconidae	Microgastrinae	Cotesia	Cotesia jft07	Jose Leonardo Fernandez Triana	jftriana@uoguelph.ca
MIC 000764	Arthropoda	Insecta	Hymenoptera	Braconidae	Microgastrinae	Cotesia	Cotesia jft07	Jose Leonardo Fernandez Triana	jftriana@uoguelph.ca
CAM0707	Arthropoda	Insecta	Hymenoptera	Braconidae	Microgastrinae	Cotesia	Cotesia jft07	Jose Leonardo Fernandez Triana	jftriana@uoguelph.ca
CAM0704	Arthropoda	Insecta	Hymenoptera	Braconidae	Microgastrinae	Cotesia	Cotesia jft07	Jose Leonardo Fernandez Triana	jftriana@uoguelph.ca
CAM0696	Arthropoda	Insecta	Hymenoptera	Braconidae	Microgastrinae	Cotesia	Cotesia jft07	Jose Leonardo Fernandez Triana	jftriana@uoguelph.ca
CAM0685	Arthropoda	Insecta	Hymenoptera	Braconidae	Microgastrinae	Cotesia	Cotesia jft07	Jose Leonardo Fernandez Triana	jftriana@uoguelph.ca
CAM0688	Arthropoda	Insecta	Hymenoptera	Braconidae	Microgastrinae	Cotesia	Cotesia jft07	Jose Leonardo Fernandez Triana	jftriana@uoguelph.ca
CAM0681	Arthropoda	Insecta	Hymenoptera	Braconidae	Microgastrinae	Cotesia	Cotesia jft07	Jose Leonardo Fernandez Triana	jftriana@uoguelph.ca
CAM0676	Arthropoda	Insecta	Hymenoptera	Braconidae	Microgastrinae	Cotesia	Cotesia jft07	Jose Leonardo Fernandez Triana	jftriana@uoguelph.ca
CAM0569	Arthropoda	Insecta	Hymenoptera	Braconidae	Microgastrinae	Cotesia	Cotesia jft07	Jose Leonardo Fernandez Triana	jftriana@uoguelph.ca
CAM0570	Arthropoda	Insecta	Hymenoptera	Braconidae	Microgastrinae	Cotesia	Cotesia jft07	Jose Leonardo Fernandez Triana	jftriana@uoguelph.ca
HYM00001127	Arthropoda	Insecta	Hymenoptera	Braconidae	Microgastrinae	Cotesia	Cotesia jft08	Jose Leonardo Fernandez Triana	jftriana@uoguelph.ca
HYM00001129	Arthropoda	Insecta	Hymenoptera	Braconidae	Microgastrinae	Cotesia	Cotesia jft08	Jose Leonardo Fernandez Triana	jftriana@uoguelph.ca
HYM00001538	Arthropoda	Insecta	Hymenoptera	Braconidae	Microgastrinae	Cotesia	Cotesia jft08	Jose Leonardo Fernandez Triana	jftriana@uoguelph.ca
HYM00001540	Arthropoda	Insecta	Hymenoptera	Braconidae	Microgastrinae	Cotesia	Cotesia jft08	Jose Leonardo Fernandez Triana	jftriana@uoguelph.ca
HYM00001545	Arthropoda	Insecta	Hymenoptera	Braconidae	Microgastrinae	Cotesia	Cotesia jft08	Jose Leonardo Fernandez Triana	jftriana@uoguelph.ca
HYM00001546	Arthropoda	Insecta	Hymenoptera	Braconidae	Microgastrinae	Cotesia	Cotesia jft08	Jose Leonardo Fernandez Triana	jftriana@uoguelph.ca
07PROBE-22320	Arthropoda	Insecta	Hymenoptera	Braconidae	Microgastrinae	Cotesia	Cotesia jft08	Jose Leonardo Fernandez Triana	jftriana@uoguelph.ca
HYM00001547	Arthropoda	Insecta	Hymenoptera	Braconidae	Microgastrinae	Cotesia	Cotesia jft08	Jose Leonardo Fernandez Triana	jftriana@uoguelph.ca
HYM00001548	Arthropoda	Insecta	Hymenoptera	Braconidae	Microgastrinae	Cotesia	Cotesia jft08	Jose Leonardo Fernandez Triana	jftriana@uoguelph.ca
HYM00001552	Arthropoda	Insecta	Hymenoptera	Braconidae	Microgastrinae	Cotesia	Cotesia jft08	Jose Leonardo Fernandez Triana	jftriana@uoguelph.ca
HYM00001553	Arthropoda	Insecta	Hymenoptera	Braconidae	Microgastrinae	Cotesia	Cotesia jft08	Jose Leonardo Fernandez Triana	jftriana@uoguelph.ca
HYM00001554	Arthropoda	Insecta	Hymenoptera	Braconidae	Microgastrinae	Cotesia	Cotesia jft08	Jose Leonardo Fernandez Triana	jftriana@uoguelph.ca
HYM00001555	Arthropoda	Insecta	Hymenoptera	Braconidae	Microgastrinae	Cotesia	Cotesia jft08	Jose Leonardo Fernandez Triana	jftriana@uoguelph.ca
HYM00001558	Arthropoda	Insecta	Hymenoptera	Braconidae	Microgastrinae	Cotesia	Cotesia jft08	Jose Leonardo Fernandez Triana	jftriana@uoguelph.ca
HYM00001556	Arthropoda	Insecta	Hymenoptera	Braconidae	Microgastrinae	Cotesia	Cotesia jft08	Jose Leonardo Fernandez Triana	jftriana@uoguelph.ca
HYM00001569	Arthropoda	Insecta	Hymenoptera	Braconidae	Microgastrinae	Cotesia	Cotesia jft08	Jose Leonardo Fernandez Triana	jftriana@uoguelph.ca
HYM00001571	Arthropoda	Insecta	Hymenoptera	Braconidae	Microgastrinae	Cotesia	Cotesia jft08	Jose Leonardo Fernandez Triana	jftriana@uoguelph.ca
HYM00001575	Arthropoda	Insecta	Hymenoptera	Braconidae	Microgastrinae	Cotesia	Cotesia jft08	Jose Leonardo Fernandez Triana	jftriana@uoguelph.ca
HYM00001576	Arthropoda	Insecta	Hymenoptera	Braconidae	Microgastrinae	Cotesia	Cotesia jft08	Jose Leonardo Fernandez Triana	jftriana@uoguelph.ca
HYM00001582	Arthropoda	Insecta	Hymenoptera	Braconidae	Microgastrinae	Cotesia	Cotesia jft08	Jose Leonardo Fernandez Triana	jftriana@uoguelph.ca
HYM00001583	Arthropoda	Insecta	Hymenoptera	Braconidae	Microgastrinae	Cotesia	Cotesia jft08	Jose Leonardo Fernandez Triana	jftriana@uoguelph.ca
HYM00001584	Arthropoda	Insecta	Hymenoptera	Braconidae	Microgastrinae	Cotesia	Cotesia jft08	Jose Leonardo Fernandez Triana	jftriana@uoguelph.ca
HYM00001570	Arthropoda	Insecta	Hymenoptera	Braconidae	Microgastrinae	Cotesia	Cotesia jft08	Jose Leonardo Fernandez Triana	jftriana@uoguelph.ca
HYM00001588	Arthropoda	Insecta	Hymenoptera	Braconidae	Microgastrinae	Cotesia	Cotesia jft08	Jose Leonardo Fernandez Triana	jftriana@uoguelph.ca
HYM00001580	Arthropoda	Insecta	Hymenoptera	Braconidae	Microgastrinae	Cotesia	Cotesia jft08	Jose Leonardo Fernandez Triana	jftriana@uoguelph.ca
HYM00001590	Arthropoda	Insecta	Hymenoptera	Braconidae	Microgastrinae	Cotesia	Cotesia jft08	Jose Leonardo Fernandez Triana	jftriana@uoguelph.ca
HYM00001591	Arthropoda	Insecta	Hymenoptera	Braconidae	Microgastrinae	Cotesia	Cotesia jft08	Jose Leonardo Fernandez Triana	jftriana@uoguelph.ca
HYM00001599	Arthropoda	Insecta	Hymenoptera	Braconidae	Microgastrinae	Cotesia	Cotesia jft08	Jose Leonardo Fernandez Triana	jftriana@uoguelph.ca
HYM00001589	Arthropoda	Insecta	Hymenoptera	Braconidae	Microgastrinae	Cotesia	Cotesia jft08	Jose Leonardo Fernandez Triana	jftriana@uoguelph.ca
HYM00001607	Arthropoda	Insecta	Hymenoptera	Braconidae	Microgastrinae	Cotesia	Cotesia jft08	Jose Leonardo Fernandez Triana	jftriana@uoguelph.ca
07PROBE-23456	Arthropoda	Insecta	Hymenoptera	Braconidae	Microgastrinae	Cotesia	Cotesia jft08	Jose Leonardo Fernandez Triana	jftriana@uoguelph.ca
HYM00001613	Arthropoda	Insecta	Hymenoptera	Braconidae	Microgastrinae	Cotesia	Cotesia jft08	Jose Leonardo Fernandez Triana	jftriana@uoguelph.ca
HYM00001596	Arthropoda	Insecta	Hymenoptera	Braconidae	Microgastrinae	Cotesia	Cotesia jft08	Jose Leonardo Fernandez Triana	jftriana@uoguelph.ca
HYM00001615	Arthropoda	Insecta	Hymenoptera	Braconidae	Microgastrinae	Cotesia	Cotesia jft08	Jose Leonardo Fernandez Triana	jftriana@uoguelph.ca
HYM00001622	Arthropoda	Insecta	Hymenoptera	Braconidae	Microgastrinae	Cotesia	Cotesia jft08	Jose Leonardo Fernandez Triana	jftriana@uoguelph.ca
HYM00001606	Arthropoda	Insecta	Hymenoptera	Braconidae	Microgastrinae	Cotesia	Cotesia jft08	Jose Leonardo Fernandez Triana	jftriana@uoguelph.ca
HYM00001629	Arthropoda	Insecta	Hymenoptera	Braconidae	Microgastrinae	Cotesia	Cotesia jft08	Jose Leonardo Fernandez Triana	jftriana@uoguelph.ca
HYM00001614	Arthropoda	Insecta	Hymenoptera	Braconidae	Microgastrinae	Cotesia	Cotesia jft08	Jose Leonardo Fernandez Triana	jftriana@uoguelph.ca
HYM00001636	Arthropoda	Insecta	Hymenoptera	Braconidae	Microgastrinae	Cotesia	Cotesia jft08	Jose Leonardo Fernandez Triana	jftriana@uoguelph.ca
HYM00001628	Arthropoda	Insecta	Hymenoptera	Braconidae	Microgastrinae	Cotesia	Cotesia jft08	Jose Leonardo Fernandez Triana	jftriana@uoguelph.ca
07PROBE-23455	Arthropoda	Insecta	Hymenoptera	Braconidae	Microgastrinae	Cotesia	Cotesia jft08	Jose Leonardo Fernandez Triana	jftriana@uoguelph.ca
HYM00001632	Arthropoda	Insecta	Hymenoptera	Braconidae	Microgastrinae	Cotesia	Cotesia jft08	Jose Leonardo Fernandez Triana	jftriana@uoguelph.ca
HYM00001634	Arthropoda	Insecta	Hymenoptera	Braconidae	Microgastrinae	Cotesia	Cotesia jft08	Jose Leonardo Fernandez Triana	jftriana@uoguelph.ca
07PROBE-23439	Arthropoda	Insecta	Hymenoptera	Braconidae	Microgastrinae	Cotesia	Cotesia jft08	Jose Leonardo Fernandez Triana	jftriana@uoguelph.ca
07PROBE-24230	Arthropoda	Insecta	Hymenoptera	Braconidae	Microgastrinae	Cotesia	Cotesia jft08	Jose Leonardo Fernandez Triana	jftriana@uoguelph.ca
07PROBE-20282	Arthropoda	Insecta	Hymenoptera	Braconidae	Microgastrinae	Cotesia	Cotesia jft08	Jose Leonardo Fernandez Triana	jftriana@uoguelph.ca
07PROBE-20281	Arthropoda	Insecta	Hymenoptera	Braconidae	Microgastrinae	Cotesia	Cotesia jft08	Jose Leonardo Fernandez Triana	jftriana@uoguelph.ca
07PROBE-23463	Arthropoda	Insecta	Hymenoptera	Braconidae	Microgastrinae	Cotesia	Cotesia jft08	Jose Leonardo Fernandez Triana	jftriana@uoguelph.ca
07PROBE-22431	Arthropoda	Insecta	Hymenoptera	Braconidae	Microgastrinae	Cotesia	Cotesia jft08	Jose Leonardo Fernandez Triana	jftriana@uoguelph.ca
07PROBE-22427	Arthropoda	Insecta	Hymenoptera	Braconidae	Microgastrinae	Cotesia	Cotesia jft08	Jose Leonardo Fernandez Triana	jftriana@uoguelph.ca
MIC 000512	Arthropoda	Insecta	Hymenoptera	Braconidae	Microgastrinae	Cotesia	Cotesia jft08	Jose Leonardo Fernandez Triana	jftriana@uoguelph.ca
MIC 000515	Arthropoda	Insecta	Hymenoptera	Braconidae	Microgastrinae	Cotesia	Cotesia jft08	Jose Leonardo Fernandez Triana	jftriana@uoguelph.ca
07PROBE-22413	Arthropoda	Insecta	Hymenoptera	Braconidae	Microgastrinae	Cotesia	Cotesia jft08	Jose Leonardo Fernandez Triana	jftriana@uoguelph.ca
MIC 000525	Arthropoda	Insecta	Hymenoptera	Braconidae	Microgastrinae	Cotesia	Cotesia jft08	Jose Leonardo Fernandez Triana	jftriana@uoguelph.ca
MIC 000537	Arthropoda	Insecta	Hymenoptera	Braconidae	Microgastrinae	Cotesia	Cotesia jft08	Jose Leonardo Fernandez Triana	jftriana@uoguelph.ca
07PROBE-20361	Arthropoda	Insecta	Hymenoptera	Braconidae	Microgastrinae	Cotesia	Cotesia jft08	Jose Leonardo Fernandez Triana	jftriana@uoguelph.ca
MIC 000768	Arthropoda	Insecta	Hymenoptera	Braconidae	Microgastrinae	Cotesia	Cotesia jft08	Jose Leonardo Fernandez Triana	jftriana@uoguelph.ca
07PROBE-22433	Arthropoda	Insecta	Hymenoptera	Braconidae	Microgastrinae	Cotesia	Cotesia jft08	Jose Leonardo Fernandez Triana	jftriana@uoguelph.ca
CAM0578	Arthropoda	Insecta	Hymenoptera	Braconidae	Microgastrinae	Cotesia	Cotesia jft08	Jose Leonardo Fernandez Triana	jftriana@uoguelph.ca
08BBHYM-1299	Arthropoda	Insecta	Hymenoptera	Braconidae	Microgastrinae	Cotesia	Cotesia jft08	Jose Leonardo Fernandez Triana	jftriana@uoguelph.ca
CNCH0395	Arthropoda	Insecta	Hymenoptera	Braconidae	Microgastrinae	Cotesia	Cotesia jft08	Jose Leonardo Fernandez Triana	jftriana@uoguelph.ca
HYM00001567	Arthropoda	Insecta	Hymenoptera	Braconidae	Microgastrinae	Cotesia	Cotesia jft08	Jose Leonardo Fernandez Triana	jftriana@uoguelph.ca
HYM00001602	Arthropoda	Insecta	Hymenoptera	Braconidae	Microgastrinae	Cotesia	Cotesia jft08	Jose Leonardo Fernandez Triana	jftriana@uoguelph.ca
HYM00001630	Arthropoda	Insecta	Hymenoptera	Braconidae	Microgastrinae	Cotesia	Cotesia jft08	Jose Leonardo Fernandez Triana	jftriana@uoguelph.ca
HYM00001626	Arthropoda	Insecta	Hymenoptera	Braconidae	Microgastrinae	Cotesia	Cotesia jft08	Jose Leonardo Fernandez Triana	jftriana@uoguelph.ca
HYM00000458	Arthropoda	Insecta	Hymenoptera	Braconidae	Microgastrinae	Cotesia	Cotesia jft09	Jose Leonardo Fernandez Triana	jftriana@uoguelph.ca
HYM00000455	Arthropoda	Insecta	Hymenoptera	Braconidae	Microgastrinae	Cotesia	Cotesia jft09	Jose Leonardo Fernandez Triana	jftriana@uoguelph.ca
HYM00001099	Arthropoda	Insecta	Hymenoptera	Braconidae	Microgastrinae	Cotesia	Cotesia jft09	Jose Leonardo Fernandez Triana	jftriana@uoguelph.ca
HYM00001100	Arthropoda	Insecta	Hymenoptera	Braconidae	Microgastrinae	Cotesia	Cotesia jft09	Jose Leonardo Fernandez Triana	jftriana@uoguelph.ca
HYM00001101	Arthropoda	Insecta	Hymenoptera	Braconidae	Microgastrinae	Cotesia	Cotesia jft09	Jose Leonardo Fernandez Triana	jftriana@uoguelph.ca
HYM00001102	Arthropoda	Insecta	Hymenoptera	Braconidae	Microgastrinae	Cotesia	Cotesia jft09	Jose Leonardo Fernandez Triana	jftriana@uoguelph.ca
HYM00001103	Arthropoda	Insecta	Hymenoptera	Braconidae	Microgastrinae	Cotesia	Cotesia jft09	Jose Leonardo Fernandez Triana	jftriana@uoguelph.ca
HYM00001104	Arthropoda	Insecta	Hymenoptera	Braconidae	Microgastrinae	Cotesia	Cotesia jft09	Jose Leonardo Fernandez Triana	jftriana@uoguelph.ca
HYM00001106	Arthropoda	Insecta	Hymenoptera	Braconidae	Microgastrinae	Cotesia	Cotesia jft09	Jose Leonardo Fernandez Triana	jftriana@uoguelph.ca
HYM00001107	Arthropoda	Insecta	Hymenoptera	Braconidae	Microgastrinae	Cotesia	Cotesia jft09	Jose Leonardo Fernandez Triana	jftriana@uoguelph.ca
HYM00001108	Arthropoda	Insecta	Hymenoptera	Braconidae	Microgastrinae	Cotesia	Cotesia jft09	Jose Leonardo Fernandez Triana	jftriana@uoguelph.ca
HYM00001109	Arthropoda	Insecta	Hymenoptera	Braconidae	Microgastrinae	Cotesia	Cotesia jft09	Jose Leonardo Fernandez Triana	jftriana@uoguelph.ca
HYM00001110	Arthropoda	Insecta	Hymenoptera	Braconidae	Microgastrinae	Cotesia	Cotesia jft09	Jose Leonardo Fernandez Triana	jftriana@uoguelph.ca
HYM00001111	Arthropoda	Insecta	Hymenoptera	Braconidae	Microgastrinae	Cotesia	Cotesia jft09	Jose Leonardo Fernandez Triana	jftriana@uoguelph.ca
HYM00001112	Arthropoda	Insecta	Hymenoptera	Braconidae	Microgastrinae	Cotesia	Cotesia jft09	Jose Leonardo Fernandez Triana	jftriana@uoguelph.ca
HYM00001113	Arthropoda	Insecta	Hymenoptera	Braconidae	Microgastrinae	Cotesia	Cotesia jft09	Jose Leonardo Fernandez Triana	jftriana@uoguelph.ca
HYM00001114	Arthropoda	Insecta	Hymenoptera	Braconidae	Microgastrinae	Cotesia	Cotesia jft09	Jose Leonardo Fernandez Triana	jftriana@uoguelph.ca
HYM00001115	Arthropoda	Insecta	Hymenoptera	Braconidae	Microgastrinae	Cotesia	Cotesia jft09	Jose Leonardo Fernandez Triana	jftriana@uoguelph.ca
HYM00001116	Arthropoda	Insecta	Hymenoptera	Braconidae	Microgastrinae	Cotesia	Cotesia jft09	Jose Leonardo Fernandez Triana	jftriana@uoguelph.ca
HYM00001117	Arthropoda	Insecta	Hymenoptera	Braconidae	Microgastrinae	Cotesia	Cotesia jft09	Jose Leonardo Fernandez Triana	jftriana@uoguelph.ca
HYM00001118	Arthropoda	Insecta	Hymenoptera	Braconidae	Microgastrinae	Cotesia	Cotesia jft09	Jose Leonardo Fernandez Triana	jftriana@uoguelph.ca
HYM00001119	Arthropoda	Insecta	Hymenoptera	Braconidae	Microgastrinae	Cotesia	Cotesia jft09	Jose Leonardo Fernandez Triana	jftriana@uoguelph.ca
HYM00001120	Arthropoda	Insecta	Hymenoptera	Braconidae	Microgastrinae	Cotesia	Cotesia jft09	Jose Leonardo Fernandez Triana	jftriana@uoguelph.ca
HYM00001557	Arthropoda	Insecta	Hymenoptera	Braconidae	Microgastrinae	Cotesia	Cotesia jft09	Jose Leonardo Fernandez Triana	jftriana@uoguelph.ca
HYM00001559	Arthropoda	Insecta	Hymenoptera	Braconidae	Microgastrinae	Cotesia	Cotesia jft09	Jose Leonardo Fernandez Triana	jftriana@uoguelph.ca
HYM00001560	Arthropoda	Insecta	Hymenoptera	Braconidae	Microgastrinae	Cotesia	Cotesia jft09	Jose Leonardo Fernandez Triana	jftriana@uoguelph.ca
HYM00001562	Arthropoda	Insecta	Hymenoptera	Braconidae	Microgastrinae	Cotesia	Cotesia jft09	Jose Leonardo Fernandez Triana	jftriana@uoguelph.ca
HYM00001785	Arthropoda	Insecta	Hymenoptera	Braconidae	Microgastrinae	Cotesia	Cotesia jft09	Jose Leonardo Fernandez Triana	jftriana@uoguelph.ca
CNCH0950	Arthropoda	Insecta	Hymenoptera	Braconidae	Microgastrinae	Cotesia	Cotesia jft09	Jose Leonardo Fernandez Triana	jftriana@uoguelph.ca
CNCH0951	Arthropoda	Insecta	Hymenoptera	Braconidae	Microgastrinae	Cotesia	Cotesia jft09	Jose Leonardo Fernandez Triana	jftriana@uoguelph.ca
CNCH0947	Arthropoda	Insecta	Hymenoptera	Braconidae	Microgastrinae	Cotesia	Cotesia jft09	Jose Leonardo Fernandez Triana	jftriana@uoguelph.ca
CNCH3224	Arthropoda	Insecta	Hymenoptera	Braconidae	Microgastrinae	Cotesia	Cotesia jft09	Jose Leonardo Fernandez Triana	jftriana@uoguelph.ca
MIC 000486	Arthropoda	Insecta	Hymenoptera	Braconidae	Microgastrinae	Cotesia	Cotesia jft09	Jose Leonardo Fernandez Triana	jftriana@uoguelph.ca
MIC 000487	Arthropoda	Insecta	Hymenoptera	Braconidae	Microgastrinae	Cotesia	Cotesia jft09	Jose Leonardo Fernandez Triana	jftriana@uoguelph.ca
MIC 000506	Arthropoda	Insecta	Hymenoptera	Braconidae	Microgastrinae	Cotesia	Cotesia jft09	Jose Leonardo Fernandez Triana	jftriana@uoguelph.ca
MIC 000507	Arthropoda	Insecta	Hymenoptera	Braconidae	Microgastrinae	Cotesia	Cotesia jft09	Jose Leonardo Fernandez Triana	jftriana@uoguelph.ca
MIC 000517	Arthropoda	Insecta	Hymenoptera	Braconidae	Microgastrinae	Cotesia	Cotesia jft09	Jose Leonardo Fernandez Triana	jftriana@uoguelph.ca
MIC 000518	Arthropoda	Insecta	Hymenoptera	Braconidae	Microgastrinae	Cotesia	Cotesia jft09	Jose Leonardo Fernandez Triana	jftriana@uoguelph.ca
MIC 000521	Arthropoda	Insecta	Hymenoptera	Braconidae	Microgastrinae	Cotesia	Cotesia jft09	Jose Leonardo Fernandez Triana	jftriana@uoguelph.ca
MIC 000522	Arthropoda	Insecta	Hymenoptera	Braconidae	Microgastrinae	Cotesia	Cotesia jft09	Jose Leonardo Fernandez Triana	jftriana@uoguelph.ca
MIC 000526	Arthropoda	Insecta	Hymenoptera	Braconidae	Microgastrinae	Cotesia	Cotesia jft09	Jose Leonardo Fernandez Triana	jftriana@uoguelph.ca
MIC 000519	Arthropoda	Insecta	Hymenoptera	Braconidae	Microgastrinae	Cotesia	Cotesia jft09	Jose Leonardo Fernandez Triana	jftriana@uoguelph.ca
MIC 000520	Arthropoda	Insecta	Hymenoptera	Braconidae	Microgastrinae	Cotesia	Cotesia jft09	Jose Leonardo Fernandez Triana	jftriana@uoguelph.ca
MIC 000529	Arthropoda	Insecta	Hymenoptera	Braconidae	Microgastrinae	Cotesia	Cotesia jft09	Jose Leonardo Fernandez Triana	jftriana@uoguelph.ca
MIC 000530	Arthropoda	Insecta	Hymenoptera	Braconidae	Microgastrinae	Cotesia	Cotesia jft09	Jose Leonardo Fernandez Triana	jftriana@uoguelph.ca
MIC 000523	Arthropoda	Insecta	Hymenoptera	Braconidae	Microgastrinae	Cotesia	Cotesia jft09	Jose Leonardo Fernandez Triana	jftriana@uoguelph.ca
MIC 000524	Arthropoda	Insecta	Hymenoptera	Braconidae	Microgastrinae	Cotesia	Cotesia jft09	Jose Leonardo Fernandez Triana	jftriana@uoguelph.ca
MIC 000533	Arthropoda	Insecta	Hymenoptera	Braconidae	Microgastrinae	Cotesia	Cotesia jft09	Jose Leonardo Fernandez Triana	jftriana@uoguelph.ca
MIC 000534	Arthropoda	Insecta	Hymenoptera	Braconidae	Microgastrinae	Cotesia	Cotesia jft09	Jose Leonardo Fernandez Triana	jftriana@uoguelph.ca
MIC 000527	Arthropoda	Insecta	Hymenoptera	Braconidae	Microgastrinae	Cotesia	Cotesia jft09	Jose Leonardo Fernandez Triana	jftriana@uoguelph.ca
MIC 000528	Arthropoda	Insecta	Hymenoptera	Braconidae	Microgastrinae	Cotesia	Cotesia jft09	Jose Leonardo Fernandez Triana	jftriana@uoguelph.ca
MIC 000538	Arthropoda	Insecta	Hymenoptera	Braconidae	Microgastrinae	Cotesia	Cotesia jft09	Jose Leonardo Fernandez Triana	jftriana@uoguelph.ca
MIC 000531	Arthropoda	Insecta	Hymenoptera	Braconidae	Microgastrinae	Cotesia	Cotesia jft09	Jose Leonardo Fernandez Triana	jftriana@uoguelph.ca
MIC 000532	Arthropoda	Insecta	Hymenoptera	Braconidae	Microgastrinae	Cotesia	Cotesia jft09	Jose Leonardo Fernandez Triana	jftriana@uoguelph.ca
MIC 000536	Arthropoda	Insecta	Hymenoptera	Braconidae	Microgastrinae	Cotesia	Cotesia jft09	Jose Leonardo Fernandez Triana	jftriana@uoguelph.ca
MIC 000539	Arthropoda	Insecta	Hymenoptera	Braconidae	Microgastrinae	Cotesia	Cotesia jft09	Jose Leonardo Fernandez Triana	jftriana@uoguelph.ca
CNCH0421	Arthropoda	Insecta	Hymenoptera	Braconidae	Microgastrinae	Cotesia	Cotesia jft09	Jose Leonardo Fernandez Triana	jftriana@uoguelph.ca
CNCH0423	Arthropoda	Insecta	Hymenoptera	Braconidae	Microgastrinae	Cotesia	Cotesia jft09	Jose Leonardo Fernandez Triana	jftriana@uoguelph.ca
CNCH0419	Arthropoda	Insecta	Hymenoptera	Braconidae	Microgastrinae	Cotesia	Cotesia jft09	Jose Leonardo Fernandez Triana	jftriana@uoguelph.ca
CNCH0420	Arthropoda	Insecta	Hymenoptera	Braconidae	Microgastrinae	Cotesia	Cotesia jft09	Jose Leonardo Fernandez Triana	jftriana@uoguelph.ca
HYM00000591	Arthropoda	Insecta	Hymenoptera	Braconidae	Microgastrinae	Cotesia	Cotesia jft09	Jose Leonardo Fernandez Triana	jftriana@uoguelph.ca
HYM00001163	Arthropoda	Insecta	Hymenoptera	Braconidae	Microgastrinae	Cotesia	Cotesia jft11	Jose Leonardo Fernandez Triana	jftriana@uoguelph.ca
CAM0824	Arthropoda	Insecta	Hymenoptera	Braconidae	Microgastrinae	Cotesia	Cotesia jft11	Jose Leonardo Fernandez Triana	jftriana@uoguelph.ca
CAM0801	Arthropoda	Insecta	Hymenoptera	Braconidae	Microgastrinae	Cotesia	Cotesia jft11	Jose Leonardo Fernandez Triana	jftriana@uoguelph.ca
CAM0793	Arthropoda	Insecta	Hymenoptera	Braconidae	Microgastrinae	Cotesia	Cotesia jft11	Jose Leonardo Fernandez Triana	jftriana@uoguelph.ca
CAM0794	Arthropoda	Insecta	Hymenoptera	Braconidae	Microgastrinae	Cotesia	Cotesia jft11	Jose Leonardo Fernandez Triana	jftriana@uoguelph.ca
CAM0798	Arthropoda	Insecta	Hymenoptera	Braconidae	Microgastrinae	Cotesia	Cotesia jft11	Jose Leonardo Fernandez Triana	jftriana@uoguelph.ca
CAM0800	Arthropoda	Insecta	Hymenoptera	Braconidae	Microgastrinae	Cotesia	Cotesia jft11	Jose Leonardo Fernandez Triana	jftriana@uoguelph.ca
CAM0791	Arthropoda	Insecta	Hymenoptera	Braconidae	Microgastrinae	Cotesia	Cotesia jft11	Jose Leonardo Fernandez Triana	jftriana@uoguelph.ca
CAM0792	Arthropoda	Insecta	Hymenoptera	Braconidae	Microgastrinae	Cotesia	Cotesia jft11	Jose Leonardo Fernandez Triana	jftriana@uoguelph.ca
HYM00001786	Arthropoda	Insecta	Hymenoptera	Braconidae	Microgastrinae	Cotesia	Cotesia jft12	Jose Leonardo Fernandez Triana	jftriana@uoguelph.ca
HYM00001790	Arthropoda	Insecta	Hymenoptera	Braconidae	Microgastrinae	Cotesia	Cotesia jft12	Jose Leonardo Fernandez Triana	jftriana@uoguelph.ca
HYM00001787	Arthropoda	Insecta	Hymenoptera	Braconidae	Microgastrinae	Cotesia	Cotesia jft12	Jose Leonardo Fernandez Triana	jftriana@uoguelph.ca
HYM00001126	Arthropoda	Insecta	Hymenoptera	Braconidae	Microgastrinae	Cotesia	Cotesia jft13	Jose Leonardo Fernandez Triana	jftriana@uoguelph.ca
HYM00001175	Arthropoda	Insecta	Hymenoptera	Braconidae	Microgastrinae	Cotesia	Cotesia jft13	Jose Leonardo Fernandez Triana	jftriana@uoguelph.ca
HYM00001169	Arthropoda	Insecta	Hymenoptera	Braconidae	Microgastrinae	Cotesia	Cotesia jft13	Jose Leonardo Fernandez Triana	jftriana@uoguelph.ca
HYM00001180	Arthropoda	Insecta	Hymenoptera	Braconidae	Microgastrinae	Cotesia	Cotesia jft13	Jose Leonardo Fernandez Triana	jftriana@uoguelph.ca
HYM00001173	Arthropoda	Insecta	Hymenoptera	Braconidae	Microgastrinae	Cotesia	Cotesia jft13	Jose Leonardo Fernandez Triana	jftriana@uoguelph.ca
HYM00001174	Arthropoda	Insecta	Hymenoptera	Braconidae	Microgastrinae	Cotesia	Cotesia jft13	Jose Leonardo Fernandez Triana	jftriana@uoguelph.ca
HYM00001185	Arthropoda	Insecta	Hymenoptera	Braconidae	Microgastrinae	Cotesia	Cotesia jft13	Jose Leonardo Fernandez Triana	jftriana@uoguelph.ca
HYM00001178	Arthropoda	Insecta	Hymenoptera	Braconidae	Microgastrinae	Cotesia	Cotesia jft13	Jose Leonardo Fernandez Triana	jftriana@uoguelph.ca
HYM00001179	Arthropoda	Insecta	Hymenoptera	Braconidae	Microgastrinae	Cotesia	Cotesia jft13	Jose Leonardo Fernandez Triana	jftriana@uoguelph.ca
HYM00001189	Arthropoda	Insecta	Hymenoptera	Braconidae	Microgastrinae	Cotesia	Cotesia jft13	Jose Leonardo Fernandez Triana	jftriana@uoguelph.ca
HYM00001181	Arthropoda	Insecta	Hymenoptera	Braconidae	Microgastrinae	Cotesia	Cotesia jft13	Jose Leonardo Fernandez Triana	jftriana@uoguelph.ca
HYM00001183	Arthropoda	Insecta	Hymenoptera	Braconidae	Microgastrinae	Cotesia	Cotesia jft13	Jose Leonardo Fernandez Triana	jftriana@uoguelph.ca
HYM00001184	Arthropoda	Insecta	Hymenoptera	Braconidae	Microgastrinae	Cotesia	Cotesia jft13	Jose Leonardo Fernandez Triana	jftriana@uoguelph.ca
HYM00001193	Arthropoda	Insecta	Hymenoptera	Braconidae	Microgastrinae	Cotesia	Cotesia jft13	Jose Leonardo Fernandez Triana	jftriana@uoguelph.ca
HYM00001186	Arthropoda	Insecta	Hymenoptera	Braconidae	Microgastrinae	Cotesia	Cotesia jft13	Jose Leonardo Fernandez Triana	jftriana@uoguelph.ca
HYM00001187	Arthropoda	Insecta	Hymenoptera	Braconidae	Microgastrinae	Cotesia	Cotesia jft13	Jose Leonardo Fernandez Triana	jftriana@uoguelph.ca
HYM00001188	Arthropoda	Insecta	Hymenoptera	Braconidae	Microgastrinae	Cotesia	Cotesia jft13	Jose Leonardo Fernandez Triana	jftriana@uoguelph.ca
HYM00001190	Arthropoda	Insecta	Hymenoptera	Braconidae	Microgastrinae	Cotesia	Cotesia jft13	Jose Leonardo Fernandez Triana	jftriana@uoguelph.ca
HYM00001191	Arthropoda	Insecta	Hymenoptera	Braconidae	Microgastrinae	Cotesia	Cotesia jft13	Jose Leonardo Fernandez Triana	jftriana@uoguelph.ca
HYM00001192	Arthropoda	Insecta	Hymenoptera	Braconidae	Microgastrinae	Cotesia	Cotesia jft13	Jose Leonardo Fernandez Triana	jftriana@uoguelph.ca
HYM00001194	Arthropoda	Insecta	Hymenoptera	Braconidae	Microgastrinae	Cotesia	Cotesia jft13	Jose Leonardo Fernandez Triana	jftriana@uoguelph.ca
CAM0571	Arthropoda	Insecta	Hymenoptera	Braconidae	Microgastrinae	Cotesia	Cotesia jft14	Jose Leonardo Fernandez Triana	jftriana@uoguelph.ca
CAM0572	Arthropoda	Insecta	Hymenoptera	Braconidae	Microgastrinae	Cotesia	Cotesia jft14	Jose Leonardo Fernandez Triana	jftriana@uoguelph.ca
CAM0577	Arthropoda	Insecta	Hymenoptera	Braconidae	Microgastrinae	Cotesia	Cotesia jft14	Jose Leonardo Fernandez Triana	jftriana@uoguelph.ca
CAM0716	Arthropoda	Insecta	Hymenoptera	Braconidae	Microgastrinae	Cotesia	Cotesia jft20	Jose Leonardo Fernandez Triana	jftriana@uoguelph.ca
CAM0717	Arthropoda	Insecta	Hymenoptera	Braconidae	Microgastrinae	Cotesia	Cotesia jft20	Jose Leonardo Fernandez Triana	jftriana@uoguelph.ca
CAM0712	Arthropoda	Insecta	Hymenoptera	Braconidae	Microgastrinae	Cotesia	Cotesia jft20	Jose Leonardo Fernandez Triana	jftriana@uoguelph.ca
CAM0713	Arthropoda	Insecta	Hymenoptera	Braconidae	Microgastrinae	Cotesia	Cotesia jft20	Jose Leonardo Fernandez Triana	jftriana@uoguelph.ca
CAM0714	Arthropoda	Insecta	Hymenoptera	Braconidae	Microgastrinae	Cotesia	Cotesia jft20	Jose Leonardo Fernandez Triana	jftriana@uoguelph.ca
CAM0715	Arthropoda	Insecta	Hymenoptera	Braconidae	Microgastrinae	Cotesia	Cotesia jft20	Jose Leonardo Fernandez Triana	jftriana@uoguelph.ca
CAM0579	Arthropoda	Insecta	Hymenoptera	Braconidae	Microgastrinae	Cotesia	Cotesia jft21	Jose Leonardo Fernandez Triana	jftriana@uoguelph.ca
WMIC 0511	Arthropoda	Insecta	Hymenoptera	Braconidae	Microgastrinae	Cotesia	Cotesia jft22	Jose Leonardo Fernandez Triana	jftriana@uoguelph.ca
CNCH1018	Arthropoda	Insecta	Hymenoptera	Braconidae	Microgastrinae	Cotesia	Cotesia jft24	Jose Leonardo Fernandez Triana	jftriana@uoguelph.ca
CNCH0997	Arthropoda	Insecta	Hymenoptera	Braconidae	Microgastrinae	Cotesia	Cotesia jft24	Jose Leonardo Fernandez Triana	jftriana@uoguelph.ca
CAM0705	Arthropoda	Insecta	Hymenoptera	Braconidae	Microgastrinae	Cotesia	Cotesia jft26	Jose Leonardo Fernandez Triana	jftriana@uoguelph.ca
CAM0709	Arthropoda	Insecta	Hymenoptera	Braconidae	Microgastrinae	Cotesia	Cotesia jft26	Jose Leonardo Fernandez Triana	jftriana@uoguelph.ca
CAM0697	Arthropoda	Insecta	Hymenoptera	Braconidae	Microgastrinae	Cotesia	Cotesia jft26	Jose Leonardo Fernandez Triana	jftriana@uoguelph.ca
CAM0692	Arthropoda	Insecta	Hymenoptera	Braconidae	Microgastrinae	Cotesia	Cotesia jft26	Jose Leonardo Fernandez Triana	jftriana@uoguelph.ca
CAM0693	Arthropoda	Insecta	Hymenoptera	Braconidae	Microgastrinae	Cotesia	Cotesia jft26	Jose Leonardo Fernandez Triana	jftriana@uoguelph.ca
CAM0694	Arthropoda	Insecta	Hymenoptera	Braconidae	Microgastrinae	Cotesia	Cotesia jft26	Jose Leonardo Fernandez Triana	jftriana@uoguelph.ca
CAM0695	Arthropoda	Insecta	Hymenoptera	Braconidae	Microgastrinae	Cotesia	Cotesia jft26	Jose Leonardo Fernandez Triana	jftriana@uoguelph.ca
CAM0682	Arthropoda	Insecta	Hymenoptera	Braconidae	Microgastrinae	Cotesia	Cotesia jft26	Jose Leonardo Fernandez Triana	jftriana@uoguelph.ca
HYM00001783	Arthropoda	Insecta	Hymenoptera	Braconidae	Microgastrinae	Cotesia	Cotesia jft27	Jose Leonardo Fernandez Triana	jftriana@uoguelph.ca
08BBHYM-1022	Arthropoda	Insecta	Hymenoptera	Braconidae	Microgastrinae	Cotesia	Cotesia jft28	Jose Leonardo Fernandez Triana	jftriana@uoguelph.ca
HYM00001167	Arthropoda	Insecta	Hymenoptera	Braconidae	Microgastrinae	Cotesia	Cotesia jft29	Jose Leonardo Fernandez Triana	jftriana@uoguelph.ca
HYM00001165	Arthropoda	Insecta	Hymenoptera	Braconidae	Microgastrinae	Cotesia	Cotesia jft29	Jose Leonardo Fernandez Triana	jftriana@uoguelph.ca
HYM00001176	Arthropoda	Insecta	Hymenoptera	Braconidae	Microgastrinae	Cotesia	Cotesia jft29	Jose Leonardo Fernandez Triana	jftriana@uoguelph.ca
HYM00001199	Arthropoda	Insecta	Hymenoptera	Braconidae	Microgastrinae	Cotesia	Cotesia jft29	Jose Leonardo Fernandez Triana	jftriana@uoguelph.ca
MIC 000543	Arthropoda	Insecta	Hymenoptera	Braconidae	Microgastrinae	Cotesia	Cotesia jft29	Jose Leonardo Fernandez Triana	jftriana@uoguelph.ca
MIC 000763	Arthropoda	Insecta	Hymenoptera	Braconidae	Microgastrinae	Cotesia	Cotesia jft29	Jose Leonardo Fernandez Triana	jftriana@uoguelph.ca
CNCH1350	Arthropoda	Insecta	Hymenoptera	Braconidae	Microgastrinae	Cotesia	Cotesia jft30	Jose Leonardo Fernandez Triana	jftriana@uoguelph.ca
MIC 000731	Arthropoda	Insecta	Hymenoptera	Braconidae	Microgastrinae	Cotesia	Cotesia jft30	Jose Leonardo Fernandez Triana	jftriana@uoguelph.ca
CAM0684	Arthropoda	Insecta	Hymenoptera	Braconidae	Microgastrinae	Cotesia	Cotesia jft30	Jose Leonardo Fernandez Triana	jftriana@uoguelph.ca
HYM00001789	Arthropoda	Insecta	Hymenoptera	Braconidae	Microgastrinae	Cotesia	Cotesia jft31	Jose Leonardo Fernandez Triana	jftriana@uoguelph.ca
CAM0822	Arthropoda	Insecta	Hymenoptera	Braconidae	Microgastrinae	Cotesia	Cotesia jft32	Jose Leonardo Fernandez Triana	jftriana@uoguelph.ca
MIC 000770	Arthropoda	Insecta	Hymenoptera	Braconidae	Microgastrinae	Cotesia	Cotesia jft33	Jose Leonardo Fernandez Triana	jftriana@uoguelph.ca
HYM00001131	Arthropoda	Insecta	Hymenoptera	Braconidae	Microgastrinae	Cotesia	Cotesia jft34	Jose Leonardo Fernandez Triana	jftriana@uoguelph.ca
HYM00001134	Arthropoda	Insecta	Hymenoptera	Braconidae	Microgastrinae	Cotesia	Cotesia jft34	Jose Leonardo Fernandez Triana	jftriana@uoguelph.ca
HYM00001156	Arthropoda	Insecta	Hymenoptera	Braconidae	Microgastrinae	Cotesia	Cotesia jft34	Jose Leonardo Fernandez Triana	jftriana@uoguelph.ca
HYM00001159	Arthropoda	Insecta	Hymenoptera	Braconidae	Microgastrinae	Cotesia	Cotesia jft34	Jose Leonardo Fernandez Triana	jftriana@uoguelph.ca
HYM00001157	Arthropoda	Insecta	Hymenoptera	Braconidae	Microgastrinae	Cotesia	Cotesia jft34	Jose Leonardo Fernandez Triana	jftriana@uoguelph.ca
HYM00001158	Arthropoda	Insecta	Hymenoptera	Braconidae	Microgastrinae	Cotesia	Cotesia jft34	Jose Leonardo Fernandez Triana	jftriana@uoguelph.ca
HYM00001171	Arthropoda	Insecta	Hymenoptera	Braconidae	Microgastrinae	Cotesia	Cotesia jft34	Jose Leonardo Fernandez Triana	jftriana@uoguelph.ca
HYM00001172	Arthropoda	Insecta	Hymenoptera	Braconidae	Microgastrinae	Cotesia	Cotesia jft34	Jose Leonardo Fernandez Triana	jftriana@uoguelph.ca
HYM00001166	Arthropoda	Insecta	Hymenoptera	Braconidae	Microgastrinae	Cotesia	Cotesia jft34	Jose Leonardo Fernandez Triana	jftriana@uoguelph.ca
MIC 000635	Arthropoda	Insecta	Hymenoptera	Braconidae	Microgastrinae	Cotesia	Cotesia jft35	Jose Leonardo Fernandez Triana	jftriana@uoguelph.ca
MIC 000728	Arthropoda	Insecta	Hymenoptera	Braconidae	Microgastrinae	Cotesia	Cotesia jft35	Jose Leonardo Fernandez Triana	jftriana@uoguelph.ca
CAM0701	Arthropoda	Insecta	Hymenoptera	Braconidae	Microgastrinae	Cotesia	Cotesia jft35	Jose Leonardo Fernandez Triana	jftriana@uoguelph.ca
CAM0699	Arthropoda	Insecta	Hymenoptera	Braconidae	Microgastrinae	Cotesia	Cotesia jft35	Jose Leonardo Fernandez Triana	jftriana@uoguelph.ca
CAM0683	Arthropoda	Insecta	Hymenoptera	Braconidae	Microgastrinae	Cotesia	Cotesia jft35	Jose Leonardo Fernandez Triana	jftriana@uoguelph.ca
CAM0698	Arthropoda	Insecta	Hymenoptera	Braconidae	Microgastrinae	Cotesia	Cotesia jft37	Jose Leonardo Fernandez Triana	jftriana@uoguelph.ca
HYM00000294	Arthropoda	Insecta	Hymenoptera	Braconidae	Microgastrinae	Cotesia	Cotesia jft38	Jose Leonardo Fernandez Triana	jftriana@uoguelph.ca
HYM00000977	Arthropoda	Insecta	Hymenoptera	Braconidae	Microgastrinae	Cotesia	Cotesia jft38	Jose Leonardo Fernandez Triana	jftriana@uoguelph.ca
MIC 000540	Arthropoda	Insecta	Hymenoptera	Braconidae	Microgastrinae	Cotesia	Cotesia jft39	Jose Leonardo Fernandez Triana	jftriana@uoguelph.ca
MIC 000663	Arthropoda	Insecta	Hymenoptera	Braconidae	Microgastrinae	Cotesia	Cotesia jft40	Jose Leonardo Fernandez Triana	jftriana@uoguelph.ca
08BBHYM-1205	Arthropoda	Insecta	Hymenoptera	Braconidae	Microgastrinae	Cotesia	Cotesia jft41	Jose Leonardo Fernandez Triana	jftriana@uoguelph.ca
CAM0540	Arthropoda	Insecta	Hymenoptera	Braconidae	Microgastrinae	Cotesia	Cotesia jft42	Jose Leonardo Fernandez Triana	jftriana@uoguelph.ca
HYM00001162	Arthropoda	Insecta	Hymenoptera	Braconidae	Microgastrinae	Cotesia	Cotesia jft43	Jose Leonardo Fernandez Triana	jftriana@uoguelph.ca
MIC 000725	Arthropoda	Insecta	Hymenoptera	Braconidae	Microgastrinae	Cotesia	Cotesia jft43	Jose Leonardo Fernandez Triana	jftriana@uoguelph.ca
CAM0541	Arthropoda	Insecta	Hymenoptera	Braconidae	Microgastrinae	Cotesia	Cotesia jft44	Jose Leonardo Fernandez Triana	jftriana@uoguelph.ca
CAM0459	Arthropoda	Insecta	Hymenoptera	Braconidae	Microgastrinae	Cotesia	Cotesia jft45	Jose Leonardo Fernandez Triana	jftriana@uoguelph.ca
CAM0460	Arthropoda	Insecta	Hymenoptera	Braconidae	Microgastrinae	Cotesia	Cotesia jft45	Jose Leonardo Fernandez Triana	jftriana@uoguelph.ca
MIC 000765	Arthropoda	Insecta	Hymenoptera	Braconidae	Microgastrinae	Cotesia	Cotesia jft46	Jose Leonardo Fernandez Triana	jftriana@uoguelph.ca
HYM00001160	Arthropoda	Insecta	Hymenoptera	Braconidae	Microgastrinae	Cotesia	Cotesia jft47	Jose Leonardo Fernandez Triana	jftriana@uoguelph.ca
MIC 000510	Arthropoda	Insecta	Hymenoptera	Braconidae	Microgastrinae	Cotesia	Cotesia jft47	Jose Leonardo Fernandez Triana	jftriana@uoguelph.ca
HYM00001060	Arthropoda	Insecta	Hymenoptera	Braconidae	Microgastrinae	Cotesia	Cotesia jft48	Jose Leonardo Fernandez Triana	jftriana@uoguelph.ca
MIC 000636	Arthropoda	Insecta	Hymenoptera	Braconidae	Microgastrinae	Cotesia	Cotesia jft48	Jose Leonardo Fernandez Triana	jftriana@uoguelph.ca
CAM0573	Arthropoda	Insecta	Hymenoptera	Braconidae	Microgastrinae	Cotesia	Cotesia jft48	Jose Leonardo Fernandez Triana	jftriana@uoguelph.ca
CAM0825	Arthropoda	Insecta	Hymenoptera	Braconidae	Microgastrinae	Cotesia	Cotesia jft48	Jose Leonardo Fernandez Triana	jftriana@uoguelph.ca
CAM0703	Arthropoda	Insecta	Hymenoptera	Braconidae	Microgastrinae	Cotesia	Cotesia jft48	Jose Leonardo Fernandez Triana	jftriana@uoguelph.ca
MIC 000662	Arthropoda	Insecta	Hymenoptera	Braconidae	Microgastrinae	Cotesia	Cotesia jft49	Jose Leonardo Fernandez Triana	jftriana@uoguelph.ca
CAM0374	Arthropoda	Insecta	Hymenoptera	Braconidae	Microgastrinae	Cotesia	Cotesia jft50	Jose Leonardo Fernandez Triana	jftriana@uoguelph.ca
WMIC 0241	Arthropoda	Insecta	Hymenoptera	Braconidae	Microgastrinae	Cotesia	Cotesia jft51	Jose Leonardo Fernandez Triana	jftriana@uoguelph.ca
CAM0312	Arthropoda	Insecta	Hymenoptera	Braconidae	Microgastrinae	Cotesia	Cotesia jft51	Jose Leonardo Fernandez Triana	jftriana@uoguelph.ca
CAM0311	Arthropoda	Insecta	Hymenoptera	Braconidae	Microgastrinae	Cotesia	Cotesia jft51	Jose Leonardo Fernandez Triana	jftriana@uoguelph.ca
CAM0313	Arthropoda	Insecta	Hymenoptera	Braconidae	Microgastrinae	Cotesia	Cotesia jft51	Jose Leonardo Fernandez Triana	jftriana@uoguelph.ca
CAM0314	Arthropoda	Insecta	Hymenoptera	Braconidae	Microgastrinae	Cotesia	Cotesia jft51	Jose Leonardo Fernandez Triana	jftriana@uoguelph.ca
CAM0315	Arthropoda	Insecta	Hymenoptera	Braconidae	Microgastrinae	Cotesia	Cotesia jft51	Jose Leonardo Fernandez Triana	jftriana@uoguelph.ca
MIC 000509	Arthropoda	Insecta	Hymenoptera	Braconidae	Microgastrinae	Cotesia	Cotesia jft51	Jose Leonardo Fernandez Triana	jftriana@uoguelph.ca
MIC 000508	Arthropoda	Insecta	Hymenoptera	Braconidae	Microgastrinae	Cotesia	Cotesia jft51	Jose Leonardo Fernandez Triana	jftriana@uoguelph.ca
HYM00001164	Arthropoda	Insecta	Hymenoptera	Braconidae	Microgastrinae	Cotesia	Cotesia jft53	Jose Leonardo Fernandez Triana	jftriana@uoguelph.ca
HYM00001177	Arthropoda	Insecta	Hymenoptera	Braconidae	Microgastrinae	Cotesia	Cotesia jft53	Jose Leonardo Fernandez Triana	jftriana@uoguelph.ca
WMIC 0520	Arthropoda	Insecta	Hymenoptera	Braconidae	Microgastrinae	Cotesia	Cotesia jft53	Jose Leonardo Fernandez Triana	jftriana@uoguelph.ca
CAM0332	Arthropoda	Insecta	Hymenoptera	Braconidae	Microgastrinae	Cotesia	Cotesia jft53	Jose Leonardo Fernandez Triana	jftriana@uoguelph.ca
CAM0333	Arthropoda	Insecta	Hymenoptera	Braconidae	Microgastrinae	Cotesia	Cotesia jft53	Jose Leonardo Fernandez Triana	jftriana@uoguelph.ca
CAM0375	Arthropoda	Insecta	Hymenoptera	Braconidae	Microgastrinae	Cotesia	Cotesia jft53	Jose Leonardo Fernandez Triana	jftriana@uoguelph.ca
CAM0376	Arthropoda	Insecta	Hymenoptera	Braconidae	Microgastrinae	Cotesia	Cotesia jft53	Jose Leonardo Fernandez Triana	jftriana@uoguelph.ca
CAM0378	Arthropoda	Insecta	Hymenoptera	Braconidae	Microgastrinae	Cotesia	Cotesia jft53	Jose Leonardo Fernandez Triana	jftriana@uoguelph.ca
CAM0379	Arthropoda	Insecta	Hymenoptera	Braconidae	Microgastrinae	Cotesia	Cotesia jft53	Jose Leonardo Fernandez Triana	jftriana@uoguelph.ca
CAM0380	Arthropoda	Insecta	Hymenoptera	Braconidae	Microgastrinae	Cotesia	Cotesia jft53	Jose Leonardo Fernandez Triana	jftriana@uoguelph.ca
CAM0377	Arthropoda	Insecta	Hymenoptera	Braconidae	Microgastrinae	Cotesia	Cotesia jft53	Jose Leonardo Fernandez Triana	jftriana@uoguelph.ca
MIC 000511	Arthropoda	Insecta	Hymenoptera	Braconidae	Microgastrinae	Cotesia	Cotesia jft53	Jose Leonardo Fernandez Triana	jftriana@uoguelph.ca
CAM0542	Arthropoda	Insecta	Hymenoptera	Braconidae	Microgastrinae	Cotesia	Cotesia jft54	Jose Leonardo Fernandez Triana	jftriana@uoguelph.ca
07PROBE-23379	Arthropoda	Insecta	Hymenoptera	Braconidae	Microgastrinae	Cotesia	Cotesia xylina	Jose Leonardo Fernandez Triana	jftriana@uoguelph.ca
HYM00000748.2	Arthropoda	Insecta	Hymenoptera	Braconidae	Microgastrinae	Cotesia	Cotesia xylina	Jose Leonardo Fernandez Triana	jftriana@uoguelph.ca
07PROBE-22332	Arthropoda	Insecta	Hymenoptera	Braconidae	Microgastrinae	Cotesia	Cotesia xylina	Jose Leonardo Fernandez Triana	jftriana@uoguelph.ca
07PROBE-22323	Arthropoda	Insecta	Hymenoptera	Braconidae	Microgastrinae	Cotesia	Cotesia xylina	Jose Leonardo Fernandez Triana	jftriana@uoguelph.ca
HYM00001130	Arthropoda	Insecta	Hymenoptera	Braconidae	Microgastrinae	Cotesia	Cotesia xylina	Jose Leonardo Fernandez Triana	jftriana@uoguelph.ca
07PROBE-23384	Arthropoda	Insecta	Hymenoptera	Braconidae	Microgastrinae	Cotesia	Cotesia xylina	Jose Leonardo Fernandez Triana	jftriana@uoguelph.ca
07PROBE-23380	Arthropoda	Insecta	Hymenoptera	Braconidae	Microgastrinae	Cotesia	Cotesia xylina	Jose Leonardo Fernandez Triana	jftriana@uoguelph.ca
HYM00001197	Arthropoda	Insecta	Hymenoptera	Braconidae	Microgastrinae	Cotesia	Cotesia xylina	Jose Leonardo Fernandez Triana	jftriana@uoguelph.ca
HYM00001640	Arthropoda	Insecta	Hymenoptera	Braconidae	Microgastrinae	Cotesia	Cotesia xylina	Jose Leonardo Fernandez Triana	jftriana@uoguelph.ca
HYM00001645	Arthropoda	Insecta	Hymenoptera	Braconidae	Microgastrinae	Cotesia	Cotesia xylina	Jose Leonardo Fernandez Triana	jftriana@uoguelph.ca
HYM00001644	Arthropoda	Insecta	Hymenoptera	Braconidae	Microgastrinae	Cotesia	Cotesia xylina	Jose Leonardo Fernandez Triana	jftriana@uoguelph.ca
CAM0998	Arthropoda	Insecta	Hymenoptera	Braconidae	Microgastrinae	Cotesia	Cotesia xylina	Jose Leonardo Fernandez Triana	jftriana@uoguelph.ca
CAM0996	Arthropoda	Insecta	Hymenoptera	Braconidae	Microgastrinae	Cotesia	Cotesia xylina	Jose Leonardo Fernandez Triana	jftriana@uoguelph.ca
CNCH3214	Arthropoda	Insecta	Hymenoptera	Braconidae	Microgastrinae	Cotesia	Cotesia xylina	Jose Leonardo Fernandez Triana	jftriana@uoguelph.ca
MIC 000514	Arthropoda	Insecta	Hymenoptera	Braconidae	Microgastrinae	Cotesia	Cotesia xylina	Jose Leonardo Fernandez Triana	jftriana@uoguelph.ca
MIC 000516	Arthropoda	Insecta	Hymenoptera	Braconidae	Microgastrinae	Cotesia	Cotesia xylina	Jose Leonardo Fernandez Triana	jftriana@uoguelph.ca
MIC 000541	Arthropoda	Insecta	Hymenoptera	Braconidae	Microgastrinae	Cotesia	Cotesia xylina	Jose Leonardo Fernandez Triana	jftriana@uoguelph.ca
MIC 000542	Arthropoda	Insecta	Hymenoptera	Braconidae	Microgastrinae	Cotesia	Cotesia xylina	Jose Leonardo Fernandez Triana	jftriana@uoguelph.ca
MIC 000535	Arthropoda	Insecta	Hymenoptera	Braconidae	Microgastrinae	Cotesia	Cotesia xylina	Jose Leonardo Fernandez Triana	jftriana@uoguelph.ca
MIC 000766	Arthropoda	Insecta	Hymenoptera	Braconidae	Microgastrinae	Cotesia	Cotesia xylina	Jose Leonardo Fernandez Triana	jftriana@uoguelph.ca
CAM0823	Arthropoda	Insecta	Hymenoptera	Braconidae	Microgastrinae	Cotesia	Cotesia xylina	Jose Leonardo Fernandez Triana	jftriana@uoguelph.ca
CNCH0464	Arthropoda	Insecta	Hymenoptera	Braconidae	Microgastrinae	Cotesia	Cotesia xylina	Jose Leonardo Fernandez Triana	jftriana@uoguelph.ca
CAM0708	Arthropoda	Insecta	Hymenoptera	Braconidae	Microgastrinae	Cotesia	Cotesia xylina	Jose Leonardo Fernandez Triana	jftriana@uoguelph.ca
CAM0687	Arthropoda	Insecta	Hymenoptera	Braconidae	Microgastrinae	Cotesia	Cotesia xylina	Jose Leonardo Fernandez Triana	jftriana@uoguelph.ca
WMIC 0519	Arthropoda	Insecta	Hymenoptera	Braconidae	Microgastrinae	Cotesia	Cotesia xylina	Jose Leonardo Fernandez Triana	jftriana@uoguelph.ca
08BBHYM-0772	Arthropoda	Insecta	Hymenoptera	Braconidae	Microgastrinae	Cotesia	Cotesia xylina	Jose Leonardo Fernandez Triana	jftriana@uoguelph.ca
08BBHYM-0839	Arthropoda	Insecta	Hymenoptera	Braconidae	Microgastrinae	Cotesia	Cotesia xylina	Jose Leonardo Fernandez Triana	jftriana@uoguelph.ca
HYM00000311	Arthropoda	Insecta	Hymenoptera	Braconidae	Microgastrinae	Cotesia	Cotesia xylina	Jose Leonardo Fernandez Triana	jftriana@uoguelph.ca
HYM00000314	Arthropoda	Insecta	Hymenoptera	Braconidae	Microgastrinae	Cotesia	Cotesia xylina	Jose Leonardo Fernandez Triana	jftriana@uoguelph.ca
HYM00000318	Arthropoda	Insecta	Hymenoptera	Braconidae	Microgastrinae	Cotesia	Cotesia xylina	Jose Leonardo Fernandez Triana	jftriana@uoguelph.ca
07PROBE-22322	Arthropoda	Insecta	Hymenoptera	Braconidae	Microgastrinae	Cotesia	Cotesia xylina	Jose Leonardo Fernandez Triana	jftriana@uoguelph.ca
HYM00000653.2	Arthropoda	Insecta	Hymenoptera	Braconidae	Microgastrinae	Cotesia	Cotesia yakutatensis	Jose Leonardo Fernandez Triana	jftriana@uoguelph.ca
HYM00000658.2	Arthropoda	Insecta	Hymenoptera	Braconidae	Microgastrinae	Cotesia	Cotesia yakutatensis	Jose Leonardo Fernandez Triana	jftriana@uoguelph.ca
06-PROBE-3476	Arthropoda	Insecta	Hymenoptera	Braconidae	Microgastrinae	Cotesia	Cotesia yakutatensis	Jose Leonardo Fernandez Triana	jftriana@uoguelph.ca
CNCH3195	Arthropoda	Insecta	Hymenoptera	Braconidae	Microgastrinae	Cotesia	Cotesia yakutatensis	Jose Leonardo Fernandez Triana	jftriana@uoguelph.ca
07PROBE-20365	Arthropoda	Insecta	Hymenoptera	Braconidae	Microgastrinae	Diolcogaster	Diolcogaster jft01	Jose Leonardo Fernandez Triana	jftriana@uoguelph.ca
07PROBE-20820	Arthropoda	Insecta	Hymenoptera	Braconidae	Microgastrinae	Diolcogaster	Diolcogaster jft02	Jose Leonardo Fernandez Triana	jftriana@uoguelph.ca
HYM00000545	Arthropoda	Insecta	Hymenoptera	Braconidae	Microgastrinae	Diolcogaster	Diolcogaster scotica	Jose Leonardo Fernandez Triana	jftriana@uoguelph.ca
HYM00000547	Arthropoda	Insecta	Hymenoptera	Braconidae	Microgastrinae	Diolcogaster	Diolcogaster scotica	Jose Leonardo Fernandez Triana	jftriana@uoguelph.ca
CAM0316	Arthropoda	Insecta	Hymenoptera	Braconidae	Microgastrinae	Diolcogaster	Diolcogaster sp.	Jose Leonardo Fernandez Triana	jftriana@uoguelph.ca
CAM0317	Arthropoda	Insecta	Hymenoptera	Braconidae	Microgastrinae	Diolcogaster	Diolcogaster sp.	Jose Leonardo Fernandez Triana	jftriana@uoguelph.ca
CAM0318	Arthropoda	Insecta	Hymenoptera	Braconidae	Microgastrinae	Diolcogaster	Diolcogaster sp.	Jose Leonardo Fernandez Triana	jftriana@uoguelph.ca
CAM0319	Arthropoda	Insecta	Hymenoptera	Braconidae	Microgastrinae	Diolcogaster	Diolcogaster sp.	Jose Leonardo Fernandez Triana	jftriana@uoguelph.ca
CAM0367	Arthropoda	Insecta	Hymenoptera	Braconidae	Microgastrinae	Diolcogaster	Diolcogaster sp.	Jose Leonardo Fernandez Triana	jftriana@uoguelph.ca
CAM0366	Arthropoda	Insecta	Hymenoptera	Braconidae	Microgastrinae	Diolcogaster	Diolcogaster sp.	Jose Leonardo Fernandez Triana	jftriana@uoguelph.ca
CAM0381	Arthropoda	Insecta	Hymenoptera	Braconidae	Microgastrinae	Diolcogaster	Diolcogaster sp.	Jose Leonardo Fernandez Triana	jftriana@uoguelph.ca
MIC 000580	Arthropoda	Insecta	Hymenoptera	Braconidae	Microgastrinae	Diolcogaster	Diolcogaster sp.	Jose Leonardo Fernandez Triana	jftriana@uoguelph.ca
MIC 000622	Arthropoda	Insecta	Hymenoptera	Braconidae	Microgastrinae	Diolcogaster	Diolcogaster sp.	Jose Leonardo Fernandez Triana	jftriana@uoguelph.ca
MIC 000640	Arthropoda	Insecta	Hymenoptera	Braconidae	Microgastrinae	Diolcogaster	Diolcogaster sp.	Jose Leonardo Fernandez Triana	jftriana@uoguelph.ca
MIC 000794	Arthropoda	Insecta	Hymenoptera	Braconidae	Microgastrinae	Diolcogaster	Diolcogaster sp.	Jose Leonardo Fernandez Triana	jftriana@uoguelph.ca
MIC 000791	Arthropoda	Insecta	Hymenoptera	Braconidae	Microgastrinae	Diolcogaster	Diolcogaster sp.	Jose Leonardo Fernandez Triana	jftriana@uoguelph.ca
MIC 000792	Arthropoda	Insecta	Hymenoptera	Braconidae	Microgastrinae	Diolcogaster	Diolcogaster sp.	Jose Leonardo Fernandez Triana	jftriana@uoguelph.ca
MIC 000793	Arthropoda	Insecta	Hymenoptera	Braconidae	Microgastrinae	Diolcogaster	Diolcogaster sp.	Jose Leonardo Fernandez Triana	jftriana@uoguelph.ca
CAM0545	Arthropoda	Insecta	Hymenoptera	Braconidae	Microgastrinae	Diolcogaster	Diolcogaster sp.	Jose Leonardo Fernandez Triana	jftriana@uoguelph.ca
CAM0546	Arthropoda	Insecta	Hymenoptera	Braconidae	Microgastrinae	Diolcogaster	Diolcogaster sp.	Jose Leonardo Fernandez Triana	jftriana@uoguelph.ca
CAM0547	Arthropoda	Insecta	Hymenoptera	Braconidae	Microgastrinae	Diolcogaster	Diolcogaster sp.	Jose Leonardo Fernandez Triana	jftriana@uoguelph.ca
CAM0548	Arthropoda	Insecta	Hymenoptera	Braconidae	Microgastrinae	Diolcogaster	Diolcogaster sp.	Jose Leonardo Fernandez Triana	jftriana@uoguelph.ca
CAM0549	Arthropoda	Insecta	Hymenoptera	Braconidae	Microgastrinae	Diolcogaster	Diolcogaster sp.	Jose Leonardo Fernandez Triana	jftriana@uoguelph.ca
CAM0626	Arthropoda	Insecta	Hymenoptera	Braconidae	Microgastrinae	Diolcogaster	Diolcogaster sp.	Jose Leonardo Fernandez Triana	jftriana@uoguelph.ca
CAM0621	Arthropoda	Insecta	Hymenoptera	Braconidae	Microgastrinae	Diolcogaster	Diolcogaster sp.	Jose Leonardo Fernandez Triana	jftriana@uoguelph.ca
CAM0622	Arthropoda	Insecta	Hymenoptera	Braconidae	Microgastrinae	Diolcogaster	Diolcogaster sp.	Jose Leonardo Fernandez Triana	jftriana@uoguelph.ca
CAM0623	Arthropoda	Insecta	Hymenoptera	Braconidae	Microgastrinae	Diolcogaster	Diolcogaster sp.	Jose Leonardo Fernandez Triana	jftriana@uoguelph.ca
CAM0624	Arthropoda	Insecta	Hymenoptera	Braconidae	Microgastrinae	Diolcogaster	Diolcogaster sp.	Jose Leonardo Fernandez Triana	jftriana@uoguelph.ca
CAM0619	Arthropoda	Insecta	Hymenoptera	Braconidae	Microgastrinae	Diolcogaster	Diolcogaster sp.	Jose Leonardo Fernandez Triana	jftriana@uoguelph.ca
CAM0620	Arthropoda	Insecta	Hymenoptera	Braconidae	Microgastrinae	Diolcogaster	Diolcogaster sp.	Jose Leonardo Fernandez Triana	jftriana@uoguelph.ca
HYM00000337	Arthropoda	Insecta	Hymenoptera	Braconidae	Microgastrinae	Diolcogaster		Jose Leonardo Fernandez Triana	jftriana@uoguelph.ca
HYM00000355	Arthropoda	Insecta	Hymenoptera	Braconidae	Microgastrinae	Diolcogaster		Jose Leonardo Fernandez Triana	jftriana@uoguelph.ca
HYM00000359	Arthropoda	Insecta	Hymenoptera	Braconidae	Microgastrinae	Diolcogaster		Jose Leonardo Fernandez Triana	jftriana@uoguelph.ca
HYM00000364	Arthropoda	Insecta	Hymenoptera	Braconidae	Microgastrinae	Diolcogaster		Jose Leonardo Fernandez Triana	jftriana@uoguelph.ca
HYM00000356	Arthropoda	Insecta	Hymenoptera	Braconidae	Microgastrinae	Diolcogaster		Jose Leonardo Fernandez Triana	jftriana@uoguelph.ca
HYM00000357	Arthropoda	Insecta	Hymenoptera	Braconidae	Microgastrinae	Diolcogaster		Jose Leonardo Fernandez Triana	jftriana@uoguelph.ca
HYM00000358	Arthropoda	Insecta	Hymenoptera	Braconidae	Microgastrinae	Diolcogaster		Jose Leonardo Fernandez Triana	jftriana@uoguelph.ca
HYM00000361	Arthropoda	Insecta	Hymenoptera	Braconidae	Microgastrinae	Diolcogaster		Jose Leonardo Fernandez Triana	jftriana@uoguelph.ca
HYM00000363	Arthropoda	Insecta	Hymenoptera	Braconidae	Microgastrinae	Diolcogaster		Jose Leonardo Fernandez Triana	jftriana@uoguelph.ca
HYM00000365	Arthropoda	Insecta	Hymenoptera	Braconidae	Microgastrinae	Diolcogaster		Jose Leonardo Fernandez Triana	jftriana@uoguelph.ca
HYM00000437	Arthropoda	Insecta	Hymenoptera	Braconidae	Microgastrinae	Diolcogaster		Jose Leonardo Fernandez Triana	jftriana@uoguelph.ca
HYM00000445	Arthropoda	Insecta	Hymenoptera	Braconidae	Microgastrinae	Diolcogaster		Jose Leonardo Fernandez Triana	jftriana@uoguelph.ca
HYM00000436	Arthropoda	Insecta	Hymenoptera	Braconidae	Microgastrinae	Diolcogaster		Jose Leonardo Fernandez Triana	jftriana@uoguelph.ca
HYM00000450	Arthropoda	Insecta	Hymenoptera	Braconidae	Microgastrinae	Diolcogaster		Jose Leonardo Fernandez Triana	jftriana@uoguelph.ca
HYM00000439	Arthropoda	Insecta	Hymenoptera	Braconidae	Microgastrinae	Diolcogaster		Jose Leonardo Fernandez Triana	jftriana@uoguelph.ca
HYM00000441	Arthropoda	Insecta	Hymenoptera	Braconidae	Microgastrinae	Diolcogaster		Jose Leonardo Fernandez Triana	jftriana@uoguelph.ca
HYM00000444	Arthropoda	Insecta	Hymenoptera	Braconidae	Microgastrinae	Diolcogaster		Jose Leonardo Fernandez Triana	jftriana@uoguelph.ca
HYM00000447	Arthropoda	Insecta	Hymenoptera	Braconidae	Microgastrinae	Diolcogaster		Jose Leonardo Fernandez Triana	jftriana@uoguelph.ca
HYM00000448	Arthropoda	Insecta	Hymenoptera	Braconidae	Microgastrinae	Diolcogaster		Jose Leonardo Fernandez Triana	jftriana@uoguelph.ca
HYM00000449	Arthropoda	Insecta	Hymenoptera	Braconidae	Microgastrinae	Diolcogaster		Jose Leonardo Fernandez Triana	jftriana@uoguelph.ca
HYM00001285	Arthropoda	Insecta	Hymenoptera	Braconidae	Microgastrinae	Diolcogaster		Jose Leonardo Fernandez Triana	jftriana@uoguelph.ca
HYM00001284	Arthropoda	Insecta	Hymenoptera	Braconidae	Microgastrinae	Diolcogaster		Jose Leonardo Fernandez Triana	jftriana@uoguelph.ca
HYM00001294	Arthropoda	Insecta	Hymenoptera	Braconidae	Microgastrinae	Diolcogaster		Jose Leonardo Fernandez Triana	jftriana@uoguelph.ca
HYM00001298	Arthropoda	Insecta	Hymenoptera	Braconidae	Microgastrinae	Diolcogaster		Jose Leonardo Fernandez Triana	jftriana@uoguelph.ca
HYM00001293	Arthropoda	Insecta	Hymenoptera	Braconidae	Microgastrinae	Diolcogaster		Jose Leonardo Fernandez Triana	jftriana@uoguelph.ca
HYM00001302	Arthropoda	Insecta	Hymenoptera	Braconidae	Microgastrinae	Diolcogaster		Jose Leonardo Fernandez Triana	jftriana@uoguelph.ca
HYM00001295	Arthropoda	Insecta	Hymenoptera	Braconidae	Microgastrinae	Diolcogaster		Jose Leonardo Fernandez Triana	jftriana@uoguelph.ca
HYM00001296	Arthropoda	Insecta	Hymenoptera	Braconidae	Microgastrinae	Diolcogaster		Jose Leonardo Fernandez Triana	jftriana@uoguelph.ca
HYM00001297	Arthropoda	Insecta	Hymenoptera	Braconidae	Microgastrinae	Diolcogaster		Jose Leonardo Fernandez Triana	jftriana@uoguelph.ca
HYM00001306	Arthropoda	Insecta	Hymenoptera	Braconidae	Microgastrinae	Diolcogaster		Jose Leonardo Fernandez Triana	jftriana@uoguelph.ca
HYM00001299	Arthropoda	Insecta	Hymenoptera	Braconidae	Microgastrinae	Diolcogaster		Jose Leonardo Fernandez Triana	jftriana@uoguelph.ca
HYM00001300	Arthropoda	Insecta	Hymenoptera	Braconidae	Microgastrinae	Diolcogaster		Jose Leonardo Fernandez Triana	jftriana@uoguelph.ca
HYM00001301	Arthropoda	Insecta	Hymenoptera	Braconidae	Microgastrinae	Diolcogaster		Jose Leonardo Fernandez Triana	jftriana@uoguelph.ca
HYM00001303	Arthropoda	Insecta	Hymenoptera	Braconidae	Microgastrinae	Diolcogaster		Jose Leonardo Fernandez Triana	jftriana@uoguelph.ca
HYM00001304	Arthropoda	Insecta	Hymenoptera	Braconidae	Microgastrinae	Diolcogaster		Jose Leonardo Fernandez Triana	jftriana@uoguelph.ca
HYM00001305	Arthropoda	Insecta	Hymenoptera	Braconidae	Microgastrinae	Diolcogaster		Jose Leonardo Fernandez Triana	jftriana@uoguelph.ca
HYM00001307	Arthropoda	Insecta	Hymenoptera	Braconidae	Microgastrinae	Diolcogaster		Jose Leonardo Fernandez Triana	jftriana@uoguelph.ca
HYM00001308	Arthropoda	Insecta	Hymenoptera	Braconidae	Microgastrinae	Diolcogaster		Jose Leonardo Fernandez Triana	jftriana@uoguelph.ca
HYM00001495	Arthropoda	Insecta	Hymenoptera	Braconidae	Microgastrinae	Diolcogaster		Jose Leonardo Fernandez Triana	jftriana@uoguelph.ca
HYM00001496	Arthropoda	Insecta	Hymenoptera	Braconidae	Microgastrinae	Diolcogaster		Jose Leonardo Fernandez Triana	jftriana@uoguelph.ca
HYM00001498	Arthropoda	Insecta	Hymenoptera	Braconidae	Microgastrinae	Diolcogaster		Jose Leonardo Fernandez Triana	jftriana@uoguelph.ca
HYM00001499	Arthropoda	Insecta	Hymenoptera	Braconidae	Microgastrinae	Diolcogaster		Jose Leonardo Fernandez Triana	jftriana@uoguelph.ca
HYM00001502	Arthropoda	Insecta	Hymenoptera	Braconidae	Microgastrinae	Diolcogaster		Jose Leonardo Fernandez Triana	jftriana@uoguelph.ca
HYM00001504	Arthropoda	Insecta	Hymenoptera	Braconidae	Microgastrinae	Diolcogaster		Jose Leonardo Fernandez Triana	jftriana@uoguelph.ca
HYM00001505	Arthropoda	Insecta	Hymenoptera	Braconidae	Microgastrinae	Diolcogaster		Jose Leonardo Fernandez Triana	jftriana@uoguelph.ca
HYM00001506	Arthropoda	Insecta	Hymenoptera	Braconidae	Microgastrinae	Diolcogaster		Jose Leonardo Fernandez Triana	jftriana@uoguelph.ca
HYM00001507	Arthropoda	Insecta	Hymenoptera	Braconidae	Microgastrinae	Diolcogaster		Jose Leonardo Fernandez Triana	jftriana@uoguelph.ca
HYM00001508	Arthropoda	Insecta	Hymenoptera	Braconidae	Microgastrinae	Diolcogaster		Jose Leonardo Fernandez Triana	jftriana@uoguelph.ca
HYM00001510	Arthropoda	Insecta	Hymenoptera	Braconidae	Microgastrinae	Diolcogaster		Jose Leonardo Fernandez Triana	jftriana@uoguelph.ca
HYM00001512	Arthropoda	Insecta	Hymenoptera	Braconidae	Microgastrinae	Diolcogaster		Jose Leonardo Fernandez Triana	jftriana@uoguelph.ca
HYM00001513	Arthropoda	Insecta	Hymenoptera	Braconidae	Microgastrinae	Diolcogaster		Jose Leonardo Fernandez Triana	jftriana@uoguelph.ca
HYM00001514	Arthropoda	Insecta	Hymenoptera	Braconidae	Microgastrinae	Diolcogaster		Jose Leonardo Fernandez Triana	jftriana@uoguelph.ca
HYM00001515	Arthropoda	Insecta	Hymenoptera	Braconidae	Microgastrinae	Diolcogaster		Jose Leonardo Fernandez Triana	jftriana@uoguelph.ca
HYM00001516	Arthropoda	Insecta	Hymenoptera	Braconidae	Microgastrinae	Diolcogaster		Jose Leonardo Fernandez Triana	jftriana@uoguelph.ca
HYM00001517	Arthropoda	Insecta	Hymenoptera	Braconidae	Microgastrinae	Diolcogaster		Jose Leonardo Fernandez Triana	jftriana@uoguelph.ca
HYM00001518	Arthropoda	Insecta	Hymenoptera	Braconidae	Microgastrinae	Diolcogaster		Jose Leonardo Fernandez Triana	jftriana@uoguelph.ca
HYM00001519	Arthropoda	Insecta	Hymenoptera	Braconidae	Microgastrinae	Diolcogaster		Jose Leonardo Fernandez Triana	jftriana@uoguelph.ca
HYM00001520	Arthropoda	Insecta	Hymenoptera	Braconidae	Microgastrinae	Diolcogaster		Jose Leonardo Fernandez Triana	jftriana@uoguelph.ca
HYM00001521	Arthropoda	Insecta	Hymenoptera	Braconidae	Microgastrinae	Diolcogaster		Jose Leonardo Fernandez Triana	jftriana@uoguelph.ca
HYM00001522	Arthropoda	Insecta	Hymenoptera	Braconidae	Microgastrinae	Diolcogaster		Jose Leonardo Fernandez Triana	jftriana@uoguelph.ca
HYM00001523	Arthropoda	Insecta	Hymenoptera	Braconidae	Microgastrinae	Diolcogaster		Jose Leonardo Fernandez Triana	jftriana@uoguelph.ca
HYM00001524	Arthropoda	Insecta	Hymenoptera	Braconidae	Microgastrinae	Diolcogaster		Jose Leonardo Fernandez Triana	jftriana@uoguelph.ca
HYM00001526	Arthropoda	Insecta	Hymenoptera	Braconidae	Microgastrinae	Diolcogaster		Jose Leonardo Fernandez Triana	jftriana@uoguelph.ca
HYM00001528	Arthropoda	Insecta	Hymenoptera	Braconidae	Microgastrinae	Diolcogaster		Jose Leonardo Fernandez Triana	jftriana@uoguelph.ca
HYM00001529	Arthropoda	Insecta	Hymenoptera	Braconidae	Microgastrinae	Diolcogaster		Jose Leonardo Fernandez Triana	jftriana@uoguelph.ca
HYM00001530	Arthropoda	Insecta	Hymenoptera	Braconidae	Microgastrinae	Diolcogaster		Jose Leonardo Fernandez Triana	jftriana@uoguelph.ca
HYM00001531	Arthropoda	Insecta	Hymenoptera	Braconidae	Microgastrinae	Diolcogaster		Jose Leonardo Fernandez Triana	jftriana@uoguelph.ca
HYM00001532	Arthropoda	Insecta	Hymenoptera	Braconidae	Microgastrinae	Diolcogaster		Jose Leonardo Fernandez Triana	jftriana@uoguelph.ca
HYM00001533	Arthropoda	Insecta	Hymenoptera	Braconidae	Microgastrinae	Diolcogaster		Jose Leonardo Fernandez Triana	jftriana@uoguelph.ca
HYM00001534	Arthropoda	Insecta	Hymenoptera	Braconidae	Microgastrinae	Diolcogaster		Jose Leonardo Fernandez Triana	jftriana@uoguelph.ca
HYM00001535	Arthropoda	Insecta	Hymenoptera	Braconidae	Microgastrinae	Diolcogaster		Jose Leonardo Fernandez Triana	jftriana@uoguelph.ca
HYM00001536	Arthropoda	Insecta	Hymenoptera	Braconidae	Microgastrinae	Diolcogaster		Jose Leonardo Fernandez Triana	jftriana@uoguelph.ca
CNCH0948	Arthropoda	Insecta	Hymenoptera	Braconidae	Microgastrinae	Diolcogaster		Jose Leonardo Fernandez Triana	jftriana@uoguelph.ca
WMIC 0247	Arthropoda	Insecta	Hymenoptera	Braconidae	Microgastrinae	Diolcogaster		Jose Leonardo Fernandez Triana	jftriana@uoguelph.ca
WMIC 0243	Arthropoda	Insecta	Hymenoptera	Braconidae	Microgastrinae	Diolcogaster		Jose Leonardo Fernandez Triana	jftriana@uoguelph.ca
WMIC 0238	Arthropoda	Insecta	Hymenoptera	Braconidae	Microgastrinae	Diolcogaster		Jose Leonardo Fernandez Triana	jftriana@uoguelph.ca
WMIC 0234	Arthropoda	Insecta	Hymenoptera	Braconidae	Microgastrinae	Diolcogaster		Jose Leonardo Fernandez Triana	jftriana@uoguelph.ca
WMIC 0232	Arthropoda	Insecta	Hymenoptera	Braconidae	Microgastrinae	Diolcogaster		Jose Leonardo Fernandez Triana	jftriana@uoguelph.ca
WMIC 0233	Arthropoda	Insecta	Hymenoptera	Braconidae	Microgastrinae	Diolcogaster		Jose Leonardo Fernandez Triana	jftriana@uoguelph.ca
CNCH1369	Arthropoda	Insecta	Hymenoptera	Braconidae	Microgastrinae	Diolcogaster		Jose Leonardo Fernandez Triana	jftriana@uoguelph.ca
CAM0828	Arthropoda	Insecta	Hymenoptera	Braconidae	Microgastrinae	Diolcogaster		Jose Leonardo Fernandez Triana	jftriana@uoguelph.ca
09BBEHY-1111	Arthropoda	Insecta	Hymenoptera	Braconidae	Microgastrinae	Diolcogaster
09BBEHY-0879	Arthropoda	Insecta	Hymenoptera	Braconidae	Microgastrinae	Diolcogaster
09BBEHY-0808	Arthropoda	Insecta	Hymenoptera	Braconidae	Microgastrinae	Diolcogaster
CAM0837	Arthropoda	Insecta	Hymenoptera	Braconidae	Microgastrinae	Diolcogaster		Jose Leonardo Fernandez Triana	jftriana@uoguelph.ca
CAM0839	Arthropoda	Insecta	Hymenoptera	Braconidae	Microgastrinae	Diolcogaster		Jose Leonardo Fernandez Triana	jftriana@uoguelph.ca
CAM0840	Arthropoda	Insecta	Hymenoptera	Braconidae	Microgastrinae	Diolcogaster		Jose Leonardo Fernandez Triana	jftriana@uoguelph.ca
CAM0832	Arthropoda	Insecta	Hymenoptera	Braconidae	Microgastrinae	Diolcogaster		Jose Leonardo Fernandez Triana	jftriana@uoguelph.ca
CAM0833	Arthropoda	Insecta	Hymenoptera	Braconidae	Microgastrinae	Diolcogaster		Jose Leonardo Fernandez Triana	jftriana@uoguelph.ca
CAM0834	Arthropoda	Insecta	Hymenoptera	Braconidae	Microgastrinae	Diolcogaster		Jose Leonardo Fernandez Triana	jftriana@uoguelph.ca
CAM0836	Arthropoda	Insecta	Hymenoptera	Braconidae	Microgastrinae	Diolcogaster		Jose Leonardo Fernandez Triana	jftriana@uoguelph.ca
CAM0829	Arthropoda	Insecta	Hymenoptera	Braconidae	Microgastrinae	Diolcogaster		Jose Leonardo Fernandez Triana	jftriana@uoguelph.ca
CNCH0422	Arthropoda	Insecta	Hymenoptera	Braconidae	Microgastrinae	Diolcogaster		Jose Leonardo Fernandez Triana	jftriana@uoguelph.ca
CNCH1368	Arthropoda	Insecta	Hymenoptera	Braconidae	Microgastrinae	Diolcogaster		Jose Leonardo Fernandez Triana	jftriana@uoguelph.ca

## Sheet: Specimen Details
Project:	SEARCH: Marker(COI-5P) Tax(Cotesia:Diolcogaster) Geo(Canada:Alaska)			User :	Jose Leonardo Fernandez Triana
Created :	12-August-2010
Sample ID	Sex	Reproduction	Life Stage	Extra Info	Notes	Voucher Type	Tissue Type
CAM0667		S	A
HYM00001551		S	A
HYM00001563		S	A
HYM00001587		S	A
HYM00001611		S	A
CAM0576		S	A
CAM0660		S	A
CAM0665		S	A
06-PROBE-3485					<VERBATIM LOCALITY>|Burn Site|58.371|-93.497|</VERBATIM LOCALITY>
HYM00001128		S	A
HYM 00000999		S	A
CAM1033		S	A
CAM1036		S	A
CAM0680		S	A
HYM00000652.2					<VERBATIM LOCALITY>|Burn Site|58.371|-93.497|</VERBATIM LOCALITY>
HYM00001121		S	A
HYM00001122		S	A
HYM00001597		S	A
HYM00001568		S	A
HYM00001585		S	A
HYM00001623		S	A
HYM00001586		S	A
HYM00001627		S	A
CAM0538		S	A
CPWH-0036	F	S	A	Host:Plutella xyllostella	reared in CNC
CPWH-0044	M	S	A	Host:Plutella xyllostella	reared in CNC
CPWH-0042	F	S	A	Host:Plutella xyllostella	reared in CNC
CPWH-0041	F	S	A	Host:Plutella xyllostella	reared in CNC
CPWH-0040	F	S	A	Host:Plutella xyllostella	reared in CNC
CPWH-0048	M	S	A	Host:Plutella xyllostella	reared in CNC
CPWH-0047	M	S	A	Host:Plutella xyllostella	reared in CNC
CPWH-0046	M	S	A	Host:Plutella xyllostella	reared in CNC
CPWH-0045	M	S	A	Host:Plutella xyllostella	reared in CNC
CPWH-0052	M	S	A	Host:Plutella xyllostella	reared in CNC
CPWH-0051	M	S	A	Host:Plutella xyllostella	reared in CNC
07PROBE-20026					PLT-0034 E05<VERBATIM LOCALITY>|Wapusk National Park, SE Churchill|||</VERBATIM LOCALITY>
HYM00001205		S	A
HYM00001206		S	A
CPWH-0035	F	S	A	Host:Plutella xyllostella	reared in CNC
CPWH-0034	F	S	A	Host:Plutella xyllostella	reared in CNC
CPWH-0033	F	S	A	Host:Plutella xyllostella	reared in CNC
CPWH-0039	F	S	A	Host:Plutella xyllostella	reared in CNC
CPWH-0038	F	S	A	Host:Plutella xyllostella	reared in CNC
CPWH-0037	F	S	A	Host:Plutella xyllostella	reared in CNC
CAM1038		S	A
07PROBE-20923					<VERBATIM LOCALITY>|Pumphouse|58.373|-94.134|</VERBATIM LOCALITY>
07PROBE-24228					<VERBATIM LOCALITY>|Beach Bay, 4 km S Churchill|58.746|-94.135|</VERBATIM LOCALITY>
07PROBE-20279					<VERBATIM LOCALITY>|A-Frame, 12 Km E of Launch Road|58.755|-93.998|</VERBATIM LOCALITY>
07PROBE-23452					<VERBATIM LOCALITY>|A-Frame, 12 Km E of Launch Road|58.755|-93.998|</VERBATIM LOCALITY>
07PROBE-23446					<VERBATIM LOCALITY>|1.8 km S of Twin Golf Balls|58.752|-93.91|</VERBATIM LOCALITY>
07PROBE-23443					<VERBATIM LOCALITY>|1.8 km S of Twin Golf Balls|58.752|-93.91|</VERBATIM LOCALITY>
07PROBE-23397					<VERBATIM LOCALITY>|Ramsay Creek|58.754|-93.949|</VERBATIM LOCALITY>
CHU05-WSP-016.2					<VERBATIM LOCALITY>|23 km E of Churchill, CNSC|58.738|-93.819|</VERBATIM LOCALITY>
HYM00000667.2					<VERBATIM LOCALITY>|Churchill (general coordinate)|58.78|-94.186|</VERBATIM LOCALITY>
07PROBE-23450					<VERBATIM LOCALITY>|1.8 km S of Twin Golf Balls|58.752|-93.91|</VERBATIM LOCALITY>
07PROBE-23447					<VERBATIM LOCALITY>|1.8 km S of Twin Golf Balls|58.752|-93.91|</VERBATIM LOCALITY>
07PROBE-22425					<VERBATIM LOCALITY>|Ramsay Creek|58.754|-93.949|</VERBATIM LOCALITY>
07PROBE-22394					<VERBATIM LOCALITY>|A-Frame, 12 Km E of Launch Road|58.755|-93.998|</VERBATIM LOCALITY>
07PROBE-22374					<VERBATIM LOCALITY>|A-Frame, 12 Km E of Launch Road|58.755|-93.998|</VERBATIM LOCALITY>
07PROBE-20244		S	A		<VERBATIM LOCALITY>|Twin Lakes 22 km SE Churchill|58.632|-93.788|</VERBATIM LOCALITY>
HYM00000457		S	A
HYM00000459		S	A
07PROBE-22380					<VERBATIM LOCALITY>|A-Frame, 12 Km E of Launch Road|58.755|-93.998|</VERBATIM LOCALITY>
HYM00001148		S	A
HYM00001150		S	A
HYM00001151		S	A
HYM00001152		S	A
HYM00001155		S	A
HYM00001149		S	A
07PROBE-22363					<VERBATIM LOCALITY>|Twin Lakes, 22 km SE Churchill|58.632|-93.788|</VERBATIM LOCALITY>
HYM00001154		S	A
HYM00001168		S	A
07PROBE-22347					<VERBATIM LOCALITY>|Twin Lakes, 22 km SE Churchill|58.632|-93.788|</VERBATIM LOCALITY>
07PROBE-22404					<VERBATIM LOCALITY>|A-Frame, 12 Km E of Launch Road|58.755|-93.998|</VERBATIM LOCALITY>
07PROBE-22395					<VERBATIM LOCALITY>|A-Frame, 12 Km E of Launch Road|58.755|-93.998|</VERBATIM LOCALITY>
HYM00001200		S	A
HYM00001201		S	A
07PROBE-22379					<VERBATIM LOCALITY>|A-Frame, 12 Km E of Launch Road|58.755|-93.998|</VERBATIM LOCALITY>
HYM00001202		S	A
07PROBE-22384					<VERBATIM LOCALITY>|A-Frame, 12 Km E of Launch Road|58.755|-93.998|</VERBATIM LOCALITY>
07PROBE-22409					<VERBATIM LOCALITY>|A-Frame, 12 Km E of Launch Road|58.755|-93.998|</VERBATIM LOCALITY>
07PROBE-22393					<VERBATIM LOCALITY>|A-Frame, 12 Km E of Launch Road|58.755|-93.998|</VERBATIM LOCALITY>
07PROBE-22400					<VERBATIM LOCALITY>|A-Frame, 12 Km E of Launch Road|58.755|-93.998|</VERBATIM LOCALITY>
07PROBE-22392					<VERBATIM LOCALITY>|A-Frame, 12 Km E of Launch Road|58.755|-93.998|</VERBATIM LOCALITY>
HYM00001541		S	A
HYM00001543		S	A
07PROBE-22397					<VERBATIM LOCALITY>|A-Frame, 12 Km E of Launch Road|58.755|-93.998|</VERBATIM LOCALITY>
07PROBE-22398					<VERBATIM LOCALITY>|A-Frame, 12 Km E of Launch Road|58.755|-93.998|</VERBATIM LOCALITY>
HYM00001641		S	A
MIC 000513		S	A
07PROBE-22338					<VERBATIM LOCALITY>|Ramsay Creek|58.754|-93.949|</VERBATIM LOCALITY>
MIC 000641		S	A
MIC 000642		S	A
07PROBE-23425					<VERBATIM LOCALITY>|Twin Lakes, 22 km SE Churchill|58.632|-93.788|</VERBATIM LOCALITY>
07PROBE-23424					<VERBATIM LOCALITY>|Twin Lakes, 22 km SE Churchill|58.632|-93.788|</VERBATIM LOCALITY>
08BBHYM-1355		S	A	Grasslands National Park	daytime netting
08BBHYM-1270		S	A	Waterton Lakes National Park	daytime netting
07PROBE-23420					<VERBATIM LOCALITY>|Twin Lakes, 22 km SE Churchill|58.632|-93.788|</VERBATIM LOCALITY>
07PROBE-22403					<VERBATIM LOCALITY>|A-Frame, 12 Km E of Launch Road|58.755|-93.998|</VERBATIM LOCALITY>
07PROBE-23428					<VERBATIM LOCALITY>|Twin Lakes, 22 km SE Churchill|58.632|-93.788|</VERBATIM LOCALITY>
07PROBE-22385					<VERBATIM LOCALITY>|A-Frame, 12 Km E of Launch Road|58.755|-93.998|</VERBATIM LOCALITY>
HYM00000749.2					<VERBATIM LOCALITY>|Burn Site|58.371|-93.497|</VERBATIM LOCALITY>
08BBHYM-0847		S	A	Riding Mountain	Night UV sheet
07PROBE-20681					<VERBATIM LOCALITY>|Beech Bay, 4 km S of Churchill|58.445|-94.08|</VERBATIM LOCALITY>
HYM00001132		S	A
HYM00001135		S	A
HYM00001136		S	A
HYM00001138		S	A
HYM00001139		S	A
HYM00001140		S	A
HYM00001133		S	A
HYM00001142		S	A
HYM00001143		S	A
HYM00001144		S	A
HYM00001137		S	A
HYM00001141		S	A
HYM00001145		S	A
07PROBE-20692					<VERBATIM LOCALITY>|Burn Site|58.618|-93.829|</VERBATIM LOCALITY>
HYM00001170		S	A
HYM 00000997		S	A
CNCH3229		S	A
CNCH3221		S	A
CNCH3219		S	A
07PROBE-24229					<VERBATIM LOCALITY>|Beach Bay, 4 km S Churchill|58.746|-94.135|</VERBATIM LOCALITY>
MIC 000732		S	A
MIC 000729		S	A
MIC 000764		S	A
CAM0707		S	A
CAM0704		S	A
CAM0696		S	A
CAM0685		S	A
CAM0688		S	A
CAM0681		S	A
CAM0676		S	A
CAM0569		S	A
CAM0570		S	A
HYM00001127		S	A
HYM00001129		S	A
HYM00001538		S	A
HYM00001540		S	A
HYM00001545		S	A
HYM00001546		S	A
07PROBE-22320					<VERBATIM LOCALITY>|Pumphouse|58.373|-94.134|</VERBATIM LOCALITY>
HYM00001547		S	A
HYM00001548		S	A
HYM00001552		S	A
HYM00001553		S	A
HYM00001554		S	A
HYM00001555		S	A
HYM00001558		S	A
HYM00001556		S	A
HYM00001569		S	A
HYM00001571		S	A
HYM00001575		S	A
HYM00001576		S	A
HYM00001582		S	A
HYM00001583		S	A
HYM00001584		S	A
HYM00001570		S	A
HYM00001588		S	A
HYM00001580		S	A
HYM00001590		S	A
HYM00001591		S	A
HYM00001599		S	A
HYM00001589		S	A
HYM00001607		S	A
07PROBE-23456					<VERBATIM LOCALITY>|A-Frame, 12 Km E of Launch Road|58.755|-93.998|</VERBATIM LOCALITY>
HYM00001613		S	A
HYM00001596		S	A
HYM00001615		S	A
HYM00001622		S	A
HYM00001606		S	A
HYM00001629		S	A
HYM00001614		S	A
HYM00001636		S	A
HYM00001628		S	A
07PROBE-23455					<VERBATIM LOCALITY>|A-Frame, 12 Km E of Launch Road|58.755|-93.998|</VERBATIM LOCALITY>
HYM00001632		S	A
HYM00001634		S	A
07PROBE-23439					<VERBATIM LOCALITY>|A-Frame, 12 Km E of Launch Road|58.755|-93.998|</VERBATIM LOCALITY>
07PROBE-24230					<VERBATIM LOCALITY>|Beach Bay, 4 km S Churchill|58.746|-94.135|</VERBATIM LOCALITY>
07PROBE-20282					<VERBATIM LOCALITY>|A-Frame, 12 Km E of Launch Road|58.755|-93.998|</VERBATIM LOCALITY>
07PROBE-20281					<VERBATIM LOCALITY>|A-Frame, 12 Km E of Launch Road|58.755|-93.998|</VERBATIM LOCALITY>
07PROBE-23463					<VERBATIM LOCALITY>|A-Frame, 12 Km E of Launch Road|58.755|-93.998|</VERBATIM LOCALITY>
07PROBE-22431					<VERBATIM LOCALITY>|Ramsay Creek|58.754|-93.949|</VERBATIM LOCALITY>
07PROBE-22427					<VERBATIM LOCALITY>|Ramsay Creek|58.754|-93.949|</VERBATIM LOCALITY>
MIC 000512		S	A
MIC 000515		S	A
07PROBE-22413					<VERBATIM LOCALITY>|Ramsay Creek|58.754|-93.949|</VERBATIM LOCALITY>
MIC 000525		S	A
MIC 000537		S	A
07PROBE-20361					<VERBATIM LOCALITY>|A-Frame, 12 Km E of Launch Road|58.755|-93.998|</VERBATIM LOCALITY>
MIC 000768		S	A
07PROBE-22433					<VERBATIM LOCALITY>|Ramsay Creek|58.754|-93.949|</VERBATIM LOCALITY>
CAM0578		S	A
08BBHYM-1299		S	A	Grasslands National Park	daytime netting
CNCH0395		S	A
HYM00001567		S	A
HYM00001602		S	A
HYM00001630		S	A
HYM00001626		S	A
HYM00000458		S	A
HYM00000455		S	A
HYM00001099		S	A
HYM00001100		S	A
HYM00001101		S	A
HYM00001102		S	A
HYM00001103		S	A
HYM00001104		S	A
HYM00001106		S	A
HYM00001107		S	A
HYM00001108		S	A
HYM00001109		S	A
HYM00001110		S	A
HYM00001111		S	A
HYM00001112		S	A
HYM00001113		S	A
HYM00001114		S	A
HYM00001115		S	A
HYM00001116		S	A
HYM00001117		S	A
HYM00001118		S	A
HYM00001119		S	A
HYM00001120		S	A
HYM00001557		S	A
HYM00001559		S	A
HYM00001560		S	A
HYM00001562		S	A
HYM00001785		S	A
CNCH0950		S	A
CNCH0951		S	A
CNCH0947		S	A
CNCH3224		S	A
MIC 000486		S	A
MIC 000487		S	A
MIC 000506		S	A
MIC 000507		S	A
MIC 000517		S	A
MIC 000518		S	A
MIC 000521		S	A
MIC 000522		S	A
MIC 000526		S	A
MIC 000519		S	A
MIC 000520		S	A
MIC 000529		S	A
MIC 000530		S	A
MIC 000523		S	A
MIC 000524		S	A
MIC 000533		S	A
MIC 000534		S	A
MIC 000527		S	A
MIC 000528		S	A
MIC 000538		S	A
MIC 000531		S	A
MIC 000532		S	A
MIC 000536		S	A
MIC 000539		S	A
CNCH0421		S	A
CNCH0423		S	A
CNCH0419		S	A
CNCH0420		S	A
HYM00000591		S	A
HYM00001163		S	A
CAM0824		S	A
CAM0801		S	A
CAM0793		S	A
CAM0794		S	A
CAM0798		S	A
CAM0800		S	A
CAM0791		S	A
CAM0792		S	A
HYM00001786		S	A
HYM00001790		S	A
HYM00001787		S	A
HYM00001126		S	A
HYM00001175		S	A
HYM00001169		S	A
HYM00001180		S	A
HYM00001173		S	A
HYM00001174		S	A
HYM00001185		S	A
HYM00001178		S	A
HYM00001179		S	A
HYM00001189		S	A
HYM00001181		S	A
HYM00001183		S	A
HYM00001184		S	A
HYM00001193		S	A
HYM00001186		S	A
HYM00001187		S	A
HYM00001188		S	A
HYM00001190		S	A
HYM00001191		S	A
HYM00001192		S	A
HYM00001194		S	A
CAM0571		S	A
CAM0572		S	A
CAM0577		S	A
CAM0716		S	A
CAM0717		S	A
CAM0712		S	A
CAM0713		S	A
CAM0714		S	A
CAM0715		S	A
CAM0579		S	A
WMIC 0511
CNCH1018
CNCH0997
CAM0705		S	A
CAM0709		S	A
CAM0697		S	A
CAM0692		S	A
CAM0693		S	A
CAM0694		S	A
CAM0695		S	A
CAM0682		S	A
HYM00001783		S	A
08BBHYM-1022		S	A	Waterton	free-hand sampling
HYM00001167		S	A
HYM00001165		S	A
HYM00001176		S	A
HYM00001199		S	A
MIC 000543		S	A
MIC 000763		S	A
CNCH1350		S	A
MIC 000731		S	A
CAM0684		S	A
HYM00001789		S	A
CAM0822		S	A
MIC 000770		S	A
HYM00001131		S	A
HYM00001134		S	A
HYM00001156		S	A
HYM00001159		S	A
HYM00001157		S	A
HYM00001158		S	A
HYM00001171		S	A
HYM00001172		S	A
HYM00001166		S	A
MIC 000635		S	A
MIC 000728		S	A
CAM0701		S	A
CAM0699		S	A
CAM0683		S	A
CAM0698		S	A
HYM00000294		S	A
HYM00000977		S	A		HYM000535
MIC 000540		S	A
MIC 000663		S	A
08BBHYM-1205		S	A	Grasslands	Daytime netting|
CAM0540		S	A
HYM00001162		S	A
MIC 000725		S	A
CAM0541		S	A
CAM0459		S	A
CAM0460		S	A
MIC 000765		S	A
HYM00001160		S	A
MIC 000510		S	A
HYM00001060		S	A
MIC 000636		S	A
CAM0573		S	A
CAM0825		S	A
CAM0703		S	A
MIC 000662		S	A
CAM0374		S	A
WMIC 0241		S	A
CAM0312		S	A
CAM0311		S	A
CAM0313		S	A
CAM0314		S	A
CAM0315		S	A
MIC 000509		S	A
MIC 000508		S	A
HYM00001164		S	A
HYM00001177		S	A
WMIC 0520		S	A
CAM0332		S	A
CAM0333		S	A
CAM0375		S	A
CAM0376		S	A
CAM0378		S	A
CAM0379		S	A
CAM0380		S	A
CAM0377		S	A
MIC 000511		S	A
CAM0542		S	A
07PROBE-23379					<VERBATIM LOCALITY>|Pumphouse|58.373|-94.134|</VERBATIM LOCALITY>
HYM00000748.2					<VERBATIM LOCALITY>|Burn Site|58.371|-93.497|</VERBATIM LOCALITY>
07PROBE-22332					<VERBATIM LOCALITY>|Ramsay Creek|58.754|-93.949|</VERBATIM LOCALITY>
07PROBE-22323					<VERBATIM LOCALITY>|Pumphouse|58.373|-94.134|</VERBATIM LOCALITY>
HYM00001130		S	A
07PROBE-23384					<VERBATIM LOCALITY>|Pumphouse|58.373|-94.134|</VERBATIM LOCALITY>
07PROBE-23380					<VERBATIM LOCALITY>|Pumphouse|58.373|-94.134|</VERBATIM LOCALITY>
HYM00001197		S	A
HYM00001640		S	A
HYM00001645		S	A
HYM00001644		S	A
CAM0998		S	A
CAM0996		S	A
CNCH3214
MIC 000514		S	A
MIC 000516		S	A
MIC 000541		S	A
MIC 000542		S	A
MIC 000535		S	A
MIC 000766		S	A
CAM0823		S	A
CNCH0464		S	A
CAM0708		S	A
CAM0687		S	A
WMIC 0519
08BBHYM-0772		S	A		daytime netting and free hand
08BBHYM-0839		S	A	Waterton	daytime netting
HYM00000311		S	A
HYM00000314		S	A
HYM00000318		S	A
07PROBE-22322					<VERBATIM LOCALITY>|Pumphouse|58.373|-94.134|</VERBATIM LOCALITY>
HYM00000653.2					<VERBATIM LOCALITY>|Burn Site|58.371|-93.497|</VERBATIM LOCALITY>
HYM00000658.2					<VERBATIM LOCALITY>|Burn Site|58.371|-93.497|</VERBATIM LOCALITY>
06-PROBE-3476					<VERBATIM LOCALITY>|Burn Site|58.371|-93.497|</VERBATIM LOCALITY>
CNCH3195
07PROBE-20365					<VERBATIM LOCALITY>|A-Frame, 12 Km E of Launch Road|58.755|-93.998|</VERBATIM LOCALITY>
07PROBE-20820					<VERBATIM LOCALITY>|Ramsay Creek|58.754|-93.949|</VERBATIM LOCALITY>
HYM00000545		S	A
HYM00000547		S	A
CAM0316
CAM0317
CAM0318
CAM0319
CAM0367
CAM0366
CAM0381
MIC 000580
MIC 000622
MIC 000640
MIC 000794
MIC 000791
MIC 000792
MIC 000793
CAM0545
CAM0546
CAM0547
CAM0548
CAM0549
CAM0626
CAM0621
CAM0622
CAM0623
CAM0624
CAM0619
CAM0620
HYM00000337		S	A
HYM00000355		S	A
HYM00000359		S	A
HYM00000364		S	A
HYM00000356		S	A
HYM00000357		S	A
HYM00000358		S	A
HYM00000361		S	A
HYM00000363		S	A
HYM00000365		S	A
HYM00000437		S	A
HYM00000445		S	A
HYM00000436		S	A
HYM00000450		S	A
HYM00000439		S	A
HYM00000441		S	A
HYM00000444		S	A
HYM00000447		S	A
HYM00000448		S	A
HYM00000449		S	A
HYM00001285		S	A
HYM00001284		S	A
HYM00001294		S	A
HYM00001298		S	A
HYM00001293		S	A
HYM00001302		S	A
HYM00001295		S	A
HYM00001296		S	A
HYM00001297		S	A
HYM00001306		S	A
HYM00001299		S	A
HYM00001300		S	A
HYM00001301		S	A
HYM00001303		S	A
HYM00001304		S	A
HYM00001305		S	A
HYM00001307		S	A
HYM00001308		S	A
HYM00001495		S	A
HYM00001496		S	A
HYM00001498		S	A
HYM00001499		S	A
HYM00001502		S	A
HYM00001504		S	A
HYM00001505		S	A
HYM00001506		S	A
HYM00001507		S	A
HYM00001508		S	A
HYM00001510		S	A
HYM00001512		S	A
HYM00001513		S	A
HYM00001514		S	A
HYM00001515		S	A
HYM00001516		S	A
HYM00001517		S	A
HYM00001518		S	A
HYM00001519		S	A
HYM00001520		S	A
HYM00001521		S	A
HYM00001522		S	A
HYM00001523		S	A
HYM00001524		S	A
HYM00001526		S	A
HYM00001528		S	A
HYM00001529		S	A
HYM00001530		S	A
HYM00001531		S	A
HYM00001532		S	A
HYM00001533		S	A
HYM00001534		S	A
HYM00001535		S	A
HYM00001536		S	A
CNCH0948
WMIC 0247
WMIC 0243
WMIC 0238
WMIC 0234
WMIC 0232
WMIC 0233
CNCH1369		S	A
CAM0828
09BBEHY-1111		S	A	Gros Morne	http://www.gigapan.org/viewGigapan.php?id=29266 | Windy, cold, rain
09BBEHY-0879		S	A	Kouchibouguac	Hot, Humid, Sunny
09BBEHY-0808		S	A	Cape Breton Highlands	Malaise Trap http://www.gigapan.org/viewGigapan.php?id=29359 | 21-07-09 to 24-07-09
CAM0837
CAM0839
CAM0840
CAM0832
CAM0833
CAM0834
CAM0836
CAM0829
CNCH0422
CNCH1368		S	A

## Sheet: CollectionData
Project:	SEARCH: Marker(COI-5P) Tax(Cotesia:Diolcogaster) Geo(Canada:Alaska)			User :	Jose Leonardo Fernandez Triana
Created :	12-August-2010
Sample ID	Collectors	Date Collected	Continent	Country/Ocean	Province	Region	Sector	Exact Site	Lat	Lon	Elev	GPS Source
CAM0667	F. Brodo	10-Jul-1991		Canada	Nunavut	Ellesmere Island		Ellesmere Island, Forsheim Peninsula, Hot Weather Creek	79.967	-84.467
HYM00001551	Klima & Schmold	01-Jun-2006		Canada	Alberta		Lethbridge vic., Peenaquim Park		49.694	-112.833
HYM00001563	Schmold & Herle	22-Jun-2006		Canada	Alberta		Stirling vic.		49.502	-112.517
HYM00001587	Schmold & Herle	22-Jun-2006		Canada	Alberta		Stirling vic.		49.502	-112.517
HYM00001611	Schmold & Herle	22-Jun-2006		Canada	Alberta		Stirling vic.		49.502	-112.517
CAM0576	L. Jolicoeur			Canada	Nunavut	Bylot Island
CAM0660	F. Brodo	17-Jul-1990		Canada	Nunavut	Ellesmere Island		Ellesmere Island, Forsheim Peninsula, Hot Weather Creek	79.967	-84.467
CAM0665	F. Brodo	10-Jul-1991		Canada	Nunavut	Ellesmere Island		Ellesmere Island, Forsheim Peninsula, Hot Weather Creek	79.967	-84.467
06-PROBE-3485		19-Aug-2006		Canada	Manitoba	Churchill	26 km SE Churchill, Twin Lakes burn site		58.617	-93.812	38
HYM00001128	Goulet & Boudreault	11-Jun-2007		Canada	Manitoba		Vita Tallgrass prairie		49.147	-96.681
HYM 00000999	H. Goulet			Canada	Ontario	Ottawa		Ottwa city garden	45.356	-75.707
CAM1033	H. Goulet			Canada	Ontario	Ottawa		Ottwa city garden	45.356	-75.707
CAM1036	H. Goulet			Canada	Ontario	Ottawa		Ottwa city garden	45.356	-75.707
CAM0680	J. Otani	11-Jul-2007		Canada	Alberta	Beaverlodge		Beaverlodge, Saskatoon mountain	55.22	-119.282	961
HYM00000652.2		20-Aug-2006		Canada	Manitoba	Churchill	26 km SE Churchill, Twin Lakes burn site		58.617	-93.812	38
HYM00001121	Goulet, Boudreault & Fernandez	04-Jun-2007		Canada	Saskatchewan		Grassland National Park		49.074	-106.529	830
HYM00001122	Goulet, Boudreault & Fernandez	03-Jun-2007		Canada	Saskatchewan		W of Estevan, Hwy 39		49.329	-103.06	585
HYM00001597	Schmold & Herle	22-Jun-2006		Canada	Alberta		Stirling vic.		49.502	-112.517
HYM00001568	Schmold & Herle	22-Jun-2006		Canada	Alberta		Stirling vic.		49.502	-112.517
HYM00001585	Schmold & Herle	22-Jun-2006		Canada	Alberta		Stirling vic.		49.502	-112.517
HYM00001623	Schmold & Herle	22-Jun-2006		Canada	Alberta		Stirling vic.		49.502	-112.517
HYM00001586	Schmold & Herle	22-Jun-2006		Canada	Alberta		Stirling vic.		49.502	-112.517
HYM00001627	Schmold & Herle	22-Jun-2006		Canada	Alberta		Stirling vic.		49.502	-112.517
CAM0538	A. Bennett			Canada	Ontario			Mixed forest	45.235	-75.624
CPWH-0036	Jose L. Fernandez Triana	31-Mar-2008		Canada				CNC breeding program
CPWH-0044	Jose L. Fernandez Triana	31-Mar-2008		Canada				CNC breeding program
CPWH-0042	Jose L. Fernandez Triana	31-Mar-2008		Canada				CNC breeding program
CPWH-0041	Jose L. Fernandez Triana	31-Mar-2008		Canada				CNC breeding program
CPWH-0040	Jose L. Fernandez Triana	31-Mar-2008		Canada				CNC breeding program
CPWH-0048	Jose L. Fernandez Triana	31-Mar-2008		Canada				CNC breeding program
CPWH-0047	Jose L. Fernandez Triana	31-Mar-2008		Canada				CNC breeding program
CPWH-0046	Jose L. Fernandez Triana	31-Mar-2008		Canada				CNC breeding program
CPWH-0045	Jose L. Fernandez Triana	31-Mar-2008		Canada				CNC breeding program
CPWH-0052	Jose L. Fernandez Triana	31-Mar-2008		Canada				CNC breeding program
CPWH-0051	Jose L. Fernandez Triana	31-Mar-2008		Canada				CNC breeding program
07PROBE-20026	A.Renaud	28-Jul-2007		Canada	Manitoba	Churchill	Wapusk National Park, unspecified locality	Wapusk National Park, SE Churchill	58.6	-93.2
HYM00001205	Bennet & Barnes	15-Jun-2004		Canada	Ontario		North Gower to Smith Falls, 1 km N of Rd 6 & Montague Bdy Rd		45.033	-75.9
HYM00001206	Bennet & Barnes	15-Jun-2004		Canada	Ontario		North Gower to Smith Falls, 1 km N of Rd 6 & Montague Bdy Rd		45.033	-75.9
CPWH-0035	Jose L. Fernandez Triana	31-Mar-2008		Canada				CNC breeding program
CPWH-0034	Jose L. Fernandez Triana	31-Mar-2008		Canada				CNC breeding program
CPWH-0033	Jose L. Fernandez Triana	31-Mar-2008		Canada				CNC breeding program
CPWH-0039	Jose L. Fernandez Triana	31-Mar-2008		Canada				CNC breeding program
CPWH-0038	Jose L. Fernandez Triana	31-Mar-2008		Canada				CNC breeding program
CPWH-0037	Jose L. Fernandez Triana	31-Mar-2008		Canada				CNC breeding program
CAM1038	H. Goulet			Canada	Ontario	Ottawa		Ottwa city garden	45.356	-75.707
07PROBE-20923	A.Renaud	07-Jul-2007		Canada	Manitoba	Churchill	16 km SW Churchill, Churchill River Pump House		58.626	-94.229
07PROBE-24228	A.Renaud	07-Jul-2007		Canada	Manitoba	Churchill	2 km S Churchill, Beech Bay		58.746	-94.135
07PROBE-20279	A.Renaud	03-Jul-2007		Canada	Manitoba	Churchill	10 km ESE Churchill, Launch Road near A-frame		58.755	-93.998
07PROBE-23452	A.Renaud	05-Jul-2007		Canada	Manitoba	Churchill	10 km ESE Churchill, Launch Road near A-frame		58.755	-93.998
07PROBE-23446	A.Renaud	25-Jul-2007		Canada	Manitoba	Churchill	14 km E Churchill, Golf Balls	1.8 km S of Twin Golf Balls	58.752	-93.91
07PROBE-23443	A.Renaud	25-Jul-2007		Canada	Manitoba	Churchill	14 km E Churchill, Golf Balls	1.8 km S of Twin Golf Balls	58.752	-93.91
07PROBE-23397	A.Renaud	23-Jul-2007		Canada	Manitoba	Churchill	23 km E Churchill, Ramsay Creek		58.731	-93.78	10
CHU05-WSP-016.2	C.Sheffield	01-Aug-2005		Canada	Manitoba	Churchill	22 km E Churchill, CNSC	23 km E of Churchill,	58.738	-93.819
HYM00000667.2		17-Aug-2006		Canada	Manitoba	Churchill	unspecified locality		58.74	-93.82
07PROBE-23450	A.Renaud	25-Jul-2007		Canada	Manitoba	Churchill	14 km E Churchill, Golf Balls	1.8 km S of Twin Golf Balls	58.752	-93.91
07PROBE-23447	A.Renaud	25-Jul-2007		Canada	Manitoba	Churchill	14 km E Churchill, Golf Balls	1.8 km S of Twin Golf Balls	58.752	-93.91
07PROBE-22425	A.Renaud	16-Jul-2007		Canada	Manitoba	Churchill	23 km E Churchill, Ramsay Creek		58.731	-93.78	10
07PROBE-22394		08-Aug-2007		Canada	Manitoba	Churchill	10 km ESE Churchill, Launch Road near A-frame		58.755	-93.998
07PROBE-22374	A.Renaud	08-Aug-2007		Canada	Manitoba	Churchill	10 km ESE Churchill, Launch Road near A-frame		58.755	-93.998
07PROBE-20244	A.Renaud	21-Jun-2007		Canada	Manitoba	Churchill	26 km SE Churchill, Twin Lakes		58.63	-93.819	34
HYM00000457	Schmold & Klima	30-May-2006		Canada	Alberta		Stirling vic.		49.502	-112.517
HYM00000459	Schmold & Klima	30-May-2006		Canada	Alberta		Stirling vic.		49.502	-112.517
07PROBE-22380	A.Renaud	08-Aug-2007		Canada	Manitoba	Churchill	10 km ESE Churchill, Launch Road near A-frame		58.755	-93.998
HYM00001148	Goulet & Boudreault	11-Jun-2007		Canada	Manitoba		Gardenton		49.079	-96.766	292
HYM00001150	Goulet & Boudreault	11-Jun-2007		Canada	Manitoba		Vita Tallgrass prairie		49.147	-96.681
HYM00001151	Goulet & Boudreault	12-Jun-2007		Canada	Manitoba		10 km W of Morden		49.196	-98.251	410
HYM00001152	Goulet & Boudreault	12-Jun-2007		Canada	Manitoba		10 km W of Morden		49.196	-98.251	410
HYM00001155	Goulet & Boudreault	13-Jun-2007		Canada	Manitoba		Riding Mountain National Park, Buffalo paddock		50.765	-100.222	554
HYM00001149	Goulet & Boudreault	11-Jun-2007		Canada	Manitoba		Gardenton		49.079	-96.766	292
07PROBE-22363	A.Renaud	11-Aug-2007		Canada	Manitoba	Churchill	26 km SE Churchill, Twin Lakes		58.632	-93.788
HYM00001154	Goulet & Boudreault	13-Jun-2007		Canada	Manitoba		Riding Mountain National Park, Buffalo paddock		50.765	-100.222	554
HYM00001168	Goulet & Boudreault	15-Jun-2007		Canada	Manitoba		N of Ashville, Hwy 10		51.795	-100.106	335
07PROBE-22347	A.Renaud	11-Aug-2007		Canada	Manitoba	Churchill	26 km SE Churchill, Twin Lakes		58.632	-93.788
07PROBE-22404	A.Renaud	08-Aug-2007		Canada	Manitoba	Churchill	10 km ESE Churchill, Launch Road near A-frame		58.755	-93.998
07PROBE-22395	A.Renaud	08-Aug-2007		Canada	Manitoba	Churchill	10 km ESE Churchill, Launch Road near A-frame		58.755	-93.998
HYM00001200	Goulet & Boudreault	13-Jun-2007		Canada	Manitoba		Riding Mountain National Park, Buffalo paddock		50.765	-100.222	554
HYM00001201	Goulet & Boudreault	13-Jun-2007		Canada	Manitoba		Riding Mountain National Park, Buffalo paddock		50.765	-100.222	554
07PROBE-22379		08-Aug-2007		Canada	Manitoba	Churchill	10 km ESE Churchill, Launch Road near A-frame		58.755	-93.998
HYM00001202	Goulet & Boudreault	13-Jun-2007		Canada	Manitoba		Riding Mountain National Park, Buffalo paddock		50.765	-100.222	554
07PROBE-22384		08-Aug-2007		Canada	Manitoba	Churchill	10 km ESE Churchill, Launch Road near A-frame		58.755	-93.998
07PROBE-22409	A.Renaud	08-Aug-2007		Canada	Manitoba	Churchill	10 km ESE Churchill, Launch Road near A-frame		58.755	-93.998
07PROBE-22393	A.Renaud	08-Aug-2007		Canada	Manitoba	Churchill	10 km ESE Churchill, Launch Road near A-frame		58.755	-93.998
07PROBE-22400	A.Renaud	08-Aug-2007		Canada	Manitoba	Churchill	10 km ESE Churchill, Launch Road near A-frame		58.755	-93.998
07PROBE-22392		08-Aug-2007		Canada	Manitoba	Churchill	10 km ESE Churchill, Launch Road near A-frame		58.755	-93.998
HYM00001541	Schmold & Klima	06-Jun-2006		Canada	Alberta		Lethbridge vic.		49.712	-112.85
HYM00001543	Schmold & Klima	06-Jun-2006		Canada	Alberta		Lethbridge vic.		49.712	-112.85
07PROBE-22397		08-Aug-2007		Canada	Manitoba	Churchill	10 km ESE Churchill, Launch Road near A-frame		58.755	-93.998
07PROBE-22398	A.Renaud	08-Aug-2007		Canada	Manitoba	Churchill	10 km ESE Churchill, Launch Road near A-frame		58.755	-93.998
HYM00001641	Broadbent & Gualtieri	16-May-2006		Canada	Ontario		London		43.029	-77.837
MIC 000513	Goulet, Boudreault & Badiss	23-Jul-2008		Canada	Prince Edward Island			Central Badeque, fallow field	46.345	-63.703	30
07PROBE-22338	A.Renaud	02-Aug-2007		Canada	Manitoba	Churchill	23 km E Churchill, Ramsay Creek		58.731	-93.78	10
MIC 000641	H. Goulet	24-Jul-2007		Canada	Manitoba	Aweme		Criddle Homestead, mixed-grass prairie	49.706	-99.576
MIC 000642	H. Goulet	24-Jul-2007		Canada	Manitoba	Aweme		Criddle Homestead, mixed-grass prairie	49.706	-99.576
07PROBE-23425	A.Renaud	07-Aug-2007		Canada	Manitoba	Churchill	26 km SE Churchill, Twin Lakes		58.632	-93.788
07PROBE-23424	A.Renaud	07-Aug-2007		Canada	Manitoba	Churchill	26 km SE Churchill, Twin Lakes		58.632	-93.788
08BBHYM-1355	J.Cossey, N.Jeffery, J.Straka	16-Jul-2008		Canada	Saskatchewan	Grasslands National Park	East Block badlands	Ranch creek side grass	49.071	-106.531	848
08BBHYM-1270	J.Straka,J.Cossey	06-Aug-2008		Canada	Alberta	Waterton Lakes National Park	Lineham	Subalpine meadow	49.066	-113.998	1576
07PROBE-23420	A.Renaud	07-Aug-2007		Canada	Manitoba	Churchill	26 km SE Churchill, Twin Lakes		58.632	-93.788
07PROBE-22403		08-Aug-2007		Canada	Manitoba	Churchill	10 km ESE Churchill, Launch Road near A-frame		58.755	-93.998
07PROBE-23428	A.Renaud	07-Aug-2007		Canada	Manitoba	Churchill	26 km SE Churchill, Twin Lakes		58.632	-93.788
07PROBE-22385	A.Renaud	08-Aug-2007		Canada	Manitoba	Churchill	10 km ESE Churchill, Launch Road near A-frame		58.755	-93.998
HYM00000749.2		17-Aug-2006		Canada	Manitoba	Churchill	26 km SE Churchill, Twin Lakes burn site		58.617	-93.812	38
08BBHYM-0847	J.Straka,J.Cossey	13-Aug-2008		Canada	Manitoba	Riding Mountain	Riding Mountain Nat. Park - Scott Creek Area	Oak/mixed deciduous forest	50.782	-99.639	400
07PROBE-20681		19-Jun-2007		Canada	Manitoba	Churchill	2 km S Churchill, Beech Bay		58.744	-94.141
HYM00001132	Bennet & Barnes	15-Jun-2004		Canada	Ontario		North Gower to Smith Falls, 1 km N of Rd 6 & Montague Bdy Rd		45.033	-75.9
HYM00001135	Bennet & Barnes	15-Jun-2004		Canada	Ontario		North Gower to Smith Falls, 1 km N of Rd 6 & Montague Bdy Rd		45.033	-75.9
HYM00001136	Bennet & Barnes	15-Jun-2004		Canada	Ontario		North Gower to Smith Falls, 1 km N of Rd 6 & Montague Bdy Rd		45.033	-75.9
HYM00001138	Bennet & Barnes	15-Jun-2004		Canada	Ontario		North Gower to Smith Falls, 1 km N of Rd 6 & Montague Bdy Rd		45.033	-75.9
HYM00001139	Bennet & Barnes	15-Jun-2004		Canada	Ontario		North Gower to Smith Falls, 1 km N of Rd 6 & Montague Bdy Rd		45.033	-75.9
HYM00001140	Bennet & Barnes	15-Jun-2004		Canada	Ontario		North Gower to Smith Falls, 1 km N of Rd 6 & Montague Bdy Rd		45.033	-75.9
HYM00001133	Bennet & Barnes	15-Jun-2004		Canada	Ontario		North Gower to Smith Falls, 1 km N of Rd 6 & Montague Bdy Rd		45.033	-75.9
HYM00001142	Bennet & Barnes	15-Jun-2004		Canada	Ontario		North Gower to Smith Falls, 1 km N of Rd 6 & Montague Bdy Rd		45.033	-75.9
HYM00001143	Bennet & Barnes	15-Jun-2004		Canada	Ontario		North Gower to Smith Falls, 1 km N of Rd 6 & Montague Bdy Rd		45.033	-75.9
HYM00001144	Bennet & Barnes	15-Jun-2004		Canada	Ontario		North Gower to Smith Falls, 1 km N of Rd 6 & Montague Bdy Rd		45.033	-75.9
HYM00001137	Bennet & Barnes	15-Jun-2004		Canada	Ontario		North Gower to Smith Falls, 1 km N of Rd 6 & Montague Bdy Rd		45.033	-75.9
HYM00001141	Bennet & Barnes	15-Jun-2004		Canada	Ontario		North Gower to Smith Falls, 1 km N of Rd 6 & Montague Bdy Rd		45.033	-75.9
HYM00001145	Bennet & Barnes	15-Jun-2004		Canada	Ontario		North Gower to Smith Falls, 1 km N of Rd 6 & Montague Bdy Rd		45.033	-75.9
07PROBE-20692		23-Jun-2007		Canada	Manitoba	Churchill	26 km SE Churchill, Twin Lakes burn site		58.617	-93.812	38
HYM00001170	Goulet & Boudreault	15-Jun-2007		Canada	Manitoba		N of Ashville, Hwy 10		51.795	-100.106	335
HYM 00000997	H. Goulet			Canada	Ontario	Ottawa		Ottwa city garden	45.356	-75.707
CNCH3229	Goulet & Bouderault	21-Jul-2009		United States	Alaska			Sourdough, Richardson Highway	62.5275	-145.516	606
CNCH3221	Goulet & Bouderault	21-Jul-2009		United States	Alaska			Sourdough, Richardson Highway	62.5275	-145.516	606
CNCH3219	Goulet & Bouderault	21-Jul-2009		United States	Alaska			Sourdough, Richardson Highway	62.5275	-145.516	606
07PROBE-24229	A.Renaud	07-Jul-2007		Canada	Manitoba	Churchill	2 km S Churchill, Beech Bay		58.746	-94.135
MIC 000732	J. Otani	27-Jul-2007		Canada	Alberta	Beaverlodge		Beaverlodge, Saskatoon mountains, natural meadow	55.22	-119.282	962
MIC 000729	J. Otani	02-Aug-2007		Canada	Alberta	Beaverlodge		Beaverlodge, Saskatoon mountains, natural meadow	55.22	-119.282	962
MIC 000764	Goulet, Boudreault & Badiss	16-Jul-2008		Canada	Newfoundland and Labrador			Port Saunders, fallow field	50.648	-57.303
CAM0707	J. Otani	29-Jun-2007		Canada	Alberta	Beaverlodge		Beaverlodge, Saskatoon mountain	55.22	-119.282	961
CAM0704	J. Otani	29-Jun-2007		Canada	Alberta	Beaverlodge		Beaverlodge, Saskatoon mountain	55.22	-119.282	961
CAM0696	J. Otani	06-Jul-2007		Canada	Alberta	Beaverlodge		Beaverlodge, Saskatoon mountain	55.22	-119.282	961
CAM0685	J. Otani	11-Jul-2007		Canada	Alberta	Beaverlodge		Beaverlodge, Saskatoon mountain	55.22	-119.282	961
CAM0688	J. Otani	11-Jul-2007		Canada	Alberta	Beaverlodge		Beaverlodge, Saskatoon mountain	55.22	-119.282	961
CAM0681	J. Otani	27-Jul-2007		Canada	Alberta	Beaverlodge		Beaverlodge, Saskatoon mountain	55.22	-119.282	961
CAM0676	J. Otani	11-Jul-2007		Canada	Alberta	Beaverlodge		Beaverlodge, Saskatoon mountain	55.22	-119.282	961
CAM0569	J. Fernandez	11-Nov-2008		Canada	Quebec			Chelsea, near old visitor center
CAM0570	J. Fernandez	11-Nov-2008		Canada	Quebec			Chelsea, near old visitor center
HYM00001127	Goulet & Boudreault	16-Jun-2007		Canada	Manitoba		1 km NW of Winnipegosis		51.651	-99.945	251
HYM00001129	Goulet & Boudreault	12-Jun-2007		Canada	Manitoba		10 km W of Morden		49.196	-98.251	410
HYM00001538	Herle & Schmold	07-Jun-2006		Canada	Alberta		Lethbridge vic., Peenaquim Park		49.694	-112.833
HYM00001540	Herle & Schmold	07-Jun-2006		Canada	Alberta		Lethbridge vic., Peenaquim Park		49.694	-112.833
HYM00001545	Klima & Schmold	02-Jun-2006		Canada	Alberta		Lethbridge vic. LCR		49.693	-112.763
HYM00001546	Schmold & Herle	05-Jun-2006		Canada	Alberta		Stirling vic.		49.502	-112.517
07PROBE-22320	A.Renaud	12-Jul-2007		Canada	Manitoba	Churchill	16 km SW Churchill, Churchill River Pump House		58.626	-94.229
HYM00001547	Schmold & Herle	05-Jun-2006		Canada	Alberta		Stirling vic.		49.502	-112.517
HYM00001548	Klima & Schmold	02-Jun-2006		Canada	Alberta		Lethbridge vic. LCR		49.693	-112.763
HYM00001552	Klima & Schmold	01-Jun-2006		Canada	Alberta		Lethbridge vic., Peenaquim Park		49.694	-112.833
HYM00001553	Klima & Schmold	01-Jun-2006		Canada	Alberta		Lethbridge vic., Peenaquim Park		49.694	-112.833
HYM00001554	Klima & Schmold	01-Jun-2006		Canada	Alberta		Lethbridge vic., Peenaquim Park		49.694	-112.833
HYM00001555	Klima & Schmold	02-Jun-2006		Canada	Alberta		Lethbridge vic. LCR		49.693	-112.763
HYM00001558	Klima & Schmold	02-Jun-2006		Canada	Alberta		Lethbridge vic. LCR		49.693	-112.763
HYM00001556	Schmold & Herle	05-Jun-2006		Canada	Alberta		Stirling vic.		49.502	-112.517
HYM00001569	Schmold & Herle	22-Jun-2006		Canada	Alberta		Stirling vic.		49.502	-112.517
HYM00001571	Schmold & Herle	22-Jun-2006		Canada	Alberta		Stirling vic.		49.502	-112.517
HYM00001575	Schmold & Herle	22-Jun-2006		Canada	Alberta		Stirling vic.		49.502	-112.517
HYM00001576	Schmold & Herle	22-Jun-2006		Canada	Alberta		Stirling vic.		49.502	-112.517
HYM00001582	Schmold & Herle	22-Jun-2006		Canada	Alberta		Stirling vic.		49.502	-112.517
HYM00001583	Schmold & Herle	22-Jun-2006		Canada	Alberta		Stirling vic.		49.502	-112.517
HYM00001584	Schmold & Herle	22-Jun-2006		Canada	Alberta		Stirling vic.		49.502	-112.517
HYM00001570	Schmold & Herle	22-Jun-2006		Canada	Alberta		Stirling vic.		49.502	-112.517
HYM00001588	Schmold & Herle	22-Jun-2006		Canada	Alberta		Stirling vic.		49.502	-112.517
HYM00001580	Schmold & Herle	22-Jun-2006		Canada	Alberta		Stirling vic.		49.502	-112.517
HYM00001590	Schmold & Herle	22-Jun-2006		Canada	Alberta		Stirling vic.		49.502	-112.517
HYM00001591	Schmold & Herle	22-Jun-2006		Canada	Alberta		Stirling vic.		49.502	-112.517
HYM00001599	Schmold & Herle	22-Jun-2006		Canada	Alberta		Stirling vic.		49.502	-112.517
HYM00001589	Schmold & Herle	22-Jun-2006		Canada	Alberta		Stirling vic.		49.502	-112.517
HYM00001607	Schmold & Herle	22-Jun-2006		Canada	Alberta		Stirling vic.		49.502	-112.517
07PROBE-23456	A.Renaud	05-Jul-2007		Canada	Manitoba	Churchill	10 km ESE Churchill, Launch Road near A-frame		58.755	-93.998
HYM00001613	Schmold & Herle	22-Jun-2006		Canada	Alberta		Stirling vic.		49.502	-112.517
HYM00001596	Schmold & Herle	22-Jun-2006		Canada	Alberta		Stirling vic.		49.502	-112.517
HYM00001615	Schmold & Herle	22-Jun-2006		Canada	Alberta		Stirling vic.		49.502	-112.517
HYM00001622	Schmold & Herle	22-Jun-2006		Canada	Alberta		Stirling vic.		49.502	-112.517
HYM00001606	Schmold & Herle	22-Jun-2006		Canada	Alberta		Stirling vic.		49.502	-112.517
HYM00001629	Schmold & Herle	22-Jun-2006		Canada	Alberta		Stirling vic.		49.502	-112.517
HYM00001614	Schmold & Herle	22-Jun-2006		Canada	Alberta		Stirling vic.		49.502	-112.517
HYM00001636	Schmold & Herle	22-Jun-2006		Canada	Alberta		Stirling vic.		49.502	-112.517
HYM00001628	Schmold & Herle	22-Jun-2006		Canada	Alberta		Stirling vic.		49.502	-112.517
07PROBE-23455	A.Renaud	05-Jul-2007		Canada	Manitoba	Churchill	10 km ESE Churchill, Launch Road near A-frame		58.755	-93.998
HYM00001632	Schmold & Herle	22-Jun-2006		Canada	Alberta		Stirling vic.		49.502	-112.517
HYM00001634	Schmold & Herle	22-Jun-2006		Canada	Alberta		Stirling vic.		49.502	-112.517
07PROBE-23439	A.Renaud	28-Jun-2007		Canada	Manitoba	Churchill	10 km ESE Churchill, Launch Road near A-frame		58.755	-93.998
07PROBE-24230	A.Renaud	07-Jul-2007		Canada	Manitoba	Churchill	2 km S Churchill, Beech Bay		58.746	-94.135
07PROBE-20282				Canada	Manitoba	Churchill	10 km ESE Churchill, Launch Road near A-frame		58.755	-93.998
07PROBE-20281	A.Renaud	03-Jul-2007		Canada	Manitoba	Churchill	10 km ESE Churchill, Launch Road near A-frame		58.755	-93.998
07PROBE-23463	A.Renaud	05-Jul-2007		Canada	Manitoba	Churchill	10 km ESE Churchill, Launch Road near A-frame		58.755	-93.998
07PROBE-22431	A.Renaud	16-Jul-2007		Canada	Manitoba	Churchill	23 km E Churchill, Ramsay Creek		58.731	-93.78	10
07PROBE-22427	A.Renaud	16-Jul-2007		Canada	Manitoba	Churchill	23 km E Churchill, Ramsay Creek		58.731	-93.78	10
MIC 000512	Goulet, Boudreault & Badiss	22-Jul-2008		Canada	Prince Edward Island			Sea Cow Pond, fallow field	47.044	-63.99	17
MIC 000515	Goulet, Boudreault & Badiss	23-Jul-2008		Canada	Prince Edward Island			Central Badeque, fallow field	46.345	-63.703	30
07PROBE-22413	A.Renaud	16-Jul-2007		Canada	Manitoba	Churchill	23 km E Churchill, Ramsay Creek		58.731	-93.78	10
MIC 000525	Goulet, Boudreault & Badiss	23-Jul-2008		Canada	Prince Edward Island			Central Badeque, fallow field	46.345	-63.703	30
MIC 000537	Goulet, Boudreault & Badiss	23-Jul-2008		Canada	Prince Edward Island			Central Badeque, fallow field	46.345	-63.703	30
07PROBE-20361	A.Renaud	17-Jul-2007		Canada	Manitoba	Churchill	10 km ESE Churchill, Launch Road near A-frame		58.755	-93.998
MIC 000768	Goulet, Boudreault & Badiss	12-Jul-2008		Canada	Newfoundland and Labrador			Deer Lake, fallow field	49.195	-57.434
07PROBE-22433	A.Renaud	02-Aug-2007		Canada	Manitoba	Churchill	23 km E Churchill, Ramsay Creek		58.731	-93.78	10
CAM0578	L. Jolicoeur			Canada	Nunavut	Bylot Island
08BBHYM-1299	J.Cossey, N.Jeffery, J.Straka	17-Jul-2008		Canada	Saskatchewan	Grasslands National Park	W. Block grasslands	Sedge, grasslands, creekside	49.182	-107.687	790
CNCH0395				Canada	Nunavut	Bylot Island		Camp 1, Humid
HYM00001567	Schmold & Herle	22-Jun-2006		Canada	Alberta		Stirling vic.		49.502	-112.517
HYM00001602	Schmold & Herle	22-Jun-2006		Canada	Alberta		Stirling vic.		49.502	-112.517
HYM00001630	Schmold & Herle	22-Jun-2006		Canada	Alberta		Stirling vic.		49.502	-112.517
HYM00001626	Schmold & Herle	22-Jun-2006		Canada	Alberta		Stirling vic.		49.502	-112.517
HYM00000458	Schmold & Klima	30-May-2006		Canada	Alberta		Stirling vic.		49.502	-112.517
HYM00000455	Schmold & Klima	30-May-2006		Canada	Alberta		Stirling vic.		49.502	-112.517
HYM00001099	Goulet & Boudreault	12-Jun-2007		Canada	Manitoba		10 km W of Morden		49.196	-98.251	410
HYM00001100	Goulet & Boudreault	12-Jun-2007		Canada	Manitoba		10 km W of Morden		49.196	-98.251	410
HYM00001101	Goulet & Boudreault	12-Jun-2007		Canada	Manitoba		10 km W of Morden		49.196	-98.251	410
HYM00001102	Goulet & Boudreault	12-Jun-2007		Canada	Manitoba		10 km W of Morden		49.196	-98.251	410
HYM00001103	Goulet, Boudreault & Fernandez	03-Jun-2007		Canada	Saskatchewan		W of Estevan, Hwy 39		49.329	-103.06	585
HYM00001104	Goulet, Boudreault & Fernandez	03-Jun-2007		Canada	Saskatchewan		W of Estevan, Hwy 39		49.329	-103.06	585
HYM00001106	Goulet, Boudreault & Fernandez	03-Jun-2007		Canada	Saskatchewan		W of Estevan, Hwy 39		49.329	-103.06	585
HYM00001107	Goulet, Boudreault & Fernandez	03-Jun-2007		Canada	Saskatchewan		W of Estevan, Hwy 39		49.329	-103.06	585
HYM00001108	Goulet, Boudreault & Fernandez	01-Jun-2007		Canada	Manitoba		vic. of Shilo, Assiniboine River		49.679	-99.613
HYM00001109	Goulet, Boudreault & Fernandez	01-Jun-2007		Canada	Manitoba		vic. of Shilo, Assiniboine River		49.679	-99.613
HYM00001110	Goulet, Boudreault & Fernandez	01-Jun-2007		Canada	Manitoba		vic. of Shilo, Assiniboine River		49.679	-99.613
HYM00001111	Goulet, Boudreault & Fernandez	01-Jun-2007		Canada	Manitoba		vic. of Shilo, Assiniboine River		49.679	-99.613
HYM00001112	Goulet, Boudreault & Fernandez	01-Jun-2007		Canada	Manitoba		vic. of Shilo, Assiniboine River		49.679	-99.613
HYM00001113	Goulet, Boudreault & Fernandez	03-Jun-2007		Canada	Saskatchewan		W of Estevan, Hwy 39		49.329	-103.06	585
HYM00001114	Goulet, Boudreault & Fernandez	03-Jun-2007		Canada	Saskatchewan		W of Estevan, Hwy 39		49.329	-103.06	585
HYM00001115	Goulet, Boudreault & Fernandez	03-Jun-2007		Canada	Saskatchewan		W of Estevan, Hwy 39		49.329	-103.06	585
HYM00001116	Goulet, Boudreault & Fernandez	03-Jun-2007		Canada	Saskatchewan		W of Estevan, Hwy 39		49.329	-103.06	585
HYM00001117	Goulet, Boudreault & Fernandez	03-Jun-2007		Canada	Saskatchewan		W of Estevan, Hwy 39		49.329	-103.06	585
HYM00001118	Goulet, Boudreault & Fernandez	03-Jun-2007		Canada	Saskatchewan		W of Estevan, Hwy 39		49.329	-103.06	585
HYM00001119	Goulet, Boudreault & Fernandez	01-Jun-2007		Canada	Manitoba		vic. of Shilo, Assiniboine River		49.679	-99.613
HYM00001120	Goulet, Boudreault & Fernandez	01-Jun-2007		Canada	Manitoba		vic. of Shilo, Assiniboine River		49.679	-99.613
HYM00001557	Schmold & Goettel	25-Jun-2006		Canada	Alberta		Lethbridge vic. Wilmount		49.712	-112.694
HYM00001559	Schmold & Goettel	25-Jun-2006		Canada	Alberta		Lethbridge vic. Wilmount		49.712	-112.694
HYM00001560	Klima & Schmold	02-Jun-2006		Canada	Alberta		Lethbridge vic. LCR		49.693	-112.763
HYM00001562	Schmold & Goettel	25-Jun-2006		Canada	Alberta		Lethbridge vic. Wilmount		49.712	-112.694
HYM00001785	Goulet & Boudreault	14-Jul-2006		Canada	Yukon Territory		Marsh Lake		60.499	-134.289
CNCH0950	R. Layberry	01-Apr-2004		Canada	Ontario	Carleton Co.		1.6 km SW of Manion Corners	45.25	-76.083
CNCH0951	R. Layberry	25-Mar-2004		Canada	Ontario	Carleton Co.		1.6 km SW of Manion Corners	45.25	-76.083
CNCH0947	B. Broadbent	25-Aug-2005		Canada	Ontario			St-Mary`s	43.175	-81.112
CNCH3224	Goulet & Bouderault	21-Jul-2009		United States	Alaska			Sourdough, Richardson Highway	62.5275	-145.516	606
MIC 000486	Goulet, Boudreault & Badiss	23-Jul-2008		Canada	Prince Edward Island			Central Badeque, fallow field	46.345	-63.703	30
MIC 000487	Goulet, Boudreault & Badiss	23-Jul-2008		Canada	Prince Edward Island			Central Badeque, fallow field	46.345	-63.703	30
MIC 000506	Goulet, Boudreault & Badiss	23-Jul-2008		Canada	Prince Edward Island			Central Badeque, fallow field	46.345	-63.703	30
MIC 000507	Goulet, Boudreault & Badiss	23-Jul-2008		Canada	Prince Edward Island			Central Badeque, fallow field	46.345	-63.703	30
MIC 000517	Goulet, Boudreault & Badiss	23-Jul-2008		Canada	Prince Edward Island			Central Badeque, fallow field	46.345	-63.703	30
MIC 000518	Goulet, Boudreault & Badiss	23-Jul-2008		Canada	Prince Edward Island			Central Badeque, fallow field	46.345	-63.703	30
MIC 000521	Goulet, Boudreault & Badiss	23-Jul-2008		Canada	Prince Edward Island			Central Badeque, fallow field	46.345	-63.703	30
MIC 000522	Goulet, Boudreault & Badiss	23-Jul-2008		Canada	Prince Edward Island			Central Badeque, fallow field	46.345	-63.703	30
MIC 000526	Goulet, Boudreault & Badiss	23-Jul-2008		Canada	Prince Edward Island			Central Badeque, fallow field	46.345	-63.703	30
MIC 000519	Goulet, Boudreault & Badiss	23-Jul-2008		Canada	Prince Edward Island			Central Badeque, fallow field	46.345	-63.703	30
MIC 000520	Goulet, Boudreault & Badiss	23-Jul-2008		Canada	Prince Edward Island			Central Badeque, fallow field	46.345	-63.703	30
MIC 000529	Goulet, Boudreault & Badiss	23-Jul-2008		Canada	Prince Edward Island			Central Badeque, fallow field	46.345	-63.703	30
MIC 000530	Goulet, Boudreault & Badiss	23-Jul-2008		Canada	Prince Edward Island			Central Badeque, fallow field	46.345	-63.703	30
MIC 000523	Goulet, Boudreault & Badiss	23-Jul-2008		Canada	Prince Edward Island			Central Badeque, fallow field	46.345	-63.703	30
MIC 000524	Goulet, Boudreault & Badiss	23-Jul-2008		Canada	Prince Edward Island			Central Badeque, fallow field	46.345	-63.703	30
MIC 000533	Goulet, Boudreault & Badiss	23-Jul-2008		Canada	Prince Edward Island			Central Badeque, fallow field	46.345	-63.703	30
MIC 000534	Goulet, Boudreault & Badiss	23-Jul-2008		Canada	Prince Edward Island			Central Badeque, fallow field	46.345	-63.703	30
MIC 000527	Goulet, Boudreault & Badiss	23-Jul-2008		Canada	Prince Edward Island			Central Badeque, fallow field	46.345	-63.703	30
MIC 000528	Goulet, Boudreault & Badiss	23-Jul-2008		Canada	Prince Edward Island			Central Badeque, fallow field	46.345	-63.703	30
MIC 000538	Goulet, Boudreault & Badiss	23-Jul-2008		Canada	Prince Edward Island			Central Badeque, fallow field	46.345	-63.703	30
MIC 000531	Goulet, Boudreault & Badiss	23-Jul-2008		Canada	Prince Edward Island			Central Badeque, fallow field	46.345	-63.703	30
MIC 000532	Goulet, Boudreault & Badiss	23-Jul-2008		Canada	Prince Edward Island			Central Badeque, fallow field	46.345	-63.703	30
MIC 000536	Goulet, Boudreault & Badiss	23-Jul-2008		Canada	Prince Edward Island			Central Badeque, fallow field	46.345	-63.703	30
MIC 000539	Goulet, Boudreault & Badiss	23-Jul-2008		Canada	Prince Edward Island			Central Badeque, fallow field	46.345	-63.703	30
CNCH0421		31-Jul-2008		Canada	Nunavut	Ellesmere Island		Eureka Camp
CNCH0423		31-Jul-2008		Canada	Nunavut	Ellesmere Island		Eureka Camp
CNCH0419		31-Jul-2008		Canada	Nunavut	Ellesmere Island		Eureka Camp
CNCH0420		31-Jul-2008		Canada	Nunavut	Ellesmere Island		Eureka Camp
HYM00000591	Goulet & Boudrealt	08-Jul-2006		Canada	Yukon Territory		Champagne		60.79	-136.437	733
HYM00001163	Goulet & Boudreault	14-Jun-2007		Canada	Manitoba		Lk. Manitoba Narrows, Hwy 68		51.088	-98.795	255
CAM0824	N. Islam			Canada	Ontario			Cochrane and Kapuscasing Forest Reserve	49.485	-80.538
CAM0801	L. Timms	14-May-2007		Canada	Ontario	Shakespeare Township		8 km N of Webbwood	46.321	-81.874
CAM0793	L. Timms	14-May-2007		Canada	Ontario	Shakespeare Township		8 km N of Webbwood	46.321	-81.874
CAM0794	L. Timms	14-May-2007		Canada	Ontario	Shakespeare Township		8 km N of Webbwood	46.321	-81.874
CAM0798	L. Timms	14-May-2007		Canada	Ontario	Shakespeare Township		8 km N of Webbwood	46.321	-81.874
CAM0800	L. Timms	14-May-2007		Canada	Ontario	Shakespeare Township		8 km N of Webbwood	46.321	-81.874
CAM0791	L. Timms	14-May-2007		Canada	Ontario	Shakespeare Township		8 km N of Webbwood	46.321	-81.874
CAM0792	L. Timms	14-May-2007		Canada	Ontario	Shakespeare Township		8 km N of Webbwood	46.321	-81.874
HYM00001786	Goulet & Boudreault	19-Jul-2006		Canada	Yukon Territory		Top of the World Hgwy, km 82		64.09	-140.951
HYM00001790	Goulet & Boudreault	05-Jul-2006		Canada	Yukon Territory		Fish Lake Rd		60.686	-135.236	1107
HYM00001787	Goulet & Boudreault	19-Jul-2006		Canada	Yukon Territory		Top of the World Hgwy, km 82		64.09	-140.951
HYM00001126	Goulet & Boudreault	16-Jun-2007		Canada	Manitoba		1 km NW of Winnipegosis		51.651	-99.945	251
HYM00001175	Goulet, Boudreault & Fernandez	08-Jun-2007		Canada	Manitoba		Spruce Woods Provincial Park		49.731	-99.295	377
HYM00001169	Goulet, Boudreault & Fernandez	08-Jun-2007		Canada	Manitoba		Spruce Woods Provincial Park		49.731	-99.295	377
HYM00001180	Goulet, Boudreault & Fernandez	08-Jun-2007		Canada	Manitoba		Spruce Woods Provincial Park		49.731	-99.295	377
HYM00001173	Goulet, Boudreault & Fernandez	08-Jun-2007		Canada	Manitoba		Spruce Woods Provincial Park		49.731	-99.295	377
HYM00001174	Goulet, Boudreault & Fernandez	08-Jun-2007		Canada	Manitoba		Spruce Woods Provincial Park		49.731	-99.295	377
HYM00001185	Goulet, Boudreault & Fernandez	08-Jun-2007		Canada	Manitoba		Spruce Woods Provincial Park		49.731	-99.295	377
HYM00001178	Goulet, Boudreault & Fernandez	08-Jun-2007		Canada	Manitoba		Spruce Woods Provincial Park		49.731	-99.295	377
HYM00001179	Goulet, Boudreault & Fernandez	08-Jun-2007		Canada	Manitoba		Spruce Woods Provincial Park		49.731	-99.295	377
HYM00001189	Goulet, Boudreault & Fernandez	08-Jun-2007		Canada	Manitoba		Spruce Woods Provincial Park		49.731	-99.295	377
HYM00001181	Goulet, Boudreault & Fernandez	08-Jun-2007		Canada	Manitoba		Spruce Woods Provincial Park		49.731	-99.295	377
HYM00001183	Goulet, Boudreault & Fernandez	08-Jun-2007		Canada	Manitoba		Spruce Woods Provincial Park		49.731	-99.295	377
HYM00001184	Goulet, Boudreault & Fernandez	08-Jun-2007		Canada	Manitoba		Spruce Woods Provincial Park		49.731	-99.295	377
HYM00001193	Goulet, Boudreault & Fernandez	08-Jun-2007		Canada	Manitoba		Spruce Woods Provincial Park		49.731	-99.295	377
HYM00001186	Goulet, Boudreault & Fernandez	08-Jun-2007		Canada	Manitoba		Spruce Woods Provincial Park		49.731	-99.295	377
HYM00001187	Goulet, Boudreault & Fernandez	08-Jun-2007		Canada	Manitoba		Spruce Woods Provincial Park		49.731	-99.295	377
HYM00001188	Goulet, Boudreault & Fernandez	08-Jun-2007		Canada	Manitoba		Spruce Woods Provincial Park		49.731	-99.295	377
HYM00001190	Goulet, Boudreault & Fernandez	08-Jun-2007		Canada	Manitoba		Spruce Woods Provincial Park		49.731	-99.295	377
HYM00001191	Goulet, Boudreault & Fernandez	08-Jun-2007		Canada	Manitoba		Spruce Woods Provincial Park		49.731	-99.295	377
HYM00001192	Goulet, Boudreault & Fernandez	08-Jun-2007		Canada	Manitoba		Spruce Woods Provincial Park		49.731	-99.295	377
HYM00001194	Goulet, Boudreault & Fernandez	08-Jun-2007		Canada	Manitoba		Spruce Woods Provincial Park		49.731	-99.295	377
CAM0571	L. Jolicoeur			Canada	Nunavut	Bylot Island
CAM0572	L. Jolicoeur			Canada	Nunavut	Bylot Island
CAM0577	L. Jolicoeur			Canada	Nunavut	Bylot Island
CAM0716	L. Timms	28-Jun-2006		Canada	Ontario	Merrit Township		4 km S of Espanola	46.206	-81.723
CAM0717	L. Timms	16-Jun-2006		Canada	Ontario	MacLennan Township		MacLennan Twp, 2.5 km S of McCloud point	46.691	-80.776
CAM0712	L. Timms	14-Jun-2007		Canada	Ontario	MacLennan Township		MacLennan Twp, 2.5 km S of McCloud point	46.691	-80.776
CAM0713	L. Timms	28-Jun-2006		Canada	Ontario	Merrit Township		4 km S of Espanola	46.206	-81.723
CAM0714	L. Timms	28-Jun-2006		Canada	Ontario	Merrit Township		4 km S of Espanola	46.206	-81.723
CAM0715	L. Timms	15-Jun-2006		Canada	Ontario	Eden Township		Eden Twp, 0.5 km N of Wavy Lake	46.325	-81.104
CAM0579	L. Jolicoeur			Canada	Nunavut	Bylot Island
WMIC 0511	L. Gualtieri	07-Jul-2003		Canada	Ontario			London	43.0295	-81.2055
CNCH1018	Goulet & Boudreault	20-Jul-2009		United States	Alaska			Delta Junction	64.0444	-145.524	315
CNCH0997	Goulet & Boudreault	20-Jul-2009		United States	Alaska			Delta Junction	64.0444	-145.524	315
CAM0705	J. Otani	29-Jun-2007		Canada	Alberta	Beaverlodge		Beaverlodge, Saskatoon mountain	55.22	-119.282	961
CAM0709	J. Otani	29-Jun-2007		Canada	Alberta	Beaverlodge		Beaverlodge, Saskatoon mountain	55.22	-119.282	961
CAM0697	J. Otani	29-Jun-2007		Canada	Alberta	Beaverlodge		Beaverlodge, Saskatoon mountain	55.22	-119.282	961
CAM0692	J. Otani	11-Jul-2007		Canada	Alberta	Beaverlodge		Beaverlodge, Saskatoon mountain	55.22	-119.282	961
CAM0693	J. Otani	09-Jul-2007		Canada	Alberta	Beaverlodge		Beaverlodge, Saskatoon mountain	55.22	-119.282	961
CAM0694	J. Otani	11-Jul-2007		Canada	Alberta	Beaverlodge		Beaverlodge, Saskatoon mountain	55.22	-119.282	961
CAM0695	J. Otani	27-Jul-2007		Canada	Alberta	Beaverlodge		Beaverlodge, Saskatoon mountain	55.22	-119.282	961
CAM0682	J. Otani	11-Jul-2007		Canada	Alberta	Beaverlodge		Beaverlodge, Saskatoon mountain	55.22	-119.282	961
HYM00001783	Goulet & Boudreault	14-Jul-2006		Canada	Yukon Territory		Marsh Lake		60.499	-134.289
08BBHYM-1022	J.Straka	22-Jul-2008		Canada	Alberta	Waterton	Waterton Lakes Nat. Park - Akamina Parkway	Rocky creekside/meadow	49.078	-113.968	1540
HYM00001167	Goulet & Boudreault	15-Jun-2007		Canada	Manitoba		N of Ashville, Hwy 10		51.795	-100.106	335
HYM00001165	Goulet & Boudreault	14-Jun-2007		Canada	Manitoba		Lk. Manitoba Narrows, Hwy 68		51.088	-98.795	255
HYM00001176	Goulet & Boudreault	15-Jun-2007		Canada	Manitoba		N of Ashville, Hwy 10		51.795	-100.106	335
HYM00001199	Goulet & Boudreault	13-Jun-2007		Canada	Manitoba		Riding Mountain National Park, Buffalo paddock		50.765	-100.222	554
MIC 000543	M. Smith	24-Aug-2006		Canada	Prince Edward Island	Harrington		Harrington, clover field
MIC 000763	Goulet, Boudreault & Badiss	16-Jul-2008		Canada	Newfoundland and Labrador			Port Saunders, fallow field	50.648	-57.303
CNCH1350	Goulet & Boudreault	08-Jun-2003		United States	Alaska			Anchorage	61.1658	-149.766	33
MIC 000731	J. Otani	27-Jul-2007		Canada	Alberta	Beaverlodge		Beaverlodge, Saskatoon mountains, natural meadow	55.22	-119.282	962
CAM0684	J. Otani	11-Jul-2007		Canada	Alberta	Beaverlodge		Beaverlodge, Saskatoon mountain	55.22	-119.282	961
HYM00001789	Goulet & Boudreault	05-Jul-2006		Canada	Yukon Territory		Fish Lake Rd		60.686	-135.236	1107
CAM0822	N. Islam			Canada	Ontario			Cochrane and Kapuscasing Forest Reserve	49.485	-80.538
MIC 000770	Goulet, Boudreault & Badiss	12-Jul-2008		Canada	Newfoundland and Labrador			Deer Lake, fallow field	49.195	-57.434
HYM00001131	Goulet, Boudreault & Fernandez	08-Jun-2007		Canada	Manitoba		Spruce Woods Provincial Park		49.731	-99.295	377
HYM00001134	Goulet & Boudreault	11-Jun-2007		Canada	Manitoba		Gardenton		49.079	-96.766	292
HYM00001156	Goulet & Boudreault	11-Jun-2007		Canada	Manitoba		Gardenton		49.079	-96.766	292
HYM00001159	Goulet & Boudreault	11-Jun-2007		Canada	Manitoba		Gardenton		49.079	-96.766	292
HYM00001157	Goulet & Boudreault	11-Jun-2007		Canada	Manitoba		Gardenton		49.079	-96.766	292
HYM00001158	Goulet & Boudreault	11-Jun-2007		Canada	Manitoba		Gardenton		49.079	-96.766	292
HYM00001171	Goulet & Boudreault	15-Jun-2007		Canada	Manitoba		N of Ashville, Hwy 10		51.795	-100.106	335
HYM00001172	Goulet & Boudreault	15-Jun-2007		Canada	Manitoba		N of Ashville, Hwy 10		51.795	-100.106	335
HYM00001166	Goulet & Boudreault	15-Jun-2007		Canada	Manitoba		N of Ashville, Hwy 10		51.795	-100.106	335
MIC 000635	J. Otani	09-Jul-2007		Canada	Alberta	Beaverlodge		Beaverlodge, Saskatoon mountains, natural meadow	55.22	-119.282	962
MIC 000728	J. Otani	09-Jul-2007		Canada	Alberta	Beaverlodge		Beaverlodge, Saskatoon mountains, natural meadow	55.22	-119.282	962
CAM0701	J. Otani	04-Jul-2007		Canada	Alberta	Beaverlodge		Beaverlodge, Saskatoon mountain	55.22	-119.282	961
CAM0699	J. Otani	04-Jul-2007		Canada	Alberta	Beaverlodge		Beaverlodge, Saskatoon mountain	55.22	-119.282	961
CAM0683	J. Otani	11-Jul-2007		Canada	Alberta	Beaverlodge		Beaverlodge, Saskatoon mountain	55.22	-119.282	961
CAM0698	J. Otani	06-Jul-2007		Canada	Alberta	Beaverlodge		Beaverlodge, Saskatoon mountain	55.22	-119.282	961
HYM00000294	N. Winchester	03-Jun-2005		Canada	British Columbia		Victoria vic.	Intact Arbustus/Manzaneta rocky knoll	48.533	-123.5	247.5
HYM00000977	Goulet & Boudrealt	08-Jul-2006		Canada	Yukon Territory		Champagne		60.79	-136.437	733
MIC 000540	Goulet, Boudreault & Badiss	23-Jul-2008		Canada	Prince Edward Island			Ten Mile House, salt marsh	46.313	-62.981
MIC 000663	Goulet, Boudreault & Badiss	24-Jul-2008		Canada	New Brunswick			vic. Tracy, fallow field	45.759	-66.676
08BBHYM-1205	J.Straka, N.Jeffery	15-Jul-2008		Canada	Saskatchewan	Grasslands	Grasslands Nat. Park Butte trail	Grass/sage brush plains	49.198	-107.634	814
CAM0540	A. Bennett			Canada	Ontario			Mixed forest	45.235	-75.624
HYM00001162	Goulet & Boudreault	14-Jun-2007		Canada	Manitoba		Lk. Manitoba Narrows, Hwy 68		51.088	-98.795	255
MIC 000725	J. Otani	07-Jun-2007		Canada	Alberta	Beaverlodge		Beaverlodge, Saskatoon mountains, natural meadow	55.22	-119.282	962
CAM0541	A. Bennett			Canada	Ontario			Mixed forest	45.235	-75.624
CAM0459	S. Peck	01-Oct-2008		Canada	Ontario	Leeds		Leeds-Granville Co., forest	44.629	-76.359
CAM0460	S. Peck	01-Oct-2008		Canada	Ontario	Leeds		Leeds-Granville Co., forest	44.629	-76.359
MIC 000765	Goulet, Boudreault & Badiss	13-Jul-2008		Canada	Newfoundland and Labrador			Bellburns	50.336	-57.533
HYM00001160	Goulet & Boudreault	14-Jun-2007		Canada	Manitoba		Lk. Manitoba Narrows, Hwy 68		51.088	-98.795	255
MIC 000510	Goulet, Boudreault & Badiss	23-Jul-2008		Canada	Prince Edward Island			Blooming Point, fallow field	46.408	-62.951	6
HYM00001060	Goulet & Boudreault	15-Jun-2007		Canada	Manitoba		N of Ashville, Hwy 10		51.795	-100.106	335
MIC 000636	J. Otani	11-Jul-2007		Canada	Alberta	Beaverlodge		Beaverlodge, Saskatoon mountains, natural meadow	55.22	-119.282	962
CAM0573	L. Jolicoeur			Canada	Nunavut	Bylot Island
CAM0825	N. Islam			Canada	Ontario			Cochrane and Kapuscasing Forest Reserve	49.485	-80.538
CAM0703	J. Otani	22-Jun-2007		Canada	Alberta	Beaverlodge		Beaverlodge, Saskatoon mountain	55.22	-119.282	961
MIC 000662	Goulet, Boudreault & Badiss	24-Jul-2008		Canada	New Brunswick			vic. Tracy, fallow field	45.759	-66.676
CAM0374	Boudreault, Goulet & Fernandez	03-Jun-2008		Canada	Ontario	Manitoulin Island		Misery Bay Prov. Park	45.792	-82.75	185
WMIC 0241	M. Sharkey	31-Jul-2005		Canada	Prince Edward Island	Georgetown		Near Georgetown	46.417	-62.667	8
CAM0312	Goulet, Boudreault & Badiss	26-Jul-2008		Canada	Quebec	Belle-Anse		Belle-Anse	48.625	-64.178
CAM0311	Goulet, Boudreault & Badiss	26-Jul-2008		Canada	Quebec	Belle-Anse		Belle-Anse	48.625	-64.178
CAM0313	Goulet, Boudreault & Badiss	26-Jul-2008		Canada	Quebec	Belle-Anse		Belle-Anse	48.625	-64.178
CAM0314	Goulet, Boudreault & Badiss	26-Jul-2008		Canada	Quebec	Belle-Anse		Belle-Anse	48.625	-64.178
CAM0315	Goulet, Boudreault & Badiss	26-Jul-2008		Canada	Quebec	Belle-Anse		Belle-Anse	48.625	-64.178
MIC 000509	Goulet, Boudreault & Badiss	23-Jul-2008		Canada	Prince Edward Island			Blooming Point, fallow field	46.408	-62.951	6
MIC 000508	Goulet, Boudreault & Badiss	23-Jul-2008		Canada	Prince Edward Island			Blooming Point, fallow field	46.408	-62.951	6
HYM00001164	Goulet & Boudreault	14-Jun-2007		Canada	Manitoba		Lk. Manitoba Narrows, Hwy 68		51.088	-98.795	255
HYM00001177	Goulet & Boudreault	15-Jun-2007		Canada	Manitoba		N of Ashville, Hwy 10		51.795	-100.106	335
WMIC 0520	N. Holliday	10-Jul-2003		Canada	Manitoba			Riverton	50.968	-97.022
CAM0332	Goulet & Fernandez	29-May-2008		Canada	Ontario	Almonte		5 km NW of Almonte, Hwy 49, Burnt Land, Alvar Prov. Park	45.255	-76.14
CAM0333	Goulet & Fernandez	29-May-2008		Canada	Ontario	Almonte		5 km NW of Almonte, Hwy 49, Burnt Land, Alvar Prov. Park	45.255	-76.14
CAM0375	Goulet, Boudreault & Fernandez	04-Jun-2008		Canada	Ontario	Manitoulin Island		Little Current prairie Alvar	45.975	-81.904
CAM0376	Goulet, Boudreault & Fernandez	04-Jun-2008		Canada	Ontario	Manitoulin Island		Little Current prairie Alvar	45.975	-81.904
CAM0378	Goulet, Boudreault & Fernandez	04-Jun-2008		Canada	Ontario	Manitoulin Island		Little Current prairie Alvar	45.975	-81.904
CAM0379	Goulet, Boudreault & Fernandez	04-Jun-2008		Canada	Ontario	Manitoulin Island		Little Current prairie Alvar	45.975	-81.904
CAM0380	Goulet, Boudreault & Fernandez	04-Jun-2008		Canada	Ontario	Manitoulin Island		Little Current prairie Alvar	45.975	-81.904
CAM0377	Goulet, Boudreault & Fernandez	04-Jun-2008		Canada	Ontario	Manitoulin Island		Little Current prairie Alvar	45.975	-81.904
MIC 000511	Goulet, Boudreault & Badiss	22-Jul-2008		Canada	Prince Edward Island			Sea Cow Pond, fallow field	47.044	-63.99	17
CAM0542	A. Bennett			Canada	Ontario			Mixed forest	45.235	-75.624
07PROBE-23379	A.Renaud	10-Aug-2007		Canada	Manitoba	Churchill	16 km SW Churchill, Churchill River Pump House		58.626	-94.229
HYM00000748.2		17-Aug-2006		Canada	Manitoba	Churchill	26 km SE Churchill, Twin Lakes burn site		58.617	-93.812	38
07PROBE-22332	A.Renaud	02-Aug-2007		Canada	Manitoba	Churchill	23 km E Churchill, Ramsay Creek		58.731	-93.78	10
07PROBE-22323	A.Renaud	12-Jul-2007		Canada	Manitoba	Churchill	16 km SW Churchill, Churchill River Pump House		58.626	-94.229
HYM00001130	L. Masner	24-May-2007		Canada	Quebec		Gatineau Park		45.58	-76.01
07PROBE-23384	A.Renaud	10-Aug-2007		Canada	Manitoba	Churchill	16 km SW Churchill, Churchill River Pump House		58.626	-94.229
07PROBE-23380	A.Renaud	10-Aug-2007		Canada	Manitoba	Churchill	16 km SW Churchill, Churchill River Pump House		58.626	-94.229
HYM00001197	Goulet & Boudreault	15-Jun-2007		Canada	Manitoba		22 km S of Camperville		51.795	-100.106	260
HYM00001640	Broadbent & Gualtieri	24-May-2006		Canada	Ontario		London, Thames Centre, Heritage Road		43.046	-81.099
HYM00001645	Broadbent & Gualtieri	19-May-2006		Canada	Ontario		Talbotville		42.837	-81.275
HYM00001644	B. Broadbent	29-May-2006		Canada	Ontario		London, Thames Centre, Heritage Road		43.046	-81.099
CAM0998	Goulet, Boudreault & Fernandez	03-Jun-2008		Canada	Ontario	Evansville		7 km W of Evansville, alfalfa & clover field	45.809	-82.646
CAM0996	Goulet, Boudreault & Fernandez	03-Jun-2008		Canada	Ontario	Evansville		7 km W of Evansville, alfalfa & clover field	45.809	-82.646
CNCH3214	Goulet & Bouderault	18-Jul-2009		United States	Alaska			Anderson, Hwy 3	64.2946	-149.084	235
MIC 000514	Goulet, Boudreault & Badiss	23-Jul-2008		Canada	Prince Edward Island			Central Badeque, fallow field	46.345	-63.703	30
MIC 000516	Goulet, Boudreault & Badiss	23-Jul-2008		Canada	Prince Edward Island			Central Badeque, fallow field	46.345	-63.703	30
MIC 000541	Goulet, Boudreault & Badiss	23-Jul-2008		Canada	Prince Edward Island			Ten Mile House, salt marsh	46.313	-62.981
MIC 000542	Goulet, Boudreault & Badiss	23-Jul-2008		Canada	Prince Edward Island			Ten Mile House, salt marsh	46.313	-62.981
MIC 000535	Goulet, Boudreault & Badiss	23-Jul-2008		Canada	Prince Edward Island			Central Badeque, fallow field	46.345	-63.703	30
MIC 000766	Goulet, Boudreault & Badiss	13-Jul-2008		Canada	Newfoundland and Labrador			Bellburns	50.336	-57.533
CAM0823	N. Islam			Canada	Ontario			Cochrane and Kapuscasing Forest Reserve	49.485	-80.538
CNCH0464	L. Masner	23-Jul-2009		Canada	Ontario			Ottawa, city garden	45.356	-75.707
CAM0708	J. Otani	29-Jun-2007		Canada	Alberta	Beaverlodge		Beaverlodge, Saskatoon mountain	55.22	-119.282	961
CAM0687	J. Otani	06-Jul-2007		Canada	Alberta	Beaverlodge		Beaverlodge, Saskatoon mountain	55.22	-119.282	961
WMIC 0519	L. Gualtieri	07-Jul-2003		Canada	Ontario			London	43.0295	-81.2055
08BBHYM-0772	J.Cossey, J.Sones, A.Borisenko, K.Perez	25-May-2008		Canada	Ontario	Kawartha	Oliver Ecological Centre, ca. 5 km NE of Bobcayeon	fallow field	44.57	-78.5	250
08BBHYM-0839	J.Straka	23-Jul-2008		Canada	Alberta	Waterton	Waterton Lakes Nat. Park - Rowe Trail	Subalpine forest/meadow	49.056	-114.042	1912
HYM00000311	Boudreault & Goulet,	11-Jul-2006		Canada	Yukon Territory		Whitehorse, hay field		60.741	-135.073	640
HYM00000314	Boudreault & Goulet,	11-Jul-2006		Canada	Yukon Territory		Whitehorse, hay field		60.741	-135.073	640
HYM00000318	Boudreault & Goulet,	11-Jul-2006		Canada	Yukon Territory		Whitehorse, hay field		60.741	-135.073	640
07PROBE-22322	A.Renaud	12-Jul-2007		Canada	Manitoba	Churchill	16 km SW Churchill, Churchill River Pump House		58.626	-94.229
HYM00000653.2		20-Aug-2006		Canada	Manitoba	Churchill	26 km SE Churchill, Twin Lakes burn site		58.617	-93.812	38
HYM00000658.2		20-Aug-2006		Canada	Manitoba	Churchill	26 km SE Churchill, Twin Lakes burn site		58.617	-93.812	38
06-PROBE-3476		19-Aug-2006		Canada	Manitoba	Churchill	26 km SE Churchill, Twin Lakes burn site		58.617	-93.812	38
CNCH3195	Goulet & Bouderault	20-Jul-2009		United States	Alaska			Murphjy Dome	64.9526	-148.356	892
07PROBE-20365	A.Renaud	17-Jul-2007		Canada	Manitoba	Churchill	10 km ESE Churchill, Launch Road near A-frame		58.755	-93.998
07PROBE-20820	A.Renaud	21-Jul-2007		Canada	Manitoba	Churchill	23 km E Churchill, Ramsay Creek		58.731	-93.78	10
HYM00000545	Goulet & Boudrealt	05-Jul-2006		Canada	Yukon Territory		Fish Lake road		60.688	-135.238	1107
HYM00000547	Goulet & Boudrealt	13-Jul-2006		Canada	Yukon Territory		Kluane Nat. Park		60.683	-138.005	625
CAM0316	Goulet, Boudreault & Badiss	26-Jul-2008		Canada	Quebec	Belle-Anse		Belle-Anse	48.6249	-64.178
CAM0317	Goulet, Boudreault & Badiss	26-Jul-2008		Canada	Quebec	Belle-Anse		Belle-Anse	48.6249	-64.178
CAM0318	Goulet, Boudreault & Badiss	26-Jul-2008		Canada	Quebec	Belle-Anse		Belle-Anse	48.6249	-64.178
CAM0319	Goulet, Boudreault & Badiss	26-Jul-2008		Canada	Quebec	Belle-Anse		Belle-Anse	48.6249	-64.178
CAM0367	Goulet & Fernandez	29-May-2008		Canada	Ontario	Almonte		5 km NW of Almonte, Hwy 49, Burnt Land, Alvar Prov. Park	45.2549	-76.14
CAM0366	Goulet & Fernandez	29-May-2008		Canada	Ontario	Almonte		5 km NW of Almonte, Hwy 49, Burnt Land, Alvar Prov. Park	45.2549	-76.14
CAM0381	Boudreault, Goulet & Fernandez	03-Jun-2008		Canada	Ontario	Manitoulin Island		Misery Bay Prov. Park	45.7919	-82.75	185
MIC 000580	J. Otani	15-Jun-2007		Canada	Alberta	Beaverlodge		Beaverlodge, Saskatoon mountains, natural meadow	55.2201	-119.282	962
MIC 000622	L. Masner	06-Aug-2008		Canada	Ontario			Woodlawn
MIC 000640	H. Goulet	24-Jul-2007		Canada	Manitoba	Aweme		Criddle Homestead, mixed-grass prairie	49.7057	-99.576
MIC 000794	Goulet, Boudreault & Badiss	12-Jul-2008		Canada	Newfoundland and Labrador			Deer Lake, fallow field	49.1952	-57.434
MIC 000791	Goulet, Boudreault & Badiss	16-Jul-2008		Canada	Newfoundland and Labrador			Port Saunders, fallow field	50.6479	-57.303
MIC 000792	Goulet, Boudreault & Badiss	18-Jul-2008		Canada	Newfoundland and Labrador			St-Andrew`s	47.7931	-59.233
MIC 000793	Goulet, Boudreault & Badiss	16-Jul-2008		Canada	Newfoundland and Labrador			Plum Point, fallow field	51.0639	-56.848
CAM0545	A. Bennett			Canada	Ontario			Mixed forest	45.2347	-75.624
CAM0546	A. Bennett			Canada	Ontario			Mixed forest	45.2347	-75.624
CAM0547	A. Bennett			Canada	Ontario			Mixed forest	45.2347	-75.624
CAM0548	A. Bennett			Canada	Ontario			Mixed forest	45.2347	-75.624
CAM0549	A. Bennett			Canada	Ontario			Mixed forest	45.2347	-75.624
CAM0626	N. Islam	21-Jun-2007		Canada	Ontario	Cochrane		Cochrane & Kapuscaning Forest Reserves	49.3981	-80.4722
CAM0621	N. Islam	12-Jun-2007		Canada	Ontario	Cochrane		Cochrane & Kapuscaning Forest Reserves	49.3981	-80.4722
CAM0622	N. Islam	12-Jun-2007		Canada	Ontario	Cochrane		Cochrane & Kapuscaning Forest Reserves	49.3981	-80.4722
CAM0623	N. Islam	12-Jul-2007		Canada	Ontario	Cochrane		Cochrane & Kapuscaning Forest Reserves	49.3981	-80.4722
CAM0624	N. Islam	15-Jun-2007		Canada	Ontario	Cochrane		Cochrane & Kapuscaning Forest Reserves	49.3981	-80.4722
CAM0619	N. Islam	12-Jul-2007		Canada	Ontario	Cochrane		Cochrane & Kapuscaning Forest Reserves	49.3981	-80.4722
CAM0620	N. Islam	12-Jul-2007		Canada	Ontario	Cochrane		Cochrane & Kapuscaning Forest Reserves	49.3981	-80.4722
HYM00000337	Boudreault & Goulet,	11-Jul-2006		Canada	Yukon Territory		Whitehorse, hay field		60.741	-135.073	640
HYM00000355	H. Carcamo & N. Schmold	25-May-2006		Canada	Alberta		Lethbridge, vic. Peenaquim Park, mustard		49.719	-112.861
HYM00000359	H. Carcamo & N. Schmold	25-May-2006		Canada	Alberta		Lethbridge, vic. Peenaquim Park, mustard		49.719	-112.861
HYM00000364	H. Carcamo & N. Schmold	25-May-2006		Canada	Alberta		Lethbridge, vic. Peenaquim Park, mustard		49.719	-112.861
HYM00000356	H. Carcamo & N. Schmold	25-May-2006		Canada	Alberta		Lethbridge, vic. Peenaquim Park, mustard		49.719	-112.861
HYM00000357	H. Carcamo & N. Schmold	25-May-2006		Canada	Alberta		Lethbridge, vic. Peenaquim Park, mustard		49.719	-112.861
HYM00000358	H. Carcamo & N. Schmold	25-May-2006		Canada	Alberta		Lethbridge, vic. Peenaquim Park, mustard		49.719	-112.861
HYM00000361	H. Carcamo & N. Schmold	25-May-2006		Canada	Alberta		Lethbridge, vic. Peenaquim Park, mustard		49.719	-112.861
HYM00000363	H. Carcamo & N. Schmold	25-May-2006		Canada	Alberta		Lethbridge, vic. Peenaquim Park, mustard		49.719	-112.861
HYM00000365	N. Schmold & T. Larson	17-Jul-2006		Canada	Alberta		Lethbridge, vic. Peenaquim Park, mustard		49.719	-112.861
HYM00000437	Herle & Larson	27-Jun-2006		Canada	Alberta		Lethbridge vic., Peenaquim Park		49.694	-112.833
HYM00000445	Herle & Larson	27-Jun-2006		Canada	Alberta		Lethbridge vic., Peenaquim Park		49.694	-112.833
HYM00000436	Schmold & Herle	22-Jun-2006		Canada	Alberta		Stirling vic.		49.502	-112.517
HYM00000450	Schmold & Klima	06-Jun-2006		Canada	Alberta		Lethbridge vic.		49.712	-112.85
HYM00000439	Herle & Larson	27-Jun-2006		Canada	Alberta		Lethbridge vic., Peenaquim Park		49.694	-112.833
HYM00000441	Herle & Larson	27-Jun-2006		Canada	Alberta		Lethbridge vic., Peenaquim Park		49.694	-112.833
HYM00000444	Herle & Larson	27-Jun-2006		Canada	Alberta		Lethbridge vic., Peenaquim Park		49.694	-112.833
HYM00000447	Herle & Schmold	07-Jun-2006		Canada	Alberta		Lethbridge vic., Peenaquim Park		49.694	-112.833
HYM00000448	Schmold & Klima	06-Jun-2006		Canada	Alberta		Lethbridge vic.		49.712	-112.85
HYM00000449	Schmold & Klima	06-Jun-2006		Canada	Alberta		Lethbridge vic.		49.712	-112.85
HYM00001285	Goulet, Boudreault & Fernandez	08-Jun-2007		Canada	Manitoba		Spruce Woods Provincial Park		49.731	-99.295	377
HYM00001284	L. Masner	24-May-2007		Canada	Quebec		Gatineau Park		45.58	-76.01
HYM00001294	Goulet & Boudreault	12-Jun-2007		Canada	Manitoba		10 km W of Morden		49.196	-98.251	410
HYM00001298	Goulet & Boudreault	12-Jun-2007		Canada	Manitoba		10 km W of Morden		49.196	-98.251	410
HYM00001293	Goulet & Boudreault	12-Jun-2007		Canada	Manitoba		10 km W of Morden		49.196	-98.251	410
HYM00001302	Goulet & Boudreault	12-Jun-2007		Canada	Manitoba		10 km W of Morden		49.196	-98.251	410
HYM00001295	Goulet & Boudreault	12-Jun-2007		Canada	Manitoba		10 km W of Morden		49.196	-98.251	410
HYM00001296	Goulet & Boudreault	12-Jun-2007		Canada	Manitoba		10 km W of Morden		49.196	-98.251	410
HYM00001297	Goulet & Boudreault	12-Jun-2007		Canada	Manitoba		10 km W of Morden		49.196	-98.251	410
HYM00001306	Goulet & Boudreault	12-Jun-2007		Canada	Manitoba		10 km W of Morden		49.196	-98.251	410
HYM00001299	Goulet, Boudreault & Fernandez	08-Jun-2007		Canada	Manitoba		Spruce Woods Provincial Park		49.731	-99.295	377
HYM00001300	Goulet & Boudreault	12-Jun-2007		Canada	Manitoba		10 km W of Morden		49.196	-98.251	410
HYM00001301	Goulet & Boudreault	12-Jun-2007		Canada	Manitoba		10 km W of Morden		49.196	-98.251	410
HYM00001303	Goulet & Boudreault	12-Jun-2007		Canada	Manitoba		10 km W of Morden		49.196	-98.251	410
HYM00001304	Goulet & Boudreault	12-Jun-2007		Canada	Manitoba		10 km W of Morden		49.196	-98.251	410
HYM00001305	Goulet & Boudreault	12-Jun-2007		Canada	Manitoba		10 km W of Morden		49.196	-98.251	410
HYM00001307	Goulet & Boudreault	12-Jun-2007		Canada	Manitoba		10 km W of Morden		49.196	-98.251	410
HYM00001308	Goulet & Boudreault	12-Jun-2007		Canada	Manitoba		10 km W of Morden		49.196	-98.251	410
HYM00001495	Herle & Larson	27-Jun-2006		Canada	Alberta		Lethbridge vic., Peenaquim Park		49.694	-112.833
HYM00001496	Herle & Larson	27-Jun-2006		Canada	Alberta		Lethbridge vic., Peenaquim Park		49.694	-112.833
HYM00001498	Klima & Schmold	01-Jun-2006		Canada	Alberta		Lethbridge vic., Peenaquim Park		49.694	-112.833
HYM00001499	Klima & Schmold	01-Jun-2006		Canada	Alberta		Lethbridge vic., Peenaquim Park		49.694	-112.833
HYM00001502	Klima & Schmold	01-Jun-2006		Canada	Alberta		Lethbridge vic., Peenaquim Park		49.694	-112.833
HYM00001504	Klima & Schmold	01-Jun-2006		Canada	Alberta		Lethbridge vic., Peenaquim Park		49.694	-112.833
HYM00001505	Klima & Schmold	01-Jun-2006		Canada	Alberta		Lethbridge vic., Peenaquim Park		49.694	-112.833
HYM00001506	Klima & Schmold	01-Jun-2006		Canada	Alberta		Lethbridge vic., Peenaquim Park		49.694	-112.833
HYM00001507	Klima & Schmold	01-Jun-2006		Canada	Alberta		Lethbridge vic., Peenaquim Park		49.694	-112.833
HYM00001508	Herle & Schmold	07-Jun-2006		Canada	Alberta		Lethbridge vic., Peenaquim Park		49.694	-112.833
HYM00001510	Herle & Schmold	07-Jun-2006		Canada	Alberta		Lethbridge vic., Peenaquim Park		49.694	-112.833
HYM00001512	Herle & Schmold	07-Jun-2006		Canada	Alberta		Lethbridge vic., Peenaquim Park		49.694	-112.833
HYM00001513	Herle & Schmold	07-Jun-2006		Canada	Alberta		Lethbridge vic., Peenaquim Park		49.694	-112.833
HYM00001514	Schmold & Klima	06-Jun-2006		Canada	Alberta		Lethbridge vic.		49.712	-112.85
HYM00001515	Schmold & Klima	06-Jun-2006		Canada	Alberta		Lethbridge vic.		49.712	-112.85
HYM00001516	Herle & Schmold	07-Jun-2006		Canada	Alberta		Lethbridge vic., Peenaquim Park		49.694	-112.833
HYM00001517	Herle & Schmold	07-Jun-2006		Canada	Alberta		Lethbridge vic., Peenaquim Park		49.694	-112.833
HYM00001518	Klima & Schmold	01-Jun-2006		Canada	Alberta		Lethbridge vic., Peenaquim Park		49.694	-112.833
HYM00001519	Schmold & Klima	06-Jun-2006		Canada	Alberta		Lethbridge vic.		49.712	-112.85
HYM00001520	Klima & Schmold	01-Jun-2006		Canada	Alberta		Lethbridge vic., Peenaquim Park		49.694	-112.833
HYM00001521	Herle & Larson	27-Jun-2006		Canada	Alberta		Lethbridge vic., Peenaquim Park		49.694	-112.833
HYM00001522	Klima & Schmold	01-Jun-2006		Canada	Alberta		Lethbridge vic., Peenaquim Park		49.694	-112.833
HYM00001523	Klima & Schmold	01-Jun-2006		Canada	Alberta		Lethbridge vic., Peenaquim Park		49.694	-112.833
HYM00001524	Klima & Schmold	01-Jun-2006		Canada	Alberta		Lethbridge vic., Peenaquim Park		49.694	-112.833
HYM00001526	Klima & Schmold	01-Jun-2006		Canada	Alberta		Lethbridge vic., Peenaquim Park		49.694	-112.833
HYM00001528	Klima & Schmold	01-Jun-2006		Canada	Alberta		Lethbridge vic., Peenaquim Park		49.694	-112.833
HYM00001529	Klima & Schmold	01-Jun-2006		Canada	Alberta		Lethbridge vic., Peenaquim Park		49.694	-112.833
HYM00001530	Klima & Schmold	01-Jun-2006		Canada	Alberta		Lethbridge vic., Peenaquim Park		49.694	-112.833
HYM00001531	Klima & Schmold	01-Jun-2006		Canada	Alberta		Lethbridge vic., Peenaquim Park		49.694	-112.833
HYM00001532	Klima & Schmold	01-Jun-2006		Canada	Alberta		Lethbridge vic., Peenaquim Park		49.694	-112.833
HYM00001533	Klima & Schmold	01-Jun-2006		Canada	Alberta		Lethbridge vic., Peenaquim Park		49.694	-112.833
HYM00001534	Klima & Schmold	01-Jun-2006		Canada	Alberta		Lethbridge vic., Peenaquim Park		49.694	-112.833
HYM00001535	Klima & Schmold	01-Jun-2006		Canada	Alberta		Lethbridge vic., Peenaquim Park		49.694	-112.833
HYM00001536	Klima & Schmold	01-Jun-2006		Canada	Alberta		Lethbridge vic., Peenaquim Park		49.694	-112.833
CNCH0948	B. Broadbent	01-Nov-2005		Canada	Ontario			St-Mary`s	43.1753	-81.1122
WMIC 0247	M. Sharkey	31-Jul-2005		Canada	Prince Edward Island	Georgetown		Near Georgetown	46.4167	-62.6667	8
WMIC 0243	M. Sharkey	31-Jul-2005		Canada	Prince Edward Island	Georgetown		Near Georgetown	46.4167	-62.6667	8
WMIC 0238	M. Sharkey	31-Jul-2005		Canada	Prince Edward Island	Georgetown		Near Georgetown	46.4167	-62.6667	8
WMIC 0234	M. Sharkey	31-Jul-2005		Canada	Prince Edward Island	Georgetown		Near Georgetown	46.4167	-62.6667	8
WMIC 0232	M. Sharkey	31-Jul-2005		Canada	Prince Edward Island	Georgetown		Near Georgetown	46.4167	-62.6667	8
WMIC 0233	M. Sharkey	31-Jul-2005		Canada	Prince Edward Island	Georgetown		Near Georgetown	46.4167	-62.6667	8
CNCH1369	Goulet & Boudreault	07-Jun-2003		United States	Alaska			S of Anchorage	61.0002	-149.643	9
CAM0828	N. Islam			Canada	Ontario			Halliburton Forest Reserve	45.2167	-78.5833
09BBEHY-1111	J. Cossey, R. Labbee, A. Smith, J. Smith, M. Zhang	18-Jul-2009		Canada	Newfoundland and Labrador	Gros Morne	Green Gardens/Long Pond	Hiking Trail	49.502	-58.0817	214
09BBEHY-0879	J. Cossey, R. Labbee, J. Smith, M. Zhang			Canada	New Brunswick	Kouchibouguac	Osprey	Acadian forest surrounding lagoon	46.836	-64.9389	21
09BBEHY-0808	J. Cossey, R. Labbee, A. Smith, J. Smith, M. Zhang			Canada	Nova Scotia	Cape Breton Highlands	Big Intervale/Warden Station	Forest Floor	46.829	-60.613	54
CAM0837	N. Islam			Canada	Ontario			Cochrane and Kapuscasing Forest Reserve	49.4847	-80.5378
CAM0839	N. Islam			Canada	Ontario			Halliburton Forest Reserve	45.2167	-78.5833
CAM0840	N. Islam			Canada	Ontario			Halliburton Forest Reserve	45.2167	-78.5833
CAM0832	N. Islam			Canada	Ontario			Halliburton Forest Reserve	45.2167	-78.5833
CAM0833	N. Islam			Canada	Ontario			Halliburton Forest Reserve	45.2167	-78.5833
CAM0834	N. Islam			Canada	Ontario			Halliburton Forest Reserve	45.2167	-78.5833
CAM0836	N. Islam			Canada	Ontario			Cochrane and Kapuscasing Forest Reserve	49.4847	-80.5378
CAM0829	N. Islam			Canada	Ontario			Halliburton Forest Reserve	45.2167	-78.5833
CNCH0422		31-Jul-2008		Canada	Nunavut	Ellesmere Island		Eureka Camp
CNCH1368	Goulet & Boudreault	07-Jun-2003		United States	Alaska			S of Anchorage	61.0002	-149.643	9
