# Supplementary material for: Eight new species and an annotated checklist of Microgastrinae (Hymenoptera, Braconidae) from Canada and Alaska
Source: Zookeys. 2010 Oct 19;(63):1–53. doi: 10.3897/zookeys.63.565 (PMC3088399; doi:10.3897/zookeys.63.565)
Supplement: Appendix III. — Comprehensive data for all specimens of genus Microplitis where DNA barcodes were obtained. The Sample ID and Process ID fields allow to retrieve all molecular and collection information for every specimen through BOLD (http://www.barcodinglife.org). File format: Microsoft Excel (1997–2003). doi: 10.3897/zookeys.63.565-app.III [file ZooKeys-063-001-SD3.xls]

## Sheet: Lab
Project:	SEARCH: Marker(COI-5P) Tax(Microplitis) Geo(Canada:Alaska)			User :	Jose Leonardo Fernandez Triana
Created :	12-August-2010
Process ID	Sample ID	Field Num	Catalog Num		COI-5P Seq. Length	28S-D2 Seq. Length	28S Seq. Length	Collection Date	Identification	Life Stage	Extra Info	Voucher Type	Institution	Notes
DSWAS055-06	06-PROBE-1461	06-PROBE-1461	06-PROBE-1461		601			23-Aug-2006	Microplitis jft04				Biodiversity Institute of Ontario	<VERBATIM LOCALITY>|Burn Site|58.618|-93.829|</VERBATIM LOCALITY>
DSWAS077-06	06-PROBE-1483	06-PROBE-1483	06-PROBE-1483		625			23-Aug-2006	Microplitis jft04				Biodiversity Institute of Ontario	<VERBATIM LOCALITY>|Burn Site|58.618|-93.829|</VERBATIM LOCALITY>
DSWAS094-06	06-PROBE-1500	06-PROBE-1500	06-PROBE-1500		625			23-Aug-2006	Microplitis jft04				Biodiversity Institute of Ontario	<VERBATIM LOCALITY>|Burn Site|58.618|-93.829|</VERBATIM LOCALITY>
DSWAS144-06	06-PROBE-1550	06-PROBE-1550	06-PROBE-1550		639			23-Aug-2006	Microplitis varicolor				Biodiversity Institute of Ontario	<VERBATIM LOCALITY>|Burn Site|58.618|-93.829|</VERBATIM LOCALITY>
DSWAS373-07	06-PROBE-3344	06-PROBE-3344	06-PROBE-3344		618	714		23-Aug-2006	Microplitis jft04				Biodiversity Institute of Ontario	<VERBATIM LOCALITY>|Churchill|58.769|-94.169|</VERBATIM LOCALITY>
ASWA222-08	07PROBE-20024	07PROBE-20024	07PROBE-20024		657			28-Jul-2007	Microplitis jft09				Biodiversity Institute of Ontario	PLT-0034 G05<VERBATIM LOCALITY>|Wapusk National Park, SE Churchill|||</VERBATIM LOCALITY>
ASWA753-08	07PROBE-20085	07PROBE-20085	07PROBE-20085		657			07-Jul-2007	Microplitis varicolor	A			Biodiversity Institute of Ontario	<VERBATIM LOCALITY>|Twin Lakes 22 km SE Churchill|58.632|-93.788|</VERBATIM LOCALITY>
ASWA754-08	07PROBE-20086	07PROBE-20086	07PROBE-20086		656			07-Jul-2007	Microplitis jft04	A			Biodiversity Institute of Ontario	<VERBATIM LOCALITY>|Twin Lakes 22 km SE Churchill|58.632|-93.788|</VERBATIM LOCALITY>
ASWA755-08	07PROBE-20087	07PROBE-20087	07PROBE-20087		657			07-Jul-2007	Microplitis jft04	A			Biodiversity Institute of Ontario	<VERBATIM LOCALITY>|Twin Lakes 22 km SE Churchill|58.632|-93.788|</VERBATIM LOCALITY>
ASWA756-08	07PROBE-20088	07PROBE-20088	07PROBE-20088		657			07-Jul-2007	Microplitis varicolor	A			Biodiversity Institute of Ontario	<VERBATIM LOCALITY>|Twin Lakes 22 km SE Churchill|58.632|-93.788|</VERBATIM LOCALITY>
ASWA758-08	07PROBE-20090	07PROBE-20090	07PROBE-20090		657				Microplitis jft06	A			Biodiversity Institute of Ontario	<VERBATIM LOCALITY>|Twin Lakes 22 km SE Churchill|58.632|-93.788|</VERBATIM LOCALITY>
ASWA761-08	07PROBE-20093	07PROBE-20093	07PROBE-20093		657			07-Jul-2007	Microplitis jft04	A			Biodiversity Institute of Ontario	<VERBATIM LOCALITY>|Twin Lakes 22 km SE Churchill|58.632|-93.788|</VERBATIM LOCALITY>
ASWA762-08	07PROBE-20094	07PROBE-20094	07PROBE-20094		657			07-Jul-2007	Microplitis jft04	A			Biodiversity Institute of Ontario	<VERBATIM LOCALITY>|Twin Lakes 22 km SE Churchill|58.632|-93.788|</VERBATIM LOCALITY>
ASWA770-08	07PROBE-20102	07PROBE-20102	07PROBE-20102		657			07-Jul-2007	Microplitis varicolor	A			Biodiversity Institute of Ontario	<VERBATIM LOCALITY>|Twin Lakes 22 km SE Churchill|58.632|-93.788|</VERBATIM LOCALITY>
ASWA771-08	07PROBE-20103	07PROBE-20103	07PROBE-20103		657			07-Jul-2007	Microplitis varicolor	A			Biodiversity Institute of Ontario	<VERBATIM LOCALITY>|Twin Lakes 22 km SE Churchill|58.632|-93.788|</VERBATIM LOCALITY>
ASWA775-08	07PROBE-20107	07PROBE-20107	07PROBE-20107		657			07-Jul-2007	Microplitis jft04	A			Biodiversity Institute of Ontario	<VERBATIM LOCALITY>|Twin Lakes 22 km SE Churchill|58.632|-93.788|</VERBATIM LOCALITY>
ASWA776-08	07PROBE-20108	07PROBE-20108	07PROBE-20108		657				Microplitis varicolor	A			Biodiversity Institute of Ontario	<VERBATIM LOCALITY>|Twin Lakes 22 km SE Churchill|58.632|-93.788|</VERBATIM LOCALITY>
ASWA841-08	07PROBE-20173	07PROBE-20173	07PROBE-20173		657				Microplitis varicolor	A			Biodiversity Institute of Ontario	<VERBATIM LOCALITY>|Twin Lakes 22 km SE Churchill|58.632|-93.788|</VERBATIM LOCALITY>
ASWA861-08	07PROBE-20193	07PROBE-20193	07PROBE-20193		629				Microplitis varicolor	A			Biodiversity Institute of Ontario	<VERBATIM LOCALITY>|Twin Lakes 22 km SE Churchill|58.632|-93.788|</VERBATIM LOCALITY>
ASWA901-08	07PROBE-20233	07PROBE-20233	07PROBE-20233		657			21-Jun-2007	Microplitis jft04	A			Biodiversity Institute of Ontario	<VERBATIM LOCALITY>|Twin Lakes 22 km SE Churchill|58.632|-93.788|</VERBATIM LOCALITY>
ASWA902-08	07PROBE-20234	07PROBE-20234	07PROBE-20234		622			21-Jun-2007	Microplitis varicolor	A			Biodiversity Institute of Ontario	<VERBATIM LOCALITY>|Twin Lakes 22 km SE Churchill|58.632|-93.788|</VERBATIM LOCALITY>
ASWA903-08	07PROBE-20235	07PROBE-20235	07PROBE-20235		657			21-Jun-2007	Microplitis jft04	A			Biodiversity Institute of Ontario	<VERBATIM LOCALITY>|Twin Lakes 22 km SE Churchill|58.632|-93.788|</VERBATIM LOCALITY>
ASWA904-08	07PROBE-20236	07PROBE-20236	07PROBE-20236		657			21-Jun-2007	Microplitis varicolor	A			Biodiversity Institute of Ontario	<VERBATIM LOCALITY>|Twin Lakes 22 km SE Churchill|58.632|-93.788|</VERBATIM LOCALITY>
ASWA905-08	07PROBE-20237	07PROBE-20237	07PROBE-20237		657			21-Jun-2007	Microplitis jft04	A			Biodiversity Institute of Ontario	<VERBATIM LOCALITY>|Twin Lakes 22 km SE Churchill|58.632|-93.788|</VERBATIM LOCALITY>
ASWA907-08	07PROBE-20239	07PROBE-20239	07PROBE-20239		657			21-Jun-2007	Microplitis varicolor	A			Biodiversity Institute of Ontario	<VERBATIM LOCALITY>|Twin Lakes 22 km SE Churchill|58.632|-93.788|</VERBATIM LOCALITY>
ASWA911-08	07PROBE-20243	07PROBE-20243	07PROBE-20243		657			21-Jun-2007	Microplitis varicolor	A			Biodiversity Institute of Ontario	<VERBATIM LOCALITY>|Twin Lakes 22 km SE Churchill|58.632|-93.788|</VERBATIM LOCALITY>
ASWA918-08	07PROBE-20250	07PROBE-20250	07PROBE-20250		657			21-Jun-2007	Microplitis varicolor	A			Biodiversity Institute of Ontario	<VERBATIM LOCALITY>|Twin Lakes 22 km SE Churchill|58.632|-93.788|</VERBATIM LOCALITY>
ASWA919-08	07PROBE-20251	07PROBE-20251	07PROBE-20251		630			21-Jun-2007	Microplitis varicolor	A			Biodiversity Institute of Ontario	<VERBATIM LOCALITY>|Twin Lakes 22 km SE Churchill|58.632|-93.788|</VERBATIM LOCALITY>
ASWA921-08	07PROBE-20253	07PROBE-20253	07PROBE-20253		657			21-Jun-2007	Microplitis varicolor	A			Biodiversity Institute of Ontario	<VERBATIM LOCALITY>|Twin Lakes 22 km SE Churchill|58.632|-93.788|</VERBATIM LOCALITY>
ASWA924-08	07PROBE-20256	07PROBE-20256	07PROBE-20256		657			21-Jun-2007	Microplitis jft04	A			Biodiversity Institute of Ontario	<VERBATIM LOCALITY>|Twin Lakes 22 km SE Churchill|58.632|-93.788|</VERBATIM LOCALITY>
ASWA926-08	07PROBE-20258	07PROBE-20258	07PROBE-20258		657			21-Jun-2007	Microplitis jft04	A			Biodiversity Institute of Ontario	<VERBATIM LOCALITY>|Twin Lakes 22 km SE Churchill|58.632|-93.788|</VERBATIM LOCALITY>
ASWA927-08	07PROBE-20259	07PROBE-20259	07PROBE-20259		657			21-Jun-2007	Microplitis jft05	A			Biodiversity Institute of Ontario	<VERBATIM LOCALITY>|Twin Lakes 22 km SE Churchill|58.632|-93.788|</VERBATIM LOCALITY>
ASWA930-08	07PROBE-20262	07PROBE-20262	07PROBE-20262		657			21-Jun-2007	Microplitis varicolor	A			Biodiversity Institute of Ontario	<VERBATIM LOCALITY>|Twin Lakes 22 km SE Churchill|58.632|-93.788|</VERBATIM LOCALITY>
ASWA931-08	07PROBE-20263	07PROBE-20263	07PROBE-20263		657			21-Jun-2007	Microplitis varicolor	A			Biodiversity Institute of Ontario	<VERBATIM LOCALITY>|Twin Lakes 22 km SE Churchill|58.632|-93.788|</VERBATIM LOCALITY>
ASWA932-08	07PROBE-20264	07PROBE-20264	07PROBE-20264		657			21-Jun-2007	Microplitis varicolor	A			Biodiversity Institute of Ontario	<VERBATIM LOCALITY>|Twin Lakes 22 km SE Churchill|58.632|-93.788|</VERBATIM LOCALITY>
ASWA934-08	07PROBE-20266	07PROBE-20266	07PROBE-20266		657			21-Jun-2007	Microplitis jft04	A			Biodiversity Institute of Ontario	<VERBATIM LOCALITY>|Twin Lakes 22 km SE Churchill|58.632|-93.788|</VERBATIM LOCALITY>
ASWA936-08	07PROBE-20268	07PROBE-20268	07PROBE-20268		657			21-Jun-2007	Microplitis varicolor	A			Biodiversity Institute of Ontario	<VERBATIM LOCALITY>|Twin Lakes 22 km SE Churchill|58.632|-93.788|</VERBATIM LOCALITY>
ASWA939-08	07PROBE-20271	07PROBE-20271	07PROBE-20271		657			21-Jun-2007	Microplitis jft04	A			Biodiversity Institute of Ontario	<VERBATIM LOCALITY>|Twin Lakes 22 km SE Churchill|58.632|-93.788|</VERBATIM LOCALITY>
ASWA942-08	07PROBE-20274	07PROBE-20274	07PROBE-20274		657			03-Jul-2007	Microplitis jft08				Biodiversity Institute of Ontario	<VERBATIM LOCALITY>|A-Frame, 12 Km E of Launch Road|58.755|-93.998|</VERBATIM LOCALITY>
ASWA944-08	07PROBE-20276	07PROBE-20276	07PROBE-20276		655			03-Jul-2007	Microplitis jft08				Biodiversity Institute of Ontario	<VERBATIM LOCALITY>|A-Frame, 12 Km E of Launch Road|58.755|-93.998|</VERBATIM LOCALITY>
ASWA945-08	07PROBE-20277	07PROBE-20277	07PROBE-20277		657			03-Jul-2007	Microplitis varicolor				Biodiversity Institute of Ontario	<VERBATIM LOCALITY>|A-Frame, 12 Km E of Launch Road|58.755|-93.998|</VERBATIM LOCALITY>
ASWA970-08	07PROBE-20302	07PROBE-20302	07PROBE-20302		657				Microplitis jft08				Biodiversity Institute of Ontario	<VERBATIM LOCALITY>|A-Frame, 12 Km E of Launch Road|58.755|-93.998|</VERBATIM LOCALITY>
ASWA983-08	07PROBE-20315	07PROBE-20315	07PROBE-20315		657				Microplitis jft08				Biodiversity Institute of Ontario	<VERBATIM LOCALITY>|A-Frame, 12 Km E of Launch Road|58.755|-93.998|</VERBATIM LOCALITY>
ASWA1032-08	07PROBE-20364	07PROBE-20364	07PROBE-20364		653			17-Jul-2007	Microplitis jft08				Biodiversity Institute of Ontario	<VERBATIM LOCALITY>|A-Frame, 12 Km E of Launch Road|58.755|-93.998|</VERBATIM LOCALITY>
ASWA1035-08	07PROBE-20367	07PROBE-20367	07PROBE-20367		631			17-Jul-2007	Microplitis jft08				Biodiversity Institute of Ontario	<VERBATIM LOCALITY>|A-Frame, 12 Km E of Launch Road|58.755|-93.998|</VERBATIM LOCALITY>
ASWA1036-08	07PROBE-20368	07PROBE-20368	07PROBE-20368		631				Microplitis varicolor				Biodiversity Institute of Ontario	<VERBATIM LOCALITY>|A-Frame, 12 Km E of Launch Road|58.755|-93.998|</VERBATIM LOCALITY>
ASWA1070-08	07PROBE-20402	07PROBE-20402	07PROBE-20402		632			07-Jul-2007	Microplitis varicolor				Biodiversity Institute of Ontario	<VERBATIM LOCALITY>|Twin Lakes, 22 km SE Churchill|58.632|-93.788|</VERBATIM LOCALITY>
ASWA1078-08	07PROBE-20410	07PROBE-20410	07PROBE-20410		620				Microplitis varicolor				Biodiversity Institute of Ontario	<VERBATIM LOCALITY>|Twin Lakes, 22 km SE Churchill|58.632|-93.788|</VERBATIM LOCALITY>
ASWAT394-08	07PROBE-20666	07PROBE-20666	07PROBE-20666		657			21-Jun-2007	Microplitis jft04				Biodiversity Institute of Ontario	<VERBATIM LOCALITY>|Twin Lakes, 22 km SE Churchill|58.632|-93.788|</VERBATIM LOCALITY>
ASWAT426-08	07PROBE-20698	07PROBE-20698	07PROBE-20698		657			23-Jun-2007	Microplitis jft10				Biodiversity Institute of Ontario	<VERBATIM LOCALITY>|Burn Site|58.618|-93.829|</VERBATIM LOCALITY>
ASWAT330-08	07PROBE-20790	07PROBE-20790	07PROBE-20790		657			21-Jul-2007	Microplitis jft06				Biodiversity Institute of Ontario	<VERBATIM LOCALITY>|Ramsay Creek|58.754|-93.949|</VERBATIM LOCALITY>
ASWAT332-08	07PROBE-20792	07PROBE-20792	07PROBE-20792		657			21-Jul-2007	Microplitis varicolor				Biodiversity Institute of Ontario	<VERBATIM LOCALITY>|Ramsay Creek|58.754|-93.949|</VERBATIM LOCALITY>
ASWAT340-08	07PROBE-20800	07PROBE-20800	07PROBE-20800		602			21-Jul-2007	Microplitis jft08				Biodiversity Institute of Ontario	<VERBATIM LOCALITY>|Ramsay Creek|58.754|-93.949|</VERBATIM LOCALITY>
ASWAT342-08	07PROBE-20802	07PROBE-20802	07PROBE-20802		647			21-Jul-2007	Microplitis jft07				Biodiversity Institute of Ontario	<VERBATIM LOCALITY>|Ramsay Creek|58.754|-93.949|</VERBATIM LOCALITY>
ASWAT343-08	07PROBE-20803	07PROBE-20803	07PROBE-20803		657			21-Jul-2007	Microplitis jft04				Biodiversity Institute of Ontario	<VERBATIM LOCALITY>|Ramsay Creek|58.754|-93.949|</VERBATIM LOCALITY>
ASWAT349-08	07PROBE-20809	07PROBE-20809	07PROBE-20809		645			21-Jul-2007	Microplitis jft07				Biodiversity Institute of Ontario	<VERBATIM LOCALITY>|Ramsay Creek|58.754|-93.949|</VERBATIM LOCALITY>
ASWAT350-08	07PROBE-20810	07PROBE-20810	07PROBE-20810		631			21-Jul-2007	Microplitis jft07				Biodiversity Institute of Ontario	<VERBATIM LOCALITY>|Ramsay Creek|58.754|-93.949|</VERBATIM LOCALITY>
ASWAT355-08	07PROBE-20815	07PROBE-20815	07PROBE-20815		629			21-Jul-2007	Microplitis jft07				Biodiversity Institute of Ontario	<VERBATIM LOCALITY>|Ramsay Creek|58.754|-93.949|</VERBATIM LOCALITY>
ASWAT356-08	07PROBE-20816	07PROBE-20816	07PROBE-20816		657			21-Jul-2007	Microplitis varicolor				Biodiversity Institute of Ontario	<VERBATIM LOCALITY>|Ramsay Creek|58.754|-93.949|</VERBATIM LOCALITY>
ASWAT361-08	07PROBE-20821	07PROBE-20821	07PROBE-20821		657			21-Jul-2007	Microplitis jft07				Biodiversity Institute of Ontario	<VERBATIM LOCALITY>|Ramsay Creek|58.754|-93.949|</VERBATIM LOCALITY>
ASWAT224-08	07PROBE-20872	07PROBE-20872	07PROBE-20872		657			07-Jul-2007	Microplitis jft10				Biodiversity Institute of Ontario	<VERBATIM LOCALITY>|Pumphouse|58.373|-94.134|</VERBATIM LOCALITY>
ASWAV858-08	07PROBE-22317	07PROBE-22317	07PROBE-22317		629			12-Jul-2007	Microplitis jft10				Biodiversity Institute of Ontario	<VERBATIM LOCALITY>|Pumphouse|58.373|-94.134|</VERBATIM LOCALITY>
ASWAV870-08	07PROBE-22329	07PROBE-22329	07PROBE-22329		652			02-Aug-2007	Microplitis jft04				Biodiversity Institute of Ontario	<VERBATIM LOCALITY>|Ramsay Creek|58.754|-93.949|</VERBATIM LOCALITY>
ASWAV882-08	07PROBE-22341	07PROBE-22341	07PROBE-22341		616		535	11-Aug-2007	Microplitis varicolor				Biodiversity Institute of Ontario	<VERBATIM LOCALITY>|Twin Lakes, 22 km SE Churchill|58.632|-93.788|</VERBATIM LOCALITY>
ASWAV883-08	07PROBE-22342	07PROBE-22342	07PROBE-22342		619		525	11-Aug-2007	Microplitis jft06				Biodiversity Institute of Ontario	<VERBATIM LOCALITY>|Twin Lakes, 22 km SE Churchill|58.632|-93.788|</VERBATIM LOCALITY>
ASWAV887-08	07PROBE-22346	07PROBE-22346	07PROBE-22346		619		472	11-Aug-2007	Microplitis varicolor				Biodiversity Institute of Ontario	<VERBATIM LOCALITY>|Twin Lakes, 22 km SE Churchill|58.632|-93.788|</VERBATIM LOCALITY>
ASWAV889-08	07PROBE-22348	07PROBE-22348	07PROBE-22348		656		418	11-Aug-2007	Microplitis varicolor				Biodiversity Institute of Ontario	<VERBATIM LOCALITY>|Twin Lakes, 22 km SE Churchill|58.632|-93.788|</VERBATIM LOCALITY>
ASWAV890-08	07PROBE-22349	07PROBE-22349	07PROBE-22349		629		509	11-Aug-2007	Microplitis jft04				Biodiversity Institute of Ontario	<VERBATIM LOCALITY>|Twin Lakes, 22 km SE Churchill|58.632|-93.788|</VERBATIM LOCALITY>
ASWAV893-08	07PROBE-22352	07PROBE-22352	07PROBE-22352		657		536	11-Aug-2007	Microplitis varicolor				Biodiversity Institute of Ontario	<VERBATIM LOCALITY>|Twin Lakes, 22 km SE Churchill|58.632|-93.788|</VERBATIM LOCALITY>
ASWAV895-08	07PROBE-22354	07PROBE-22354	07PROBE-22354		620		536	11-Aug-2007	Microplitis varicolor				Biodiversity Institute of Ontario	<VERBATIM LOCALITY>|Twin Lakes, 22 km SE Churchill|58.632|-93.788|</VERBATIM LOCALITY>
ASWAV896-08	07PROBE-22355	07PROBE-22355	07PROBE-22355		643		536	11-Aug-2007	Microplitis varicolor				Biodiversity Institute of Ontario	<VERBATIM LOCALITY>|Twin Lakes, 22 km SE Churchill|58.632|-93.788|</VERBATIM LOCALITY>
ASWAV897-08	07PROBE-22356	07PROBE-22356	07PROBE-22356		655		536	11-Aug-2007	Microplitis varicolor				Biodiversity Institute of Ontario	<VERBATIM LOCALITY>|Twin Lakes, 22 km SE Churchill|58.632|-93.788|</VERBATIM LOCALITY>
ASWAV898-08	07PROBE-22357	07PROBE-22357	07PROBE-22357		657		422	11-Aug-2007	Microplitis varicolor				Biodiversity Institute of Ontario	<VERBATIM LOCALITY>|Twin Lakes, 22 km SE Churchill|58.632|-93.788|</VERBATIM LOCALITY>
ASWAV899-08	07PROBE-22358	07PROBE-22358	07PROBE-22358		614		536	11-Aug-2007	Microplitis varicolor				Biodiversity Institute of Ontario	<VERBATIM LOCALITY>|Twin Lakes, 22 km SE Churchill|58.632|-93.788|</VERBATIM LOCALITY>
ASWAV900-08	07PROBE-22359	07PROBE-22359	07PROBE-22359		615		536	11-Aug-2007	Microplitis varicolor				Biodiversity Institute of Ontario	<VERBATIM LOCALITY>|Twin Lakes, 22 km SE Churchill|58.632|-93.788|</VERBATIM LOCALITY>
ASWAV901-08	07PROBE-22360	07PROBE-22360	07PROBE-22360		619		536	11-Aug-2007	Microplitis varicolor				Biodiversity Institute of Ontario	<VERBATIM LOCALITY>|Twin Lakes, 22 km SE Churchill|58.632|-93.788|</VERBATIM LOCALITY>
ASWAV902-08	07PROBE-22361	07PROBE-22361	07PROBE-22361		620		536	11-Aug-2007	Microplitis varicolor				Biodiversity Institute of Ontario	<VERBATIM LOCALITY>|Twin Lakes, 22 km SE Churchill|58.632|-93.788|</VERBATIM LOCALITY>
ASWAV908-08	07PROBE-22367	07PROBE-22367	07PROBE-22367		620		536	11-Aug-2007	Microplitis varicolor				Biodiversity Institute of Ontario	<VERBATIM LOCALITY>|Twin Lakes, 22 km SE Churchill|58.632|-93.788|</VERBATIM LOCALITY>
ASWAV909-08	07PROBE-22368	07PROBE-22368	07PROBE-22368		648		469	11-Aug-2007	Microplitis jft04				Biodiversity Institute of Ontario	<VERBATIM LOCALITY>|Twin Lakes, 22 km SE Churchill|58.632|-93.788|</VERBATIM LOCALITY>
ASWAV911-08	07PROBE-22370	07PROBE-22370	07PROBE-22370		648		469	11-Aug-2007	Microplitis jft04				Biodiversity Institute of Ontario	<VERBATIM LOCALITY>|Twin Lakes, 22 km SE Churchill|58.632|-93.788|</VERBATIM LOCALITY>
ASWAV912-08	07PROBE-22371	07PROBE-22371	07PROBE-22371		656		536	11-Aug-2007	Microplitis jft06				Biodiversity Institute of Ontario	<VERBATIM LOCALITY>|Twin Lakes, 22 km SE Churchill|58.632|-93.788|</VERBATIM LOCALITY>
ASWAV913-08	07PROBE-22372	07PROBE-22372	07PROBE-22372		657		536	11-Aug-2007	Microplitis varicolor				Biodiversity Institute of Ontario	<VERBATIM LOCALITY>|Twin Lakes, 22 km SE Churchill|58.632|-93.788|</VERBATIM LOCALITY>
ASWAV937-08	07PROBE-22396	07PROBE-22396	07PROBE-22396		649		469	08-Aug-2007	Microplitis jft04				Biodiversity Institute of Ontario	<VERBATIM LOCALITY>|A-Frame, 12 Km E of Launch Road|58.755|-93.998|</VERBATIM LOCALITY>
ASWAV940-08	07PROBE-22399	07PROBE-22399	07PROBE-22399		630			08-Aug-2007	Microplitis jft02				Biodiversity Institute of Ontario	<VERBATIM LOCALITY>|A-Frame, 12 Km E of Launch Road|58.755|-93.998|</VERBATIM LOCALITY>
ASWAV956-08	07PROBE-22415	07PROBE-22415	07PROBE-22415		599		533	16-Jul-2007	Microplitis varicolor				Biodiversity Institute of Ontario	<VERBATIM LOCALITY>|Ramsay Creek|58.754|-93.949|</VERBATIM LOCALITY>
ASWAV959-08	07PROBE-22418	07PROBE-22418	07PROBE-22418		656		536	16-Jul-2007	Microplitis varicolor				Biodiversity Institute of Ontario	<VERBATIM LOCALITY>|Ramsay Creek|58.754|-93.949|</VERBATIM LOCALITY>
ASWAV960-08	07PROBE-22419	07PROBE-22419	07PROBE-22419		630		536	16-Jul-2007	Microplitis jft02				Biodiversity Institute of Ontario	<VERBATIM LOCALITY>|Ramsay Creek|58.754|-93.949|</VERBATIM LOCALITY>
ASWAV961-08	07PROBE-22420	07PROBE-22420	07PROBE-22420		657		536	16-Jul-2007	Microplitis jft12				Biodiversity Institute of Ontario	<VERBATIM LOCALITY>|Ramsay Creek|58.754|-93.949|</VERBATIM LOCALITY>
ASWAV965-08	07PROBE-22424	07PROBE-22424	07PROBE-22424		619		536	16-Jul-2007	Microplitis jft12				Biodiversity Institute of Ontario	<VERBATIM LOCALITY>|Ramsay Creek|58.754|-93.949|</VERBATIM LOCALITY>
ASWAV969-08	07PROBE-22428	07PROBE-22428	07PROBE-22428		645		534	16-Jul-2007	Microplitis varicolor				Biodiversity Institute of Ontario	<VERBATIM LOCALITY>|Ramsay Creek|58.754|-93.949|</VERBATIM LOCALITY>
ASWAV970-08	07PROBE-22429	07PROBE-22429	07PROBE-22429		613			16-Jul-2007	Microplitis varicolor				Biodiversity Institute of Ontario	<VERBATIM LOCALITY>|Ramsay Creek|58.754|-93.949|</VERBATIM LOCALITY>
ASWAV973-08	07PROBE-22432	07PROBE-22432	07PROBE-22432		635		534	16-Jul-2007	Microplitis jft08				Biodiversity Institute of Ontario	<VERBATIM LOCALITY>|Ramsay Creek|58.754|-93.949|</VERBATIM LOCALITY>
ASWAX955-08	07PROBE-23389	07PROBE-23389	07PROBE-23389		615		469	17-Jul-2007	Microplitis jft04				Biodiversity Institute of Ontario	<VERBATIM LOCALITY>|Twin Lakes, 22 km SE Churchill|58.632|-93.788|</VERBATIM LOCALITY>
ASWAX958-08	07PROBE-23392	07PROBE-23392	07PROBE-23392		657		469	17-Jul-2007	Microplitis jft04				Biodiversity Institute of Ontario	<VERBATIM LOCALITY>|Twin Lakes, 22 km SE Churchill|58.632|-93.788|</VERBATIM LOCALITY>
ASWAX960-08	07PROBE-23394	07PROBE-23394	07PROBE-23394		657		536	23-Jul-2007	Microplitis jft02				Biodiversity Institute of Ontario	<VERBATIM LOCALITY>|Ramsay Creek|58.754|-93.949|</VERBATIM LOCALITY>
ASWAX968-08	07PROBE-23402	07PROBE-23402	07PROBE-23402		657		534	23-Jul-2007	Microplitis varicolor				Biodiversity Institute of Ontario	<VERBATIM LOCALITY>|Ramsay Creek|58.754|-93.949|</VERBATIM LOCALITY>
ASWAX969-08	07PROBE-23403	07PROBE-23403	07PROBE-23403		657		469	23-Jul-2007	Microplitis jft04				Biodiversity Institute of Ontario	<VERBATIM LOCALITY>|Ramsay Creek|58.754|-93.949|</VERBATIM LOCALITY>
ASWAX970-08	07PROBE-23404	07PROBE-23404	07PROBE-23404		657		536	23-Jul-2007	Microplitis varicolor				Biodiversity Institute of Ontario	<VERBATIM LOCALITY>|Ramsay Creek|58.754|-93.949|</VERBATIM LOCALITY>
ASWAX971-08	07PROBE-23405	07PROBE-23405	07PROBE-23405		657		536	23-Jul-2007	Microplitis varicolor				Biodiversity Institute of Ontario	<VERBATIM LOCALITY>|Ramsay Creek|58.754|-93.949|</VERBATIM LOCALITY>
ASWAX972-08	07PROBE-23406	07PROBE-23406	07PROBE-23406		657		536	23-Jul-2007	Microplitis jft02				Biodiversity Institute of Ontario	<VERBATIM LOCALITY>|Ramsay Creek|58.754|-93.949|</VERBATIM LOCALITY>
ASWAX973-08	07PROBE-23407	07PROBE-23407	07PROBE-23407		657		536	23-Jul-2007	Microplitis jft07				Biodiversity Institute of Ontario	<VERBATIM LOCALITY>|Ramsay Creek|58.754|-93.949|</VERBATIM LOCALITY>
ASWAX974-08	07PROBE-23408	07PROBE-23408	07PROBE-23408		657		536	23-Jul-2007	Microplitis jft02				Biodiversity Institute of Ontario	<VERBATIM LOCALITY>|Ramsay Creek|58.754|-93.949|</VERBATIM LOCALITY>
ASWAX976-08	07PROBE-23410	07PROBE-23410	07PROBE-23410		657		536	23-Jul-2007	Microplitis jft07				Biodiversity Institute of Ontario	<VERBATIM LOCALITY>|Ramsay Creek|58.754|-93.949|</VERBATIM LOCALITY>
ASWAX978-08	07PROBE-23412	07PROBE-23412	07PROBE-23412		657		536	23-Jul-2007	Microplitis varicolor				Biodiversity Institute of Ontario	<VERBATIM LOCALITY>|Ramsay Creek|58.754|-93.949|</VERBATIM LOCALITY>
ASWAX980-08	07PROBE-23414	07PROBE-23414	07PROBE-23414		657		534	23-Jul-2007	Microplitis varicolor				Biodiversity Institute of Ontario	<VERBATIM LOCALITY>|Ramsay Creek|58.754|-93.949|</VERBATIM LOCALITY>
ASWAX981-08	07PROBE-23415	07PROBE-23415	07PROBE-23415		657		536	23-Jul-2007	Microplitis jft02	A			Biodiversity Institute of Ontario	<VERBATIM LOCALITY>|Ramsay Creek|58.754|-93.949|</VERBATIM LOCALITY>
ASWAX984-08	07PROBE-23418	07PROBE-23418	07PROBE-23418		657		536	07-Aug-2007	Microplitis varicolor				Biodiversity Institute of Ontario	<VERBATIM LOCALITY>|Twin Lakes, 22 km SE Churchill|58.632|-93.788|</VERBATIM LOCALITY>
ASWAX985-08	07PROBE-23419	07PROBE-23419	07PROBE-23419		657		536	07-Aug-2007	Microplitis varicolor				Biodiversity Institute of Ontario	<VERBATIM LOCALITY>|Twin Lakes, 22 km SE Churchill|58.632|-93.788|</VERBATIM LOCALITY>
ASWAX987-08	07PROBE-23421	07PROBE-23421	07PROBE-23421		657		496	07-Aug-2007	Microplitis varicolor				Biodiversity Institute of Ontario	<VERBATIM LOCALITY>|Twin Lakes, 22 km SE Churchill|58.632|-93.788|</VERBATIM LOCALITY>
ASWAX993-08	07PROBE-23427	07PROBE-23427	07PROBE-23427		657		519	07-Aug-2007	Microplitis varicolor				Biodiversity Institute of Ontario	<VERBATIM LOCALITY>|Twin Lakes, 22 km SE Churchill|58.632|-93.788|</VERBATIM LOCALITY>
ASWAX996-08	07PROBE-23430	07PROBE-23430	07PROBE-23430		657		469	07-Aug-2007	Microplitis jft04				Biodiversity Institute of Ontario	<VERBATIM LOCALITY>|Twin Lakes, 22 km SE Churchill|58.632|-93.788|</VERBATIM LOCALITY>
ASWAY002-08	07PROBE-23434	07PROBE-23434	07PROBE-23434		657		491	07-Aug-2007	Microplitis varicolor				Biodiversity Institute of Ontario	<VERBATIM LOCALITY>|Twin Lakes, 22 km SE Churchill|58.632|-93.788|</VERBATIM LOCALITY>
ASWAY004-08	07PROBE-23436	07PROBE-23436	07PROBE-23436		657		534	07-Aug-2007	Microplitis varicolor				Biodiversity Institute of Ontario	<VERBATIM LOCALITY>|Twin Lakes, 22 km SE Churchill|58.632|-93.788|</VERBATIM LOCALITY>
ASWAY008-08	07PROBE-23440	07PROBE-23440	07PROBE-23440		657		535	28-Jun-2007	Microplitis varicolor				Biodiversity Institute of Ontario	<VERBATIM LOCALITY>|A-Frame, 12 Km E of Launch Road|58.755|-93.998|</VERBATIM LOCALITY>
ASWAY009-08	07PROBE-23441	07PROBE-23441	07PROBE-23441		657		536	28-Jun-2007	Microplitis varicolor				Biodiversity Institute of Ontario	<VERBATIM LOCALITY>|A-Frame, 12 Km E of Launch Road|58.755|-93.998|</VERBATIM LOCALITY>
ASWAT763-08	07PROBE-24231	07PROBE-24231	07PROBE-24231		657			07-Jul-2007	Microplitis jft10				Biodiversity Institute of Ontario	<VERBATIM LOCALITY>|Beach Bay, 4 km S Churchill|58.746|-94.135|</VERBATIM LOCALITY>
ASWAT764-08	07PROBE-24232	07PROBE-24232	07PROBE-24232		657			07-Jul-2007	Microplitis varicolor				Biodiversity Institute of Ontario	<VERBATIM LOCALITY>|Beach Bay, 4 km S Churchill|58.746|-94.135|</VERBATIM LOCALITY>
TTHYB371-09	08BBHYM-0795	L#08GRAS-008	08BBHYM-0795		658			15-Jul-2008	Microplitis plutellae	A	Grasslands		Biodiversity Institute of Ontario	Daytime netting
TTHYW1055-09	08BBHYM-0926	L#08BANFF-039	08BBHYM-0926		658			31-Jul-2008	Microplitis jft46	A	Banff		Biodiversity Institute of Ontario	Free-hand sampling
BBHEC663-10	09BBEHY-0663	L#09TN-061			658				Microplitis	A	Terra Nova		Biodiversity Institute of Ontario
BBHEC694-10	09BBEHY-0694	L#09TN-200	09BBEHY-0694		617				Microplitis jft33	A	Terra Nova		Biodiversity Institute of Ontario
CNCHZ281-09	CAM0091	CAM0091	CAM0091		657			10-Aug-2007	Microplitis varicolor				Canadian National Collection of Insects, Arachnids and Nematodes
CNCHZ282-09	CAM0092	CAM0092	CAM0092		657			10-Aug-2007	Microplitis jft16	A			Canadian National Collection of Insects, Arachnids and Nematodes
CNCHZ283-09	CAM0093	CAM0093	CAM0093		657			10-Aug-2007	Microplitis varicolor				Canadian National Collection of Insects, Arachnids and Nematodes
CNCHZ284-09	CAM0094	CAM0094	CAM0094		657			10-Aug-2007	Microplitis varicolor				Canadian National Collection of Insects, Arachnids and Nematodes
CNCHZ285-09	CAM0095	CAM0095	CAM0095		657			10-Aug-2007	Microplitis varicolor				Canadian National Collection of Insects, Arachnids and Nematodes
CNCHZ359-09	CAM0169	CAM0169	CAM0169		657			10-Aug-2007	Microplitis jft09				Canadian National Collection of Insects, Arachnids and Nematodes
CNCHZ360-09	CAM0170	CAM0170	CAM0170		657			10-Aug-2007	Microplitis varicolor				Canadian National Collection of Insects, Arachnids and Nematodes
CNCHZ361-09	CAM0171	CAM0171	CAM0171		657			10-Aug-2007	Microplitis varicolor				Canadian National Collection of Insects, Arachnids and Nematodes
CNCHZ362-09	CAM0172	CAM0172	CAM0172		657			10-Aug-2007	Microplitis varicolor				Canadian National Collection of Insects, Arachnids and Nematodes
CNCHZ363-09	CAM0173	CAM0173	CAM0173		657			10-Aug-2007	Microplitis varicolor				Canadian National Collection of Insects, Arachnids and Nematodes
CNCHZ364-09	CAM0174	CAM0174	CAM0174		657			10-Aug-2007	Microplitis jft16	A			Canadian National Collection of Insects, Arachnids and Nematodes
CNCHZ365-09	CAM0175	CAM0175	CAM0175		657			10-Aug-2007	Microplitis varicolor				Canadian National Collection of Insects, Arachnids and Nematodes
CNCHZ366-09	CAM0176	CAM0176	CAM0176		657			10-Aug-2007	Microplitis varicolor				Canadian National Collection of Insects, Arachnids and Nematodes
CNCHZ367-09	CAM0177	CAM0177	CAM0177		657			10-Aug-2007	Microplitis varicolor				Canadian National Collection of Insects, Arachnids and Nematodes
CNCHZ368-09	CAM0178	CAM0178	CAM0178		657			10-Aug-2007	Microplitis varicolor				Canadian National Collection of Insects, Arachnids and Nematodes
CNCHZ369-09	CAM0179	CAM0179	CAM0179		657			30-Jul-2007	Microplitis jft16	A			Canadian National Collection of Insects, Arachnids and Nematodes
CNCHZ370-09	CAM0180	CAM0180	CAM0180		646			30-Jul-2007	Microplitis varicolor				Canadian National Collection of Insects, Arachnids and Nematodes
CNCHZ371-09	CAM0181	CAM0181	CAM0181		657			30-Jul-2007	Microplitis jft16	A			Canadian National Collection of Insects, Arachnids and Nematodes
CNCHZ372-09	CAM0182	CAM0182	CAM0182		657			30-Jul-2007	Microplitis varicolor				Canadian National Collection of Insects, Arachnids and Nematodes
CNCHZ373-09	CAM0183	CAM0183	CAM0183		657			30-Jul-2007	Microplitis varicolor				Canadian National Collection of Insects, Arachnids and Nematodes
CNCHZ374-09	CAM0184	CAM0184	CAM0184		657			30-Jul-2007	Microplitis jft21	A			Canadian National Collection of Insects, Arachnids and Nematodes
CNCHZ375-09	CAM0185	CAM0185	CAM0185		657			30-Jul-2007	Microplitis varicolor				Canadian National Collection of Insects, Arachnids and Nematodes
CNCHZ376-09	CAM0186	CAM0186	CAM0186		657			30-Jul-2007	Microplitis varicolor				Canadian National Collection of Insects, Arachnids and Nematodes
CNCHZ377-09	CAM0187	CAM0187	CAM0187		657			30-Jul-2007	Microplitis varicolor				Canadian National Collection of Insects, Arachnids and Nematodes
CNCHZ378-09	CAM0188	CAM0188	CAM0188		657			30-Jul-2007	Microplitis varicolor				Canadian National Collection of Insects, Arachnids and Nematodes
CNCHZ379-09	CAM0189	CAM0189	CAM0189		657			30-Jul-2007	Microplitis varicolor				Canadian National Collection of Insects, Arachnids and Nematodes
CNCHZ380-09	CAM0190	CAM0190	CAM0190		657			30-Jul-2007	Microplitis varicolor				Canadian National Collection of Insects, Arachnids and Nematodes
CNCHZ381-09	CAM0191	CAM0191	CAM0191		657			16-Jun-2007	Microplitis varicolor				Canadian National Collection of Insects, Arachnids and Nematodes
CNCHZ382-09	CAM0192	CAM0192	CAM0192		657			19-Sep-2007	Microplitis varicolor				Canadian National Collection of Insects, Arachnids and Nematodes
CNCHZ383-09	CAM0193	CAM0193	CAM0193		657			19-Sep-2007	Microplitis varicolor				Canadian National Collection of Insects, Arachnids and Nematodes
CNCHZ384-09	CAM0194	CAM0194	CAM0194		657			19-Sep-2007	Microplitis varicolor				Canadian National Collection of Insects, Arachnids and Nematodes
CNCHZ385-09	CAM0195	CAM0195	CAM0195		657			19-Sep-2007	Microplitis jft09				Canadian National Collection of Insects, Arachnids and Nematodes
CNCHZ386-09	CAM0196	CAM0196	CAM0196		657			19-Sep-2007	Microplitis varicolor				Canadian National Collection of Insects, Arachnids and Nematodes
CNCHZ387-09	CAM0197	CAM0197	CAM0197		657			19-Sep-2007	Microplitis varicolor				Canadian National Collection of Insects, Arachnids and Nematodes
CNCHZ388-09	CAM0198	CAM0198	CAM0198		657			19-Sep-2007	Microplitis jft16	A			Canadian National Collection of Insects, Arachnids and Nematodes
CNCHZ389-09	CAM0199	CAM0199	CAM0199		657			19-Sep-2007	Microplitis jft16	A			Canadian National Collection of Insects, Arachnids and Nematodes
CNCHZ390-09	CAM0200	CAM0200	CAM0200		657			19-Sep-2007	Microplitis varicolor				Canadian National Collection of Insects, Arachnids and Nematodes
CNCHZ391-09	CAM0201	CAM0201	CAM0201		657			19-Sep-2007	Microplitis varicolor				Canadian National Collection of Insects, Arachnids and Nematodes
CNCHZ392-09	CAM0202	CAM0202	CAM0202		577			19-Sep-2007	Microplitis varicolor				Canadian National Collection of Insects, Arachnids and Nematodes
CNCHZ393-09	CAM0203	CAM0203	CAM0203		657			30-May-2007	Microplitis jft16	A			Canadian National Collection of Insects, Arachnids and Nematodes
CNCHZ394-09	CAM0204	CAM0204	CAM0204		657			30-May-2007	Microplitis jft16	A			Canadian National Collection of Insects, Arachnids and Nematodes
CNCHZ395-09	CAM0205	CAM0205	CAM0205		657			30-May-2007	Microplitis varicolor				Canadian National Collection of Insects, Arachnids and Nematodes
CNCHZ396-09	CAM0206	CAM0206	CAM0206		657			19-Oct-2007	Microplitis varicolor				Canadian National Collection of Insects, Arachnids and Nematodes
CNCHZ397-09	CAM0207	CAM0207	CAM0207		657			19-Oct-2007	Microplitis varicolor				Canadian National Collection of Insects, Arachnids and Nematodes
CNCHZ398-09	CAM0208	CAM0208	CAM0208		657			19-Oct-2007	Microplitis varicolor				Canadian National Collection of Insects, Arachnids and Nematodes
CNCHZ399-09	CAM0209	CAM0209	CAM0209		657			19-Oct-2007	Microplitis varicolor				Canadian National Collection of Insects, Arachnids and Nematodes
CNCHZ400-09	CAM0210	CAM0210	CAM0210		657			30-May-2007	Microplitis jft16	A			Canadian National Collection of Insects, Arachnids and Nematodes
CNCHZ401-09	CAM0211	CAM0211	CAM0211		657			30-May-2007	Microplitis varicolor				Canadian National Collection of Insects, Arachnids and Nematodes
CNCHZ402-09	CAM0212	CAM0212	CAM0212		657			30-May-2007	Microplitis jft16	A			Canadian National Collection of Insects, Arachnids and Nematodes
CNCHZ403-09	CAM0213	CAM0213	CAM0213		657			30-May-2007	Microplitis jft16	A			Canadian National Collection of Insects, Arachnids and Nematodes
CNCHZ404-09	CAM0214	CAM0214	CAM0214		657			30-May-2007	Microplitis jft53	A			Canadian National Collection of Insects, Arachnids and Nematodes
CNCHZ405-09	CAM0215	CAM0215	CAM0215		657			30-May-2007	Microplitis jft16	A			Canadian National Collection of Insects, Arachnids and Nematodes
CNCHZ406-09	CAM0216	CAM0216	CAM0216		657			30-May-2007	Microplitis varicolor				Canadian National Collection of Insects, Arachnids and Nematodes
CNCHZ407-09	CAM0217	CAM0217	CAM0217		657			30-May-2007	Microplitis jft56	A			Canadian National Collection of Insects, Arachnids and Nematodes
CNCHZ408-09	CAM0218	CAM0218	CAM0218		657			30-May-2007	Microplitis varicolor				Canadian National Collection of Insects, Arachnids and Nematodes
CNCHZ409-09	CAM0219	CAM0219	CAM0219		657			30-May-2007	Microplitis jft56	A			Canadian National Collection of Insects, Arachnids and Nematodes
CNCHZ410-09	CAM0220	CAM0220	CAM0220		657			30-May-2007	Microplitis varicolor				Canadian National Collection of Insects, Arachnids and Nematodes
CNCHZ411-09	CAM0221	CAM0221	CAM0221		657			30-May-2007	Microplitis jft23	A			Canadian National Collection of Insects, Arachnids and Nematodes
CNCHZ412-09	CAM0222	CAM0222	CAM0222		657			30-May-2007	Microplitis varicolor				Canadian National Collection of Insects, Arachnids and Nematodes
CNCHZ413-09	CAM0223	CAM0223	CAM0223		657			30-May-2007	Microplitis varicolor				Canadian National Collection of Insects, Arachnids and Nematodes
CNCHZ414-09	CAM0224	CAM0224	CAM0224		657			30-May-2007	Microplitis jft16	A			Canadian National Collection of Insects, Arachnids and Nematodes
CNCHZ415-09	CAM0225	CAM0225	CAM0225		619			30-May-2007	Microplitis jft16	A			Canadian National Collection of Insects, Arachnids and Nematodes
CNCHZ416-09	CAM0226	CAM0226	CAM0226		636			30-May-2007	Microplitis jft16	A			Canadian National Collection of Insects, Arachnids and Nematodes
CNCHZ417-09	CAM0227	CAM0227	CAM0227		657			30-May-2007	Microplitis varicolor				Canadian National Collection of Insects, Arachnids and Nematodes
CNCHZ418-09	CAM0228	CAM0228	CAM0228		657			30-May-2007	Microplitis jft21	A			Canadian National Collection of Insects, Arachnids and Nematodes
CNCHZ419-09	CAM0229	CAM0229	CAM0229		657			30-May-2007	Microplitis jft16	A			Canadian National Collection of Insects, Arachnids and Nematodes
CNCHZ420-09	CAM0230	CAM0230	CAM0230		657			30-May-2007	Microplitis jft16	A			Canadian National Collection of Insects, Arachnids and Nematodes
CNCHZ421-09	CAM0231	CAM0231	CAM0231		657			30-May-2007	Microplitis jft21	A			Canadian National Collection of Insects, Arachnids and Nematodes
CNCHZ423-09	CAM0233	CAM0233	CAM0233		657			13-Jul-2007	Microplitis varicolor				Canadian National Collection of Insects, Arachnids and Nematodes
CNCHZ424-09	CAM0234	CAM0234	CAM0234		657			13-Jul-2007	Microplitis jft16	A			Canadian National Collection of Insects, Arachnids and Nematodes
CNCHZ425-09	CAM0235	CAM0235	CAM0235		646			30-Jul-2007	Microplitis varicolor				Canadian National Collection of Insects, Arachnids and Nematodes
CNCHZ426-09	CAM0236	CAM0236	CAM0236		657			30-Jul-2007	Microplitis varicolor				Canadian National Collection of Insects, Arachnids and Nematodes
CNCHZ427-09	CAM0237	CAM0237	CAM0237		657			30-Jul-2007	Microplitis varicolor				Canadian National Collection of Insects, Arachnids and Nematodes
CNCHZ428-09	CAM0238	CAM0238	CAM0238		657			30-Jul-2007	Microplitis jft16	A			Canadian National Collection of Insects, Arachnids and Nematodes
CNCHZ429-09	CAM0239	CAM0239	CAM0239		657			30-Jul-2007	Microplitis varicolor				Canadian National Collection of Insects, Arachnids and Nematodes
CNCHZ430-09	CAM0240	CAM0240	CAM0240		657			30-Jul-2007	Microplitis varicolor				Canadian National Collection of Insects, Arachnids and Nematodes
CNCHZ431-09	CAM0241	CAM0241	CAM0241		657			30-Jul-2007	Microplitis varicolor				Canadian National Collection of Insects, Arachnids and Nematodes
CNCHZ432-09	CAM0242	CAM0242	CAM0242		657			30-Jul-2007	Microplitis jft16	A			Canadian National Collection of Insects, Arachnids and Nematodes
CNCHZ433-09	CAM0243	CAM0243	CAM0243		657			30-Jul-2007	Microplitis varicolor				Canadian National Collection of Insects, Arachnids and Nematodes
CNCHZ434-09	CAM0244	CAM0244	CAM0244		657			30-Jul-2007	Microplitis varicolor				Canadian National Collection of Insects, Arachnids and Nematodes
CNCHZ435-09	CAM0245	CAM0245	CAM0245		657			30-Jul-2007	Microplitis jft16	A			Canadian National Collection of Insects, Arachnids and Nematodes
CNCHZ436-09	CAM0246	CAM0246	CAM0246		647			30-Jul-2007	Microplitis jft16	A			Canadian National Collection of Insects, Arachnids and Nematodes
CNCHZ437-09	CAM0247	CAM0247	CAM0247		657			30-Jul-2007	Microplitis jft16	A			Canadian National Collection of Insects, Arachnids and Nematodes
CNCHZ438-09	CAM0248	CAM0248	CAM0248		657			10-Aug-2007	Microplitis varicolor				Canadian National Collection of Insects, Arachnids and Nematodes
CNCHZ439-09	CAM0249	CAM0249	CAM0249		657			16-May-2007	Microplitis varicolor				Canadian National Collection of Insects, Arachnids and Nematodes
CNCHZ440-09	CAM0250	CAM0250	CAM0250		657			16-May-2007	Microplitis varicolor				Canadian National Collection of Insects, Arachnids and Nematodes
CNCHZ510-09	CAM0320	CAM0320	CAM0320		657			29-May-2008	Microplitis jft19	A			Canadian National Collection of Insects, Arachnids and Nematodes
CNCHZ511-09	CAM0321	CAM0321	CAM0321		657			29-May-2008	Microplitis varicolor				Canadian National Collection of Insects, Arachnids and Nematodes
CNCHZ512-09	CAM0322	CAM0322	CAM0322		657			29-May-2008	Microplitis jft19	A			Canadian National Collection of Insects, Arachnids and Nematodes
CNCHZ513-09	CAM0323	CAM0323	CAM0323		657			29-May-2008	Microplitis jft53	A			Canadian National Collection of Insects, Arachnids and Nematodes
CNCHZ514-09	CAM0324	CAM0324	CAM0324		657			29-May-2008	Microplitis jft19	A			Canadian National Collection of Insects, Arachnids and Nematodes
CNCHZ515-09	CAM0325	CAM0325	CAM0325		657			29-May-2008	Microplitis jft19	A			Canadian National Collection of Insects, Arachnids and Nematodes
CNCHZ516-09	CAM0326	CAM0326	CAM0326		657			29-May-2008	Microplitis jft47	A			Canadian National Collection of Insects, Arachnids and Nematodes
CNCHZ517-09	CAM0327	CAM0327	CAM0327		657			29-May-2008	Microplitis jft19	A			Canadian National Collection of Insects, Arachnids and Nematodes
CNCHZ518-09	CAM0328	CAM0328	CAM0328		657			29-May-2008	Microplitis jft19	A			Canadian National Collection of Insects, Arachnids and Nematodes
CNCHZ519-09	CAM0329	CAM0329	CAM0329		657			29-May-2008	Microplitis jft19	A			Canadian National Collection of Insects, Arachnids and Nematodes
CNCHZ520-09	CAM0330	CAM0330	CAM0330		657			29-May-2008	Microplitis jft53	A			Canadian National Collection of Insects, Arachnids and Nematodes
CNCHZ558-09	CAM0368	CAM0368	CAM0368		657			03-Jun-2008	Microplitis jft16	A			Canadian National Collection of Insects, Arachnids and Nematodes
CNCHZ559-09	CAM0369	CAM0369	CAM0369		657			03-Jun-2008	Microplitis jft16	A			Canadian National Collection of Insects, Arachnids and Nematodes
CNCHZ560-09	CAM0370	CAM0370	CAM0370		657			03-Jun-2008	Microplitis jft16	A			Canadian National Collection of Insects, Arachnids and Nematodes
CNCHZ561-09	CAM0371	CAM0371	CAM0371		657			03-Jun-2008	Microplitis jft16	A			Canadian National Collection of Insects, Arachnids and Nematodes
CNCHZ562-09	CAM0372	CAM0372	CAM0372		657			03-Jun-2008	Microplitis jft16	A			Canadian National Collection of Insects, Arachnids and Nematodes
CNCHZ563-09	CAM0373	CAM0373	CAM0373		657			04-Jun-2008	Microplitis jft43	A			Canadian National Collection of Insects, Arachnids and Nematodes
CNCHZ647-09	CAM0457	CAM0457	CAM0457		657			01-Oct-2008	Microplitis jft21	A			Canadian National Collection of Insects, Arachnids and Nematodes
CNCHZ648-09	CAM0458	CAM0458	CAM0458		657			01-Oct-2008	Microplitis jft27	A			Canadian National Collection of Insects, Arachnids and Nematodes
CNCHZ1170-09	CAM0550	CAM0550	CAM0550		657				Microplitis jft50	A			Canadian National Collection of Insects, Arachnids and Nematodes
CNCHZ1171-09	CAM0551	CAM0551	CAM0551		657				Microplitis jft07				Canadian National Collection of Insects, Arachnids and Nematodes
CNCHZ1172-09	CAM0552	CAM0552	CAM0552		657				Microplitis varicolor				Canadian National Collection of Insects, Arachnids and Nematodes
CNCHZ1173-09	CAM0553	CAM0553	CAM0553		657				Microplitis jft60	A			Canadian National Collection of Insects, Arachnids and Nematodes
CNCHZ1200-09	CAM0580	CAM0580	CAM0580		657				Microplitis jft04	A			Canadian National Collection of Insects, Arachnids and Nematodes
CNCHZ1201-09	CAM0581	CAM0581	CAM0581		657				Microplitis jft04	A			Canadian National Collection of Insects, Arachnids and Nematodes
CNCHZ1206-09	CAM0586	CAM0586	CAM0586		657			23-Jun-2005	Microplitis jft39	A			Canadian National Collection of Insects, Arachnids and Nematodes
CNCHZ1207-09	CAM0587	CAM0587	CAM0587		657			23-Jun-2005	Microplitis varicolor	A			Canadian National Collection of Insects, Arachnids and Nematodes
CNCHZ1224-09	CAM0604	CAM0604	CAM0604		657			05-Jul-2004	Microplitis jft16	A			Canadian National Collection of Insects, Arachnids and Nematodes
ASCNC003-09	CAM0618	CAM0618	CAM0618		658			12-Jul-2007	Microplitis jft05	A			Canadian National Collection of Insects, Arachnids and Nematodes
ASCNC103-09	CAM0718	CAM0718	CAM0718		658			18-May-2006	Microplitis laticinctus	A			Canadian National Collection of Insects, Arachnids and Nematodes
ASCNC104-09	CAM0719	CAM0719	CAM0719		658			14-May-2007	Microplitis laticinctus	A			Canadian National Collection of Insects, Arachnids and Nematodes
ASCNC187-09	CAM0802	CAM0802	CAM0802		658			24-Jul-2006	Microplitis hyphantriae	A			Canadian National Collection of Insects, Arachnids and Nematodes
ASCNC188-09	CAM0803	CAM0803	CAM0803		573				Microplitis hyphantriae	A			Canadian National Collection of Insects, Arachnids and Nematodes
ASCNC189-09	CAM0804	CAM0804	CAM0804		574			23-Aug-2006	Microplitis hyphantriae	A			Canadian National Collection of Insects, Arachnids and Nematodes
ASCNC190-09	CAM0805	CAM0805	CAM0805		658			24-Jul-2006	Microplitis hyphantriae	A			Canadian National Collection of Insects, Arachnids and Nematodes
ASWAY1244-09	CAM0848	CAM0848	CAM0848		658				Microplitis	A			Canadian National Collection of Insects, Arachnids and Nematodes
ASWAY1245-09	CAM0849	CAM0849	CAM0849		658				Microplitis	A			Canadian National Collection of Insects, Arachnids and Nematodes
ASWAY1246-09	CAM0850	CAM0850	CAM0850		658				Microplitis	A			Canadian National Collection of Insects, Arachnids and Nematodes
ASWAY1247-09	CAM0851	CAM0851	CAM0851		619				Microplitis varicolor	A			Canadian National Collection of Insects, Arachnids and Nematodes
ASWAY1248-09	CAM0852	CAM0852	CAM0852		658				Microplitis	A			Canadian National Collection of Insects, Arachnids and Nematodes
ASWAY1249-09	CAM0853	CAM0853	CAM0853		658				Microplitis jft59	A			Canadian National Collection of Insects, Arachnids and Nematodes
ASWAY1250-09	CAM0854	CAM0854	CAM0854		658				Microplitis jft48	A			Canadian National Collection of Insects, Arachnids and Nematodes
CNCHX952-09	CNCH0937	CNCH0937	CNCH0937		607			22-Aug-2005	Microplitis jft16	A			Canadian National Collection of Insects, Arachnids and Nematodes
CNCHX979-09	CNCH0964	CNCH0964	CNCH0964		658			20-Jul-2009	Microplitis jft16	A			Canadian National Collection of Insects, Arachnids and Nematodes
CNCHX992-09	CNCH0977	CNCH0977	CNCH0977		658			20-Jul-2009	Microplitis jft16	A			Canadian National Collection of Insects, Arachnids and Nematodes
CNCHX1038-09	CNCH1023	CNCH1023	CNCH1023		658			28-Jul-2009	Microplitis varicolor	A			Canadian National Collection of Insects, Arachnids and Nematodes
CNCHW229-09	CNCH1259	CNCH1259	CNCH1259		585			01-Aug-1999	Microplitis mamestrae	A			Canadian National Collection of Insects, Arachnids and Nematodes
CNCHW230-09	CNCH1260	CNCH1260	CNCH1260		539			01-Aug-1999	Microplitis mamestrae	A			Canadian National Collection of Insects, Arachnids and Nematodes
CNCHW234-09	CNCH1264	CNCH1264	CNCH1264		579			01-Aug-1999	Microplitis mamestrae	A			Canadian National Collection of Insects, Arachnids and Nematodes
CNCHW341-09	CNCH1371	CNCH1371	CNCH1371		580			07-Jun-2003	Microplitis	A			Canadian National Collection of Insects, Arachnids and Nematodes
CNCHW344-09	CNCH1374	CNCH1374	CNCH1374		555			07-Jun-2003	Microplitis	A			Canadian National Collection of Insects, Arachnids and Nematodes
CNCHW368-09	CNCH1398	CNCH1398	CNCH1398		597			07-Jun-2003	Microplitis	A			Canadian National Collection of Insects, Arachnids and Nematodes
CNCHV266-10	CNCH3196	CNCH3196	CNCH3196		658			20-Jul-2009	Microplitis				Canadian National Collection of Insects, Arachnids and Nematodes
CNCHV270-10	CNCH3200	CNCH3200	CNCH3200		658			20-Jul-2009	Microplitis				Canadian National Collection of Insects, Arachnids and Nematodes
CNCHV271-10	CNCH3201	CNCH3201	CNCH3201		658			20-Jul-2009	Microplitis varicolor				Canadian National Collection of Insects, Arachnids and Nematodes
CNCHV277-10	CNCH3207	CNCH3207	CNCH3207		658			18-Jul-2009	Microplitis				Canadian National Collection of Insects, Arachnids and Nematodes
CNCHV286-10	CNCH3217	CNCH3217	CNCH3217		658			21-Jul-2009	Microplitis	A			Canadian National Collection of Insects, Arachnids and Nematodes
CNCHV295-10	CNCH3226	CNCH3226	CNCH3226		658			21-Jul-2009	Microplitis	A			Canadian National Collection of Insects, Arachnids and Nematodes
CNCHV319-10	CNCH3250	CNCH3250	CNCH3250		658			17-Jul-2009	Microplitis	A			Canadian National Collection of Insects, Arachnids and Nematodes
HYLEP298-08	CPWH-0014	CPWH-0014			658			31-Mar-2008	Microplitis plutellae	A	Host:Plutella xyllostella		Biodiversity Institute of Ontario	reared in CNC
HYLEP299-08	CPWH-0015	CPWH-0015			656			31-Mar-2008	Microplitis plutellae	A	Host:Plutella xyllostella		Biodiversity Institute of Ontario	reared in CNC
HYLEP300-08	CPWH-0016	CPWH-0016			656			31-Mar-2008	Microplitis plutellae	A	Host:Plutella xyllostella		Biodiversity Institute of Ontario	reared in CNC
HYLEP301-08	CPWH-0017	CPWH-0017			647			31-Mar-2008	Microplitis plutellae	A	Host:Plutella xyllostella		Biodiversity Institute of Ontario	reared in CNC
HYLEP302-08	CPWH-0018	CPWH-0018			634			31-Mar-2008	Microplitis plutellae	A	Host:Plutella xyllostella		Biodiversity Institute of Ontario	reared in CNC
HYLEP303-08	CPWH-0019	CPWH-0019			658			31-Mar-2008	Microplitis plutellae	A	Host:Plutella xyllostella		Biodiversity Institute of Ontario	reared in CNC
HYLEP304-08	CPWH-0020	CPWH-0020			643			31-Mar-2008	Microplitis plutellae	A	Host:Plutella xyllostella		Biodiversity Institute of Ontario	reared in CNC
HYLEP305-08	CPWH-0021	CPWH-0021			647			31-Mar-2008	Microplitis plutellae	A	Host:Plutella xyllostella		Biodiversity Institute of Ontario	reared in CNC
HYLEP306-08	CPWH-0022	CPWH-0022			642			31-Mar-2008	Microplitis plutellae	A	Host:Plutella xyllostella		Biodiversity Institute of Ontario	reared in CNC
HYLEP307-08	CPWH-0023	CPWH-0023			656			31-Mar-2008	Microplitis plutellae	A	Host:Plutella xyllostella		Biodiversity Institute of Ontario	reared in CNC
HYLEP308-08	CPWH-0024	CPWH-0024			656			31-Mar-2008	Microplitis plutellae	A	Host:Plutella xyllostella		Biodiversity Institute of Ontario	reared in CNC
HYLEP309-08	CPWH-0025	CPWH-0025			656			31-Mar-2008	Microplitis plutellae	A	Host:Plutella xyllostella		Biodiversity Institute of Ontario	reared in CNC
HYLEP310-08	CPWH-0026	CPWH-0026			658			31-Mar-2008	Microplitis plutellae	A	Host:Plutella xyllostella		Biodiversity Institute of Ontario	reared in CNC
HYLEP311-08	CPWH-0027	CPWH-0027			658			31-Mar-2008	Microplitis plutellae	A	Host:Plutella xyllostella		Biodiversity Institute of Ontario	reared in CNC
HYLEP312-08	CPWH-0028	CPWH-0028			656			31-Mar-2008	Microplitis plutellae	A	Host:Plutella xyllostella		Biodiversity Institute of Ontario	reared in CNC
HYLEP313-08	CPWH-0029	CPWH-0029			656			31-Mar-2008	Microplitis plutellae	A	Host:Plutella xyllostella		Biodiversity Institute of Ontario	reared in CNC
HYLEP314-08	CPWH-0030	CPWH-0030			658			31-Mar-2008	Microplitis plutellae	A	Host:Plutella xyllostella		Biodiversity Institute of Ontario	reared in CNC
HYLEP315-08	CPWH-0031	CPWH-0031			658			31-Mar-2008	Microplitis plutellae	A	Host:Plutella xyllostella		Biodiversity Institute of Ontario	reared in CNC
HYLEP316-08	CPWH-0032	CPWH-0032			656			31-Mar-2008	Microplitis plutellae	A	Host:Plutella xyllostella		Biodiversity Institute of Ontario	reared in CNC
ASWA720-08	HYM-00001434	HYM-00001434	HYM-00001434		657				Microplitis jft05	A			Canadian National Collection of Insects, Arachnids and Nematodes
ASWA724-08	HYM-00001438	HYM-00001438	HYM-00001438		657				Microplitis jft05	A			Canadian National Collection of Insects, Arachnids and Nematodes
ASWA726-08	HYM-00001440		HYM-00001440		631				Microplitis jft06				Canadian National Collection of Insects, Arachnids and Nematodes
ASWA727-08	HYM-00001441		HYM-00001441		631				Microplitis jft16	A			Canadian National Collection of Insects, Arachnids and Nematodes
ASWA728-08	HYM-00001442		HYM-00001442		631				Microplitis jft16	A			Canadian National Collection of Insects, Arachnids and Nematodes
ASWA729-08	HYM-00001443		HYM-00001443		657				Microplitis jft16	A			Canadian National Collection of Insects, Arachnids and Nematodes
ASWA730-08	HYM-00001444		HYM-00001444		657				Microplitis jft16	A			Canadian National Collection of Insects, Arachnids and Nematodes
ASWA731-08	HYM-00001445		HYM-00001445		657				Microplitis jft16	A			Canadian National Collection of Insects, Arachnids and Nematodes
ASWA732-08	HYM-00001446		HYM-00001446		654				Microplitis jft16	A			Canadian National Collection of Insects, Arachnids and Nematodes
ASWA734-08	HYM-00001448		HYM-00001448		656				Microplitis jft16	A			Canadian National Collection of Insects, Arachnids and Nematodes
ASWA735-08	HYM-00001449		HYM-00001449		631				Microplitis jft16	A			Canadian National Collection of Insects, Arachnids and Nematodes
ASWA736-08	HYM-00001450		HYM-00001450		631				Microplitis jft16	A			Canadian National Collection of Insects, Arachnids and Nematodes
ASWA737-08	HYM-00001451		HYM-00001451		657				Microplitis jft16	A			Canadian National Collection of Insects, Arachnids and Nematodes
ASWA738-08	HYM-00001452		HYM-00001452		657				Microplitis jft16	A			Canadian National Collection of Insects, Arachnids and Nematodes
ASWA739-08	HYM-00001453		HYM-00001453		657				Microplitis jft16	A			Canadian National Collection of Insects, Arachnids and Nematodes
ASWA740-08	HYM-00001454		HYM-00001454		657				Microplitis jft16	A			Canadian National Collection of Insects, Arachnids and Nematodes
ASWA741-08	HYM-00001455		HYM-00001455		657				Microplitis jft16	A			Canadian National Collection of Insects, Arachnids and Nematodes
ASWA742-08	HYM-00001456		HYM-00001456		657				Microplitis jft16	A			Canadian National Collection of Insects, Arachnids and Nematodes
ASWA743-08	HYM-00001457		HYM-00001457		657				Microplitis jft16	A			Canadian National Collection of Insects, Arachnids and Nematodes
ASWA744-08	HYM-00001458		HYM-00001458		654				Microplitis jft16	A			Canadian National Collection of Insects, Arachnids and Nematodes
ASWA745-08	HYM-00001459		HYM-00001459		657				Microplitis jft16	A			Canadian National Collection of Insects, Arachnids and Nematodes
ASWA746-08	HYM-00001460		HYM-00001460		657				Microplitis jft16	A			Canadian National Collection of Insects, Arachnids and Nematodes
CNCHY002-07	HYM00000274	HYM00000274	HYM00000274		657			26-Jun-2005	Microplitis varicolor	A			Canadian National Collection of Insects, Arachnids and Nematodes
CNCHY003-07	HYM00000275	HYM00000275	HYM00000275		657			28-Jul-2005	Microplitis varicolor	A			Canadian National Collection of Insects, Arachnids and Nematodes
CNCHY066-07	HYM00000338	HYM00000338	HYM00000338		657			10-Jul-2006	Microplitis nigritus	A			Canadian National Collection of Insects, Arachnids and Nematodes
CNCHY067-07	HYM00000339	HYM00000339	HYM00000339		657			10-Jul-2006	Microplitis nigritus	A			Canadian National Collection of Insects, Arachnids and Nematodes
CNCHY068-07	HYM00000340	HYM00000340	HYM00000340		657			10-Jul-2006	Microplitis jft16	A			Canadian National Collection of Insects, Arachnids and Nematodes
CNCHY069-07	HYM00000341	HYM00000341	HYM00000341		657			10-Jul-2006	Microplitis nigritus	A			Canadian National Collection of Insects, Arachnids and Nematodes
CNCHY070-07	HYM00000342	HYM00000342	HYM00000342		657			10-Jul-2006	Microplitis auripes	A			Canadian National Collection of Insects, Arachnids and Nematodes
CNCHY071-07	HYM00000343	HYM00000343	HYM00000343		657			10-Jul-2006	Microplitis nigritus	A			Canadian National Collection of Insects, Arachnids and Nematodes
CNCHY073-07	HYM00000345	HYM00000345	HYM00000345		657			10-Jul-2006	Microplitis nigritus	A			Canadian National Collection of Insects, Arachnids and Nematodes
CNCHY076-07	HYM00000348	HYM00000348	HYM00000348		657			11-Jul-2006	Microplitis jft08	A			Canadian National Collection of Insects, Arachnids and Nematodes
CNCHY078-07	HYM00000350	HYM00000350	HYM00000350		657			11-Jul-2006	Microplitis jft08	A			Canadian National Collection of Insects, Arachnids and Nematodes
CNCHY079-07	HYM00000351	HYM00000351	HYM00000351		609			11-Jul-2006	Microplitis nigritus	A			Canadian National Collection of Insects, Arachnids and Nematodes
CNCHY080-07	HYM00000352	HYM00000352	HYM00000352		657			11-Jul-2006	Microplitis jft16	A			Canadian National Collection of Insects, Arachnids and Nematodes
CNCHY081-07	HYM00000353	HYM00000353	HYM00000353		657			11-Jul-2006	Microplitis jft16	A			Canadian National Collection of Insects, Arachnids and Nematodes
CNCHY094-07	HYM00000366	HYM00000366	HYM00000366		657			13-Jul-2006	Microplitis jft57	A			Canadian National Collection of Insects, Arachnids and Nematodes
CNCHY095-07	HYM00000367	HYM00000367	HYM00000367		657			13-Jul-2006	Microplitis jft01	A			Canadian National Collection of Insects, Arachnids and Nematodes
CNCHY096-07	HYM00000368	HYM00000368	HYM00000368		657			13-Jul-2006	Microplitis jft33	A			Canadian National Collection of Insects, Arachnids and Nematodes
CNCHY097-07	HYM00000369	HYM00000369	HYM00000369		657			13-Jul-2006	Microplitis jft01	A			Canadian National Collection of Insects, Arachnids and Nematodes
CNCHY098-07	HYM00000370	HYM00000370	HYM00000370		657			13-Jul-2006	Microplitis jft01	A			Canadian National Collection of Insects, Arachnids and Nematodes
CNCHY099-07	HYM00000371	HYM00000371	HYM00000371		657			13-Jul-2006	Microplitis jft01	A			Canadian National Collection of Insects, Arachnids and Nematodes
CNCHY100-07	HYM00000372	HYM00000372	HYM00000372		657			13-Jul-2006	Microplitis jft33	A			Canadian National Collection of Insects, Arachnids and Nematodes
CNCHY101-07	HYM00000373	HYM00000373	HYM00000373		657			13-Jul-2006	Microplitis jft01	A			Canadian National Collection of Insects, Arachnids and Nematodes
CNCHY102-07	HYM00000374	HYM00000374	HYM00000374		654			13-Jul-2006	Microplitis jft33	A			Canadian National Collection of Insects, Arachnids and Nematodes
CNCHY103-07	HYM00000375	HYM00000375	HYM00000375		657			13-Jul-2006	Microplitis jft33	A			Canadian National Collection of Insects, Arachnids and Nematodes
CNCHY104-07	HYM00000376	HYM00000376	HYM00000376		632			13-Jul-2006	Microplitis jft01	A			Canadian National Collection of Insects, Arachnids and Nematodes
CNCHY105-07	HYM00000377	HYM00000377	HYM00000377		657			13-Jul-2006	Microplitis jft33	A			Canadian National Collection of Insects, Arachnids and Nematodes
CNCHY106-07	HYM00000378	HYM00000378	HYM00000378		657			13-Jul-2006	Microplitis jft33	A			Canadian National Collection of Insects, Arachnids and Nematodes
CNCHY107-07	HYM00000379	HYM00000379	HYM00000379		657			13-Jul-2006	Microplitis jft01	A			Canadian National Collection of Insects, Arachnids and Nematodes
CNCHY108-07	HYM00000380	HYM00000380	HYM00000380		657			13-Jul-2006	Microplitis jft01	A			Canadian National Collection of Insects, Arachnids and Nematodes
CNCHY109-07	HYM00000381	HYM00000381	HYM00000381		657			13-Jul-2006	Microplitis jft01	A			Canadian National Collection of Insects, Arachnids and Nematodes
CNCHY110-07	HYM00000382	HYM00000382	HYM00000382		657			13-Jul-2006	Microplitis jft01	A			Canadian National Collection of Insects, Arachnids and Nematodes
CNCHY111-07	HYM00000383	HYM00000383	HYM00000383		632			13-Jul-2006	Microplitis jft33	A			Canadian National Collection of Insects, Arachnids and Nematodes
CNCHY112-07	HYM00000384	HYM00000384	HYM00000384		657			13-Jul-2006	Microplitis jft01	A			Canadian National Collection of Insects, Arachnids and Nematodes
CNCHY113-07	HYM00000385	HYM00000385	HYM00000385		657			13-Jul-2006	Microplitis jft57	A			Canadian National Collection of Insects, Arachnids and Nematodes
CNCHY114-07	HYM00000386	HYM00000386	HYM00000386		657			13-Jul-2006	Microplitis jft57	A			Canadian National Collection of Insects, Arachnids and Nematodes
CNCHY117-07	HYM00000389	HYM00000389	HYM00000389		657			13-Jul-2006	Microplitis plutellae	A			Canadian National Collection of Insects, Arachnids and Nematodes
CNCHY118-07	HYM00000390	HYM00000390	HYM00000390		657			13-Jul-2006	Microplitis plutellae	A			Canadian National Collection of Insects, Arachnids and Nematodes
CNCHY119-07	HYM00000391	HYM00000391	HYM00000391		657			13-Jul-2006	Microplitis plutellae	A			Canadian National Collection of Insects, Arachnids and Nematodes
CNCHY120-07	HYM00000392	HYM00000392	HYM00000392		657			13-Jul-2006	Microplitis plutellae	A			Canadian National Collection of Insects, Arachnids and Nematodes
CNCHY121-07	HYM00000393	HYM00000393	HYM00000393		657			13-Jul-2006	Microplitis plutellae	A			Canadian National Collection of Insects, Arachnids and Nematodes
CNCHY122-07	HYM00000394	HYM00000394	HYM00000394		657			13-Jul-2006	Microplitis plutellae	A			Canadian National Collection of Insects, Arachnids and Nematodes
CNCHY123-07	HYM00000395	HYM00000395	HYM00000395		611			13-Jul-2006	Microplitis plutellae	A			Canadian National Collection of Insects, Arachnids and Nematodes
CNCHY124-07	HYM00000396	HYM00000396	HYM00000396		657			13-Jul-2006	Microplitis plutellae	A			Canadian National Collection of Insects, Arachnids and Nematodes
CNCHY125-07	HYM00000397	HYM00000397	HYM00000397		657			13-Jul-2006	Microplitis plutellae	A			Canadian National Collection of Insects, Arachnids and Nematodes
CNCHY127-07	HYM00000399	HYM00000399	HYM00000399		657			13-Jul-2006	Microplitis plutellae	A			Canadian National Collection of Insects, Arachnids and Nematodes
CNCHY128-07	HYM00000400	HYM00000400	HYM00000400		657			13-Jul-2006	Microplitis plutellae	A			Canadian National Collection of Insects, Arachnids and Nematodes
CNCHY130-07	HYM00000402	HYM00000402	HYM00000402		657			13-Jul-2006	Microplitis plutellae	A			Canadian National Collection of Insects, Arachnids and Nematodes
CNCHY132-07	HYM00000404	HYM00000404	HYM00000404		657			13-Jul-2006	Microplitis plutellae	A			Canadian National Collection of Insects, Arachnids and Nematodes
CNCHY133-07	HYM00000405	HYM00000405	HYM00000405		657			13-Jul-2006	Microplitis plutellae	A			Canadian National Collection of Insects, Arachnids and Nematodes
CNCHY134-07	HYM00000406	HYM00000406	HYM00000406		657			13-Jul-2006	Microplitis jft57	A			Canadian National Collection of Insects, Arachnids and Nematodes
CNCHY135-07	HYM00000407	HYM00000407	HYM00000407		657			13-Jul-2006	Microplitis jft57	A			Canadian National Collection of Insects, Arachnids and Nematodes
CNCHY136-07	HYM00000408	HYM00000408	HYM00000408		611			13-Jul-2006	Microplitis jft57	A			Canadian National Collection of Insects, Arachnids and Nematodes
CNCHY138-07	HYM00000410	HYM00000410	HYM00000410		657			13-Jul-2006	Microplitis jft57	A			Canadian National Collection of Insects, Arachnids and Nematodes
CNCHY139-07	HYM00000411	HYM00000411	HYM00000411		657			13-Jul-2006	Microplitis jft57	A			Canadian National Collection of Insects, Arachnids and Nematodes
CNCHY140-07	HYM00000412	HYM00000412	HYM00000412		657			13-Jul-2006	Microplitis jft57	A			Canadian National Collection of Insects, Arachnids and Nematodes
CNCHY141-07	HYM00000413	HYM00000413	HYM00000413		657			13-Jul-2006	Microplitis jft57	A			Canadian National Collection of Insects, Arachnids and Nematodes
CNCHY142-07	HYM00000414	HYM00000414	HYM00000414		657			13-Jul-2006	Microplitis jft57	A			Canadian National Collection of Insects, Arachnids and Nematodes
CNCHY143-07	HYM00000415	HYM00000415	HYM00000415		657			13-Jul-2006	Microplitis jft57	A			Canadian National Collection of Insects, Arachnids and Nematodes
CNCHY144-07	HYM00000416	HYM00000416	HYM00000416		657			13-Jul-2006	Microplitis jft57	A			Canadian National Collection of Insects, Arachnids and Nematodes
CNCHY145-07	HYM00000417	HYM00000417	HYM00000417		657			13-Jul-2006	Microplitis jft57	A			Canadian National Collection of Insects, Arachnids and Nematodes
CNCHY146-07	HYM00000418	HYM00000418	HYM00000418		657			13-Jul-2006	Microplitis jft57	A			Canadian National Collection of Insects, Arachnids and Nematodes
CNCHY147-07	HYM00000419	HYM00000419	HYM00000419		657			13-Jul-2006	Microplitis jft57	A			Canadian National Collection of Insects, Arachnids and Nematodes
CNCHY148-07	HYM00000420	HYM00000420	HYM00000420		657			13-Jul-2006	Microplitis jft57	A			Canadian National Collection of Insects, Arachnids and Nematodes
CNCHY150-07	HYM00000422	HYM00000422	HYM00000422		657			13-Jul-2006	Microplitis jft57	A			Canadian National Collection of Insects, Arachnids and Nematodes
CNCHY152-07	HYM00000424	HYM00000424	HYM00000424		657			30-May-2006	Microplitis jft57	A			Canadian National Collection of Insects, Arachnids and Nematodes
CNCHY153-07	HYM00000425	HYM00000425	HYM00000425		657			30-May-2006	Microplitis jft57	A			Canadian National Collection of Insects, Arachnids and Nematodes
CNCHY154-07	HYM00000426	HYM00000426	HYM00000426		657			05-Jun-2006	Microplitis jft57	A			Canadian National Collection of Insects, Arachnids and Nematodes
CNCHY155-07	HYM00000427	HYM00000427	HYM00000427		657			22-Jun-2006	Microplitis jft57	A			Canadian National Collection of Insects, Arachnids and Nematodes
CNCHY156-07	HYM00000428	HYM00000428	HYM00000428		657			22-Jun-2006	Microplitis jft57	A			Canadian National Collection of Insects, Arachnids and Nematodes
CNCHY158-07	HYM00000430	HYM00000430	HYM00000430		657			05-Jun-2006	Microplitis jft57	A			Canadian National Collection of Insects, Arachnids and Nematodes
CNCHY159-07	HYM00000431	HYM00000431	HYM00000431		657			13-Jul-2006	Microplitis jft57	A			Canadian National Collection of Insects, Arachnids and Nematodes
CNCHY160-07	HYM00000432	HYM00000432	HYM00000432		657			13-Jul-2006	Microplitis jft57	A			Canadian National Collection of Insects, Arachnids and Nematodes
CNCHY161-07	HYM00000433	HYM00000433	HYM00000433		657			13-Jul-2006	Microplitis jft57	A			Canadian National Collection of Insects, Arachnids and Nematodes
CNCHY162-07	HYM00000434	HYM00000434	HYM00000434		657			13-Jul-2006	Microplitis jft57	A			Canadian National Collection of Insects, Arachnids and Nematodes
CNCHY163-07	HYM00000435	HYM00000435	HYM00000435		657			13-Jul-2006	Microplitis jft57	A			Canadian National Collection of Insects, Arachnids and Nematodes
CNCHY217-07	HYM00000489	HYM00000489	HYM00000489		595			15-Jul-2006	Microplitis varicolor	A			Canadian National Collection of Insects, Arachnids and Nematodes
CNCHY218-07	HYM00000490	HYM00000490	HYM00000490		582			19-Jul-2006	Microplitis varicolor	A			Canadian National Collection of Insects, Arachnids and Nematodes
CNCHY219-07	HYM00000491	HYM00000491	HYM00000491		657			16-Jul-2006	Microplitis varicolor	A			Canadian National Collection of Insects, Arachnids and Nematodes
CNCHY220-07	HYM00000492	HYM00000492	HYM00000492		657			16-Jul-2006	Microplitis varicolor	A			Canadian National Collection of Insects, Arachnids and Nematodes
CNCHY221-07	HYM00000493	HYM00000493	HYM00000493		657			19-Jul-2006	Microplitis varicolor	A			Canadian National Collection of Insects, Arachnids and Nematodes
CNCHY222-07	HYM00000494	HYM00000494	HYM00000494		657			16-Jul-2006	Microplitis varicolor	A			Canadian National Collection of Insects, Arachnids and Nematodes
CNCHY223-07	HYM00000495	HYM00000495	HYM00000495		657			16-Jul-2006	Microplitis varicolor	A			Canadian National Collection of Insects, Arachnids and Nematodes
CNCHY224-07	HYM00000496	HYM00000496	HYM00000496		593			19-Jul-2006	Microplitis varicolor	A			Canadian National Collection of Insects, Arachnids and Nematodes
CNCHY225-07	HYM00000497	HYM00000497	HYM00000497		657			13-Jul-2006	Microplitis jft35	A			Canadian National Collection of Insects, Arachnids and Nematodes
CNCHY226-07	HYM00000498	HYM00000498	HYM00000498		657			13-Jul-2006	Microplitis jft35	A			Canadian National Collection of Insects, Arachnids and Nematodes
CNCHY227-07	HYM00000499	HYM00000499	HYM00000499		576			13-Jul-2006	Microplitis jft06	A			Canadian National Collection of Insects, Arachnids and Nematodes
CNCHY228-07	HYM00000500	HYM00000500	HYM00000500		601			13-Jul-2006	Microplitis jft35	A			Canadian National Collection of Insects, Arachnids and Nematodes
CNCHY231-07	HYM00000503	HYM00000503	HYM00000503		593			08-Jul-2006	Microplitis nigritus	A			Canadian National Collection of Insects, Arachnids and Nematodes
CNCHY232-07	HYM00000504	HYM00000504	HYM00000504		657			13-Jul-2006	Microplitis nigritus	A			Canadian National Collection of Insects, Arachnids and Nematodes
CNCHY234-07	HYM00000506	HYM00000506	HYM00000506		581			18-Jul-2006	Microplitis nigritus	A			Canadian National Collection of Insects, Arachnids and Nematodes
CNCHY236-07	HYM00000508	HYM00000508	HYM00000508		657			05-Jul-2006	Microplitis jft08	A			Canadian National Collection of Insects, Arachnids and Nematodes
CNCHY237-07	HYM00000509	HYM00000509	HYM00000509		585			15-Jul-2006	Microplitis nigritus	A			Canadian National Collection of Insects, Arachnids and Nematodes
CNCHY238-07	HYM00000510	HYM00000510	HYM00000510		578			08-Jul-2006	Microplitis nigritus	A			Canadian National Collection of Insects, Arachnids and Nematodes
CNCHY239-07	HYM00000511	HYM00000511	HYM00000511		596			16-Jul-2006	Microplitis feltiae	A			Canadian National Collection of Insects, Arachnids and Nematodes
CNCHY240-07	HYM00000512	HYM00000512	HYM00000512		577			16-Jul-2006	Microplitis feltiae	A			Canadian National Collection of Insects, Arachnids and Nematodes
CNCHY241-07	HYM00000513	HYM00000513	HYM00000513		596			14-Jul-2006	Microplitis feltiae	A			Canadian National Collection of Insects, Arachnids and Nematodes
CNCHY242-07	HYM00000514	HYM00000514	HYM00000514		657			10-Jul-2006	Microplitis auripes	A			Canadian National Collection of Insects, Arachnids and Nematodes
CNCHY243-07	HYM00000515	HYM00000515	HYM00000515		657			16-Jul-2006	Microplitis auripes	A			Canadian National Collection of Insects, Arachnids and Nematodes
CNCHY244-07	HYM00000516	HYM00000516	HYM00000516		598			16-Jul-2006	Microplitis auripes	A			Canadian National Collection of Insects, Arachnids and Nematodes
CNCHY245-07	HYM00000517	HYM00000517	HYM00000517		620			05-Jul-2006	Microplitis jft08	A			Canadian National Collection of Insects, Arachnids and Nematodes
CNCHY246-07	HYM00000518	HYM00000518	HYM00000518		657			18-Jul-2006	Microplitis jft49	A			Canadian National Collection of Insects, Arachnids and Nematodes
CNCHY247-07	HYM00000519	HYM00000519	HYM00000519		657			08-Jul-2006	Microplitis jft49	A			Canadian National Collection of Insects, Arachnids and Nematodes
CNCHY248-07	HYM00000520	HYM00000520	HYM00000520		629			05-Jul-2006	Microplitis jft08	A			Canadian National Collection of Insects, Arachnids and Nematodes
CNCHY249-07	HYM00000521	HYM00000521	HYM00000521		657			05-Jul-2006	Microplitis jft51	A			Canadian National Collection of Insects, Arachnids and Nematodes
CNCHY250-07	HYM00000522	HYM00000522	HYM00000522		657			16-Jul-2006	Microplitis jft16	A			Canadian National Collection of Insects, Arachnids and Nematodes
CNCHY251-07	HYM00000523	HYM00000523	HYM00000523		657			15-Jul-2006	Microplitis jft16	A			Canadian National Collection of Insects, Arachnids and Nematodes
CNCHY252-07	HYM00000524	HYM00000524	HYM00000524		634			19-Jul-2006	Microplitis jft16	A			Canadian National Collection of Insects, Arachnids and Nematodes
CNCHY253-07	HYM00000525	HYM00000525	HYM00000525		657			16-Jul-2006	Microplitis jft16	A			Canadian National Collection of Insects, Arachnids and Nematodes
CNCHY254-07	HYM00000526	HYM00000526	HYM00000526		657			16-Jul-2006	Microplitis jft16	A			Canadian National Collection of Insects, Arachnids and Nematodes
CNCHY255-07	HYM00000527	HYM00000527	HYM00000527		595			19-Jul-2006	Microplitis varicolor	A			Canadian National Collection of Insects, Arachnids and Nematodes
CNCHY256-07	HYM00000528	HYM00000528	HYM00000528		657			16-Jul-2006	Microplitis jft16	A			Canadian National Collection of Insects, Arachnids and Nematodes
CNCHY257-07	HYM00000529	HYM00000529	HYM00000529		657			06-Jul-2006	Microplitis jft16	A			Canadian National Collection of Insects, Arachnids and Nematodes
CNCHY258-07	HYM00000530	HYM00000530	HYM00000530		657			15-Jul-2006	Microplitis jft16	A			Canadian National Collection of Insects, Arachnids and Nematodes
CNCHY259-07	HYM00000531	HYM00000531	HYM00000531		576			15-Jul-2006	Microplitis varicolor	A			Canadian National Collection of Insects, Arachnids and Nematodes
CNCHY260-07	HYM00000532	HYM00000532	HYM00000532		657			15-Jul-2006	Microplitis jft16	A			Canadian National Collection of Insects, Arachnids and Nematodes
CNCHY261-07	HYM00000533	HYM00000533	HYM00000533		657			16-Jul-2006	Microplitis jft16	A			Canadian National Collection of Insects, Arachnids and Nematodes
CNCHY262-07	HYM00000534	HYM00000534	HYM00000534		574			15-Jul-2006	Microplitis varicolor	A			Canadian National Collection of Insects, Arachnids and Nematodes
CNCHY263-07	HYM00000535	HYM00000535	HYM00000535		657			15-Jul-2006	Microplitis jft16	A			Canadian National Collection of Insects, Arachnids and Nematodes
CNCHY264-07	HYM00000536	HYM00000536	HYM00000536		574			13-Jul-2006	Microplitis varicolor	A			Canadian National Collection of Insects, Arachnids and Nematodes
CNCHY265-07	HYM00000537	HYM00000537	HYM00000537		584			08-Jul-2006	Microplitis jft16	A			Canadian National Collection of Insects, Arachnids and Nematodes
CNCHY266-07	HYM00000538	HYM00000538	HYM00000538		598			16-Jul-2006	Microplitis jft16	A			Canadian National Collection of Insects, Arachnids and Nematodes
CNCHY268-07	HYM00000540	HYM00000540	HYM00000540		657			06-Jul-2006	Microplitis jft16	A			Canadian National Collection of Insects, Arachnids and Nematodes
CNCHY279-07	HYM00000551	HYM00000551	HYM00000551		581			15-Jul-2006	Microplitis varicolor	A			Canadian National Collection of Insects, Arachnids and Nematodes
CNCHY280-07	HYM00000552	HYM00000552	HYM00000552		652			16-Jul-2006	Microplitis varicolor	A			Canadian National Collection of Insects, Arachnids and Nematodes
CNCHY281-07	HYM00000553	HYM00000553	HYM00000553		657			16-Jul-2006	Microplitis varicolor	A			Canadian National Collection of Insects, Arachnids and Nematodes
CNCHY282-07	HYM00000554	HYM00000554	HYM00000554		589			18-Jul-2006	Microplitis jft06	A			Canadian National Collection of Insects, Arachnids and Nematodes
ASWAY612-08	HYM00000651.2	HYM00000651.2	HYM00000651.2		631			20-Aug-2006	Microplitis varicolor				Canadian National Collection of Insects, Arachnids and Nematodes	<VERBATIM LOCALITY>|Burn Site|58.371|-93.497|</VERBATIM LOCALITY>
ASWAY613-08	HYM00000680.2	HYM00000680.2	HYM00000680.2		631			19-Aug-2006	Microplitis varicolor				Canadian National Collection of Insects, Arachnids and Nematodes	<VERBATIM LOCALITY>|Ramsay Creek|58.754|-93.949|</VERBATIM LOCALITY>
DSWAS781-07	HYM00000838	HYM00000838	HYM00000838		575			17-Aug-2006	Microplitis varicolor	A			Canadian National Collection of Insects, Arachnids and Nematodes
DSWAS784-07	HYM00000841	HYM00000841	HYM00000841		594			17-Aug-2006	Microplitis varicolor	A			Canadian National Collection of Insects, Arachnids and Nematodes
DSWAS869-07	HYM00000926	HYM00000926	HYM00000926		617			17-Aug-2006	Microplitis jft04	A			Canadian National Collection of Insects, Arachnids and Nematodes
DSWAS870-07	HYM00000927	HYM00000927	HYM00000927		609			17-Aug-2006	Microplitis varicolor	A			Canadian National Collection of Insects, Arachnids and Nematodes
DSWAS871-07	HYM00000928	HYM00000928	HYM00000928		595			17-Aug-2006	Microplitis varicolor	A			Canadian National Collection of Insects, Arachnids and Nematodes
ASWA493-08	HYM00001207	HYM00001207	HYM00001207		603			12-Jun-2007	Microplitis jft46	A			Canadian National Collection of Insects, Arachnids and Nematodes
ASWA494-08	HYM00001208	HYM00001208	HYM00001208		657			12-Jun-2007	Microplitis jft46	A			Canadian National Collection of Insects, Arachnids and Nematodes
ASWA495-08	HYM00001209	HYM00001209	HYM00001209		657			12-Jun-2007	Microplitis jft46	A			Canadian National Collection of Insects, Arachnids and Nematodes
ASWA496-08	HYM00001210	HYM00001210	HYM00001210		657			12-Jun-2007	Microplitis jft46	A			Canadian National Collection of Insects, Arachnids and Nematodes
ASWA497-08	HYM00001211	HYM00001211	HYM00001211		657			12-Jun-2007	Microplitis jft46	A			Canadian National Collection of Insects, Arachnids and Nematodes
ASWA498-08	HYM00001212	HYM00001212	HYM00001212		657			12-Jun-2007	Microplitis jft46	A			Canadian National Collection of Insects, Arachnids and Nematodes
ASWA499-08	HYM00001213	HYM00001213	HYM00001213		599			10-Jun-2007	Microplitis jft46	A			Canadian National Collection of Insects, Arachnids and Nematodes
ASWA500-08	HYM00001214	HYM00001214	HYM00001214		657			10-Jun-2007	Microplitis jft46	A			Canadian National Collection of Insects, Arachnids and Nematodes
ASWA501-08	HYM00001215	HYM00001215	HYM00001215		657			12-Jun-2007	Microplitis jft01	A			Canadian National Collection of Insects, Arachnids and Nematodes
ASWA502-08	HYM00001216	HYM00001216	HYM00001216		657			12-Jun-2007	Microplitis jft46	A			Canadian National Collection of Insects, Arachnids and Nematodes
ASWA503-08	HYM00001217	HYM00001217	HYM00001217		657			03-Jun-2007	Microplitis jft46	A			Canadian National Collection of Insects, Arachnids and Nematodes
ASWA504-08	HYM00001218	HYM00001218	HYM00001218		658			15-Jun-2007	Microplitis jft44	A			Canadian National Collection of Insects, Arachnids and Nematodes
ASWA505-08	HYM00001219	HYM00001219	HYM00001219		631			15-Jun-2007	Microplitis jft44	A			Canadian National Collection of Insects, Arachnids and Nematodes
ASWA506-08	HYM00001220	HYM00001220	HYM00001220		631			04-Jun-2007	Microplitis plutellae	A			Canadian National Collection of Insects, Arachnids and Nematodes
ASWA508-08	HYM00001222	HYM00001222	HYM00001222		657			13-Jun-2007	Microplitis jft16	A			Canadian National Collection of Insects, Arachnids and Nematodes
ASWA509-08	HYM00001223	HYM00001223	HYM00001223		657			13-Jun-2007	Microplitis jft20	A			Canadian National Collection of Insects, Arachnids and Nematodes
ASWA510-08	HYM00001224	HYM00001224	HYM00001224		657			13-Jun-2007	Microplitis jft20	A			Canadian National Collection of Insects, Arachnids and Nematodes
ASWA511-08	HYM00001225	HYM00001225	HYM00001225		657			13-Jun-2007	Microplitis jft20	A			Canadian National Collection of Insects, Arachnids and Nematodes
ASWA512-08	HYM00001226	HYM00001226	HYM00001226		621			13-Jun-2007	Microplitis jft07	A			Canadian National Collection of Insects, Arachnids and Nematodes
ASWA513-08	HYM00001227	HYM00001227	HYM00001227		657			13-Jun-2007	Microplitis jft20	A			Canadian National Collection of Insects, Arachnids and Nematodes
ASWA514-08	HYM00001228	HYM00001228	HYM00001228		657			13-Jun-2007	Microplitis jft20	A			Canadian National Collection of Insects, Arachnids and Nematodes
ASWA515-08	HYM00001229	HYM00001229	HYM00001229		657			13-Jun-2007	Microplitis jft16	A			Canadian National Collection of Insects, Arachnids and Nematodes
ASWA516-08	HYM00001230	HYM00001230	HYM00001230		657			12-Jun-2007	Microplitis jft20	A			Canadian National Collection of Insects, Arachnids and Nematodes
ASWA517-08	HYM00001231	HYM00001231	HYM00001231		657			12-Jun-2007	Microplitis jft15	A			Canadian National Collection of Insects, Arachnids and Nematodes
ASWA518-08	HYM00001232	HYM00001232	HYM00001232		657			10-Jun-2007	Microplitis auripes	A			Canadian National Collection of Insects, Arachnids and Nematodes
ASWA519-08	HYM00001233	HYM00001233	HYM00001233		657			08-Jun-2007	Microplitis jft20	A			Canadian National Collection of Insects, Arachnids and Nematodes
ASWA520-08	HYM00001234	HYM00001234	HYM00001234		642			03-Jun-2007	Microplitis jft03	A			Canadian National Collection of Insects, Arachnids and Nematodes
ASWA521-08	HYM00001235	HYM00001235	HYM00001235		657			15-Jun-2004	Microplitis jft52	A			Canadian National Collection of Insects, Arachnids and Nematodes
ASWA522-08	HYM00001236	HYM00001236	HYM00001236		657			15-Jun-2004	Microplitis jft52	A			Canadian National Collection of Insects, Arachnids and Nematodes
ASWA523-08	HYM00001237	HYM00001237	HYM00001237		658			16-Jun-2007	Microplitis jft44	A			Canadian National Collection of Insects, Arachnids and Nematodes
ASWA524-08	HYM00001238	HYM00001238	HYM00001238		657			16-Jun-2007	Microplitis jft44	A			Canadian National Collection of Insects, Arachnids and Nematodes
ASWA525-08	HYM00001239	HYM00001239	HYM00001239		657			16-Jun-2007	Microplitis jft44	A			Canadian National Collection of Insects, Arachnids and Nematodes
ASWA526-08	HYM00001240	HYM00001240	HYM00001240		657			11-Jun-2007	Microplitis varicolor	A			Canadian National Collection of Insects, Arachnids and Nematodes
ASWA527-08	HYM00001241	HYM00001241	HYM00001241		657			11-Jun-2007	Microplitis jft16	A			Canadian National Collection of Insects, Arachnids and Nematodes
ASWA528-08	HYM00001242	HYM00001242	HYM00001242		657			02-Jun-2007	Microplitis jft16	A			Canadian National Collection of Insects, Arachnids and Nematodes
ASWA529-08	HYM00001243	HYM00001243	HYM00001243		657			02-Jun-2007	Microplitis jft16	A			Canadian National Collection of Insects, Arachnids and Nematodes
ASWA530-08	HYM00001244	HYM00001244	HYM00001244		657			02-Jun-2007	Microplitis jft16	A			Canadian National Collection of Insects, Arachnids and Nematodes
ASWA531-08	HYM00001245	HYM00001245	HYM00001245		657			02-Jun-2007	Microplitis jft24	A			Canadian National Collection of Insects, Arachnids and Nematodes
ASWA532-08	HYM00001246	HYM00001246	HYM00001246		657			02-Jun-2007	Microplitis jft16	A			Canadian National Collection of Insects, Arachnids and Nematodes
ASWA533-08	HYM00001247	HYM00001247	HYM00001247		657			02-Jun-2007	Microplitis jft16	A			Canadian National Collection of Insects, Arachnids and Nematodes
ASWA534-08	HYM00001248	HYM00001248	HYM00001248		657			02-Jun-2007	Microplitis jft16	A			Canadian National Collection of Insects, Arachnids and Nematodes
ASWA535-08	HYM00001249	HYM00001249	HYM00001249		657			02-Jun-2007	Microplitis jft62	A			Canadian National Collection of Insects, Arachnids and Nematodes
ASWA536-08	HYM00001250	HYM00001250	HYM00001250		657			02-Jun-2007	Microplitis jft62	A			Canadian National Collection of Insects, Arachnids and Nematodes
ASWA537-08	HYM00001251	HYM00001251	HYM00001251		657			11-Jun-2007	Microplitis jft58	A			Canadian National Collection of Insects, Arachnids and Nematodes
ASWA538-08	HYM00001252	HYM00001252	HYM00001252		657			11-Jun-2007	Microplitis jft16	A			Canadian National Collection of Insects, Arachnids and Nematodes
ASWA539-08	HYM00001253	HYM00001253	HYM00001253		657			02-Jun-2007	Microplitis jft62	A			Canadian National Collection of Insects, Arachnids and Nematodes
ASWA540-08	HYM00001254	HYM00001254	HYM00001254		657			03-Jun-2007	Microplitis jft31	A			Canadian National Collection of Insects, Arachnids and Nematodes
ASWA541-08	HYM00001255	HYM00001255	HYM00001255		657			12-Jun-2007	Microplitis plutellae	A			Canadian National Collection of Insects, Arachnids and Nematodes
ASWA542-08	HYM00001256	HYM00001256	HYM00001256		657			12-Jun-2007	Microplitis plutellae	A			Canadian National Collection of Insects, Arachnids and Nematodes
ASWA543-08	HYM00001257	HYM00001257	HYM00001257		657			12-Jun-2007	Microplitis plutellae	A			Canadian National Collection of Insects, Arachnids and Nematodes
ASWA544-08	HYM00001258	HYM00001258	HYM00001258		657			12-Jun-2007	Microplitis plutellae	A			Canadian National Collection of Insects, Arachnids and Nematodes
ASWA545-08	HYM00001259	HYM00001259	HYM00001259		657			12-Jun-2007	Microplitis plutellae	A			Canadian National Collection of Insects, Arachnids and Nematodes
ASWA546-08	HYM00001260	HYM00001260	HYM00001260		657			12-Jun-2007	Microplitis plutellae	A			Canadian National Collection of Insects, Arachnids and Nematodes
ASWA547-08	HYM00001261	HYM00001261	HYM00001261		657			12-Jun-2007	Microplitis plutellae	A			Canadian National Collection of Insects, Arachnids and Nematodes
ASWA548-08	HYM00001262	HYM00001262	HYM00001262		657			12-Jun-2007	Microplitis plutellae	A			Canadian National Collection of Insects, Arachnids and Nematodes
ASWA549-08	HYM00001263	HYM00001263	HYM00001263		657			12-Jun-2007	Microplitis plutellae	A			Canadian National Collection of Insects, Arachnids and Nematodes
ASWA550-08	HYM00001264	HYM00001264	HYM00001264		657			12-Jun-2007	Microplitis plutellae	A			Canadian National Collection of Insects, Arachnids and Nematodes
ASWA551-08	HYM00001265	HYM00001265	HYM00001265		657			12-Jun-2007	Microplitis plutellae	A			Canadian National Collection of Insects, Arachnids and Nematodes
ASWA552-08	HYM00001266	HYM00001266	HYM00001266		657			12-Jun-2007	Microplitis plutellae	A			Canadian National Collection of Insects, Arachnids and Nematodes
ASWA554-08	HYM00001268	HYM00001268	HYM00001268		657			01-Jun-2007	Microplitis plutellae	A			Canadian National Collection of Insects, Arachnids and Nematodes
ASWA555-08	HYM00001269	HYM00001269	HYM00001269		631			01-Jun-2007	Microplitis plutellae	A			Canadian National Collection of Insects, Arachnids and Nematodes
ASWA556-08	HYM00001270	HYM00001270	HYM00001270		657			01-Jun-2007	Microplitis plutellae	A			Canadian National Collection of Insects, Arachnids and Nematodes
ASWA557-08	HYM00001271	HYM00001271	HYM00001271		657			01-Jun-2007	Microplitis plutellae	A			Canadian National Collection of Insects, Arachnids and Nematodes
ASWA558-08	HYM00001272	HYM00001272	HYM00001272		657			01-Jun-2007	Microplitis plutellae	A			Canadian National Collection of Insects, Arachnids and Nematodes
ASWA559-08	HYM00001273	HYM00001273	HYM00001273		657			01-Jun-2007	Microplitis plutellae	A			Canadian National Collection of Insects, Arachnids and Nematodes
ASWA560-08	HYM00001274	HYM00001274	HYM00001274		657			01-Jun-2007	Microplitis plutellae	A			Canadian National Collection of Insects, Arachnids and Nematodes
ASWA561-08	HYM00001275	HYM00001275	HYM00001275		657			01-Jun-2007	Microplitis plutellae	A			Canadian National Collection of Insects, Arachnids and Nematodes
ASWA562-08	HYM00001276	HYM00001276	HYM00001276		656			01-Jun-2007	Microplitis plutellae	A			Canadian National Collection of Insects, Arachnids and Nematodes
ASWA563-08	HYM00001277	HYM00001277	HYM00001277		657			01-Jun-2007	Microplitis plutellae	A			Canadian National Collection of Insects, Arachnids and Nematodes
ASWA564-08	HYM00001278	HYM00001278	HYM00001278		657			04-Jun-2007	Microplitis plutellae	A			Canadian National Collection of Insects, Arachnids and Nematodes
ASWA565-08	HYM00001279	HYM00001279	HYM00001279		657			04-Jun-2007	Microplitis plutellae	A			Canadian National Collection of Insects, Arachnids and Nematodes
ASWA566-08	HYM00001280	HYM00001280	HYM00001280		657			04-Jun-2007	Microplitis jft57	A			Canadian National Collection of Insects, Arachnids and Nematodes
ASWA569-08	HYM00001283	HYM00001283	HYM00001283		657			04-Jun-2007	Microplitis jft57	A			Canadian National Collection of Insects, Arachnids and Nematodes
ASWA632-08	HYM00001346	HYM00001346	HYM00001346		631			16-Jun-2007	Microplitis jft44	A			Canadian National Collection of Insects, Arachnids and Nematodes
ASWA640-08	HYM00001354	HYM00001354	HYM00001354		657			16-Jun-2007	Microplitis jft44	A			Canadian National Collection of Insects, Arachnids and Nematodes
ASWAU001-08	HYM00001467	HYM00001467			657			30-May-2006	Microplitis jft57	A			Canadian National Collection of Insects, Arachnids and Nematodes
ASWAU002-08	HYM00001468	HYM00001468			575			30-May-2006	Microplitis jft57	A			Canadian National Collection of Insects, Arachnids and Nematodes
ASWAU003-08	HYM00001469	HYM00001469			657			30-May-2006	Microplitis jft57	A			Canadian National Collection of Insects, Arachnids and Nematodes
ASWAU004-08	HYM00001470	HYM00001470			632			05-Jun-2006	Microplitis jft57	A			Canadian National Collection of Insects, Arachnids and Nematodes
ASWAU005-08	HYM00001471	HYM00001471			657			05-Jun-2006	Microplitis jft57	A			Canadian National Collection of Insects, Arachnids and Nematodes
ASWAU006-08	HYM00001472	HYM00001472	HYM00001472		657			05-Jun-2006	Microplitis jft57	A			Canadian National Collection of Insects, Arachnids and Nematodes
ASWAU007-08	HYM00001473	HYM00001473			638			05-Jun-2006	Microplitis jft57	A			Canadian National Collection of Insects, Arachnids and Nematodes
ASWAU008-08	HYM00001474	HYM00001474	HYM00001474		574			05-Jun-2006	Microplitis jft57	A			Canadian National Collection of Insects, Arachnids and Nematodes
ASWAU009-08	HYM00001475	HYM00001475			645			05-Jun-2006	Microplitis jft57	A			Canadian National Collection of Insects, Arachnids and Nematodes
ASWAU010-08	HYM00001476	HYM00001476			657			05-Jun-2006	Microplitis jft57	A			Canadian National Collection of Insects, Arachnids and Nematodes
ASWAU011-08	HYM00001477	HYM00001477			611			25-May-2006	Microplitis jft57	A			Canadian National Collection of Insects, Arachnids and Nematodes
ASWAU012-08	HYM00001478	HYM00001478			620			30-May-2006	Microplitis jft57	A			Canadian National Collection of Insects, Arachnids and Nematodes
ASWAU013-08	HYM00001479	HYM00001479			598			30-May-2006	Microplitis jft57	A			Canadian National Collection of Insects, Arachnids and Nematodes
ASWAU014-08	HYM00001480	HYM00001480			629			30-May-2006	Microplitis jft57	A			Canadian National Collection of Insects, Arachnids and Nematodes
ASWAU015-08	HYM00001481	HYM00001481			657			30-May-2006	Microplitis jft57	A			Canadian National Collection of Insects, Arachnids and Nematodes
ASWAU016-08	HYM00001482	HYM00001482			657			30-May-2006	Microplitis jft57	A			Canadian National Collection of Insects, Arachnids and Nematodes
ASWAU017-08	HYM00001483	HYM00001483			620			30-May-2006	Microplitis jft57	A			Canadian National Collection of Insects, Arachnids and Nematodes
ASWAU018-08	HYM00001484	HYM00001484	HYM00001484		605			30-May-2006	Microplitis jft57	A			Canadian National Collection of Insects, Arachnids and Nematodes
ASWAU019-08	HYM00001485	HYM00001485			620			30-May-2006	Microplitis jft57	A			Canadian National Collection of Insects, Arachnids and Nematodes
ASWAU020-08	HYM00001486	HYM00001486			537			30-May-2006	Microplitis jft57	A			Canadian National Collection of Insects, Arachnids and Nematodes
ASWAU021-08	HYM00001487	HYM00001487			525			30-May-2006	Microplitis jft57	A			Canadian National Collection of Insects, Arachnids and Nematodes
ASWAU022-08	HYM00001488	HYM00001488			657			30-May-2006	Microplitis jft57	A			Canadian National Collection of Insects, Arachnids and Nematodes
ASWAU023-08	HYM00001489	HYM00001489			657			30-May-2006	Microplitis jft57	A			Canadian National Collection of Insects, Arachnids and Nematodes
ASWAU024-08	HYM00001490	HYM00001490			639			30-May-2006	Microplitis jft57	A			Canadian National Collection of Insects, Arachnids and Nematodes
ASWAU025-08	HYM00001491	HYM00001491			566			30-May-2006	Microplitis jft57	A			Canadian National Collection of Insects, Arachnids and Nematodes
ASWAU026-08	HYM00001492	HYM00001492			611			30-May-2006	Microplitis jft57	A			Canadian National Collection of Insects, Arachnids and Nematodes
ASWAU027-08	HYM00001493	HYM00001493			596			30-May-2006	Microplitis jft57	A			Canadian National Collection of Insects, Arachnids and Nematodes
ASWAU028-08	HYM00001494	HYM00001494			549			30-May-2006	Microplitis jft57	A			Canadian National Collection of Insects, Arachnids and Nematodes
ASWAU265-08	HYM00001637	HYM00001637			657			29-May-2006	Microplitis jft15	A			Canadian National Collection of Insects, Arachnids and Nematodes
ASWAU515-08	HYM00001793	HYM00001793			627			10-Jul-2006	Microplitis nigritus	A			Canadian National Collection of Insects, Arachnids and Nematodes
ASWAU516-08	HYM00001794	HYM00001794			637			10-Jul-2006	Microplitis nigritus	A			Canadian National Collection of Insects, Arachnids and Nematodes
ASWAU517-08	HYM00001795	HYM00001795			657			16-Jul-2006	Microplitis nigritus	A			Canadian National Collection of Insects, Arachnids and Nematodes
ASWAU519-08	HYM00001797	HYM00001797	HYM00001797		604			13-Jul-2006	Microplitis nigritus	A			Canadian National Collection of Insects, Arachnids and Nematodes
ASWAU528-08	HYM00001806	HYM00001806			624			10-Jul-2006	Microplitis nigritus	A			Canadian National Collection of Insects, Arachnids and Nematodes
ASWAU530-08	HYM00001808	HYM00001808	HYM00001808		515			10-Jul-2006	Microplitis jft13	A			Canadian National Collection of Insects, Arachnids and Nematodes	Looks like a contamination
ASWAU533-08	HYM00001811	HYM00001811			657			10-Jul-2006	Microplitis nigritus	A			Canadian National Collection of Insects, Arachnids and Nematodes
ASWAU535-08	HYM00001813	HYM00001813	HYM00001813		594			10-Jul-2006	Microplitis nigritus	A			Canadian National Collection of Insects, Arachnids and Nematodes
ASWAU536-08	HYM00001814	HYM00001814			621			16-Jul-2006	Microplitis nigritus	A			Canadian National Collection of Insects, Arachnids and Nematodes
ASWAU540-08	HYM00001818	HYM00001818			657			16-Jul-2006	Microplitis nigritus	A			Canadian National Collection of Insects, Arachnids and Nematodes
ASWAU542-08	HYM00001820	HYM00001820			657			10-Jul-2006	Microplitis nigritus	A			Canadian National Collection of Insects, Arachnids and Nematodes
ASWAU551-08	HYM00001829	HYM00001829	HYM00001829		599			16-Jul-2006	Microplitis nigritus	A			Canadian National Collection of Insects, Arachnids and Nematodes
ASWAU553-08	HYM00001831	HYM00001831	HYM00001831		594			16-Jul-2006	Microplitis nigritus	A			Canadian National Collection of Insects, Arachnids and Nematodes
ASWAU554-08	HYM00001832	HYM00001832			625			16-Jul-2006	Microplitis nigritus	A			Canadian National Collection of Insects, Arachnids and Nematodes
ASWAU555-08	HYM00001833	HYM00001833			625			10-Jul-2006	Microplitis nigritus	A			Canadian National Collection of Insects, Arachnids and Nematodes
ASWAU559-08	HYM00001837	HYM00001837	HYM00001837		608			16-Jul-2006	Microplitis nigritus	A			Canadian National Collection of Insects, Arachnids and Nematodes
ASWAU560-08	HYM00001838	HYM00001838			648			16-Jul-2006	Microplitis nigritus	A			Canadian National Collection of Insects, Arachnids and Nematodes
ASWAU561-08	HYM00001839	HYM00001839	HYM00001839		586			13-Jul-2006	Microplitis nigritus	A			Canadian National Collection of Insects, Arachnids and Nematodes
CNCHZ673-09	MIC 000481	MIC 000481	MIC 000481		657			28-Sep-2006	Microplitis jft09	A			Canadian National Collection of Insects, Arachnids and Nematodes
CNCHZ674-09	MIC 000482	MIC 000482	MIC 000482		657			29-Aug-2006	Microplitis jft09	A			Canadian National Collection of Insects, Arachnids and Nematodes
CNCHZ675-09	MIC 000483	MIC 000483	MIC 000483		657			22-Jul-2008	Microplitis plutellae	A			Canadian National Collection of Insects, Arachnids and Nematodes
CNCHZ737-09	MIC 000545	MIC 000545	MIC 000545		657			07-Jun-2007	Microplitis				Canadian National Collection of Insects, Arachnids and Nematodes
CNCHZ738-09	MIC 000546	MIC 000546	MIC 000546		657			07-Jun-2007	Microplitis				Canadian National Collection of Insects, Arachnids and Nematodes
CNCHZ739-09	MIC 000547	MIC 000547	MIC 000547		657			07-Jun-2007	Microplitis				Canadian National Collection of Insects, Arachnids and Nematodes
CNCHZ740-09	MIC 000548	MIC 000548	MIC 000548		657			07-Jun-2007	Microplitis				Canadian National Collection of Insects, Arachnids and Nematodes
CNCHZ741-09	MIC 000549	MIC 000549	MIC 000549		657			07-Jun-2007	Microplitis varicolor				Canadian National Collection of Insects, Arachnids and Nematodes
CNCHZ742-09	MIC 000550	MIC 000550	MIC 000550		657			25-May-2007	Microplitis				Canadian National Collection of Insects, Arachnids and Nematodes
CNCHZ743-09	MIC 000551	MIC 000551	MIC 000551		657			25-May-2007	Microplitis				Canadian National Collection of Insects, Arachnids and Nematodes
CNCHZ744-09	MIC 000552	MIC 000552	MIC 000552		657			29-May-2007	Microplitis jft16				Canadian National Collection of Insects, Arachnids and Nematodes
CNCHZ745-09	MIC 000553	MIC 000553	MIC 000553		657			29-May-2007	Microplitis				Canadian National Collection of Insects, Arachnids and Nematodes
CNCHZ746-09	MIC 000554	MIC 000554	MIC 000554		657			29-May-2007	Microplitis				Canadian National Collection of Insects, Arachnids and Nematodes
CNCHZ747-09	MIC 000555	MIC 000555	MIC 000555		657			29-May-2007	Microplitis				Canadian National Collection of Insects, Arachnids and Nematodes
CNCHZ748-09	MIC 000556	MIC 000556	MIC 000556		657			29-May-2007	Microplitis				Canadian National Collection of Insects, Arachnids and Nematodes
CNCHZ749-09	MIC 000557	MIC 000557	MIC 000557		657			29-May-2007	Microplitis				Canadian National Collection of Insects, Arachnids and Nematodes
CNCHZ750-09	MIC 000558	MIC 000558	MIC 000558		657			29-May-2007	Microplitis				Canadian National Collection of Insects, Arachnids and Nematodes
CNCHZ751-09	MIC 000559	MIC 000559	MIC 000559		657			12-Jun-2007	Microplitis jft07				Canadian National Collection of Insects, Arachnids and Nematodes
CNCHZ753-09	MIC 000561	MIC 000561	MIC 000561		657			12-Jun-2007	Microplitis				Canadian National Collection of Insects, Arachnids and Nematodes
CNCHZ754-09	MIC 000562	MIC 000562	MIC 000562		657			12-Jun-2007	Microplitis				Canadian National Collection of Insects, Arachnids and Nematodes
CNCHZ756-09	MIC 000564	MIC 000564	MIC 000564		657			02-Aug-2007	Microplitis				Canadian National Collection of Insects, Arachnids and Nematodes
CNCHZ757-09	MIC 000565	MIC 000565	MIC 000565		657			02-Aug-2007	Microplitis				Canadian National Collection of Insects, Arachnids and Nematodes
CNCHZ758-09	MIC 000566	MIC 000566	MIC 000566		657			27-Jul-2007	Microplitis jft01				Canadian National Collection of Insects, Arachnids and Nematodes
CNCHZ759-09	MIC 000567	MIC 000567	MIC 000567		657			25-Jul-2007	Microplitis jft46				Canadian National Collection of Insects, Arachnids and Nematodes
CNCHZ760-09	MIC 000568	MIC 000568	MIC 000568		657			19-Jun-2007	Microplitis jft07				Canadian National Collection of Insects, Arachnids and Nematodes
CNCHZ761-09	MIC 000569	MIC 000569	MIC 000569		657			19-Jun-2007	Microplitis jft16	A			Canadian National Collection of Insects, Arachnids and Nematodes
CNCHZ762-09	MIC 000570	MIC 000570	MIC 000570		657			15-Jun-2007	Microplitis jft16	A			Canadian National Collection of Insects, Arachnids and Nematodes
CNCHZ763-09	MIC 000571	MIC 000571	MIC 000571		657			22-Jun-2007	Microplitis jft36	A			Canadian National Collection of Insects, Arachnids and Nematodes
CNCHZ764-09	MIC 000572	MIC 000572	MIC 000572		657			15-Jun-2007	Microplitis jft16	A			Canadian National Collection of Insects, Arachnids and Nematodes
CNCHZ765-09	MIC 000573	MIC 000573	MIC 000573		657			15-Jun-2007	Microplitis jft16	A			Canadian National Collection of Insects, Arachnids and Nematodes
CNCHZ768-09	MIC 000576	MIC 000576	MIC 000576		657			06-Jul-2007	Microplitis varicolor	A			Canadian National Collection of Insects, Arachnids and Nematodes
CNCHZ769-09	MIC 000577	MIC 000577	MIC 000577		657			06-Jul-2007	Microplitis jft58	A			Canadian National Collection of Insects, Arachnids and Nematodes
CNCHZ770-09	MIC 000578	MIC 000578	MIC 000578		657			06-Jul-2007	Microplitis jft14	A			Canadian National Collection of Insects, Arachnids and Nematodes
CNCHZ771-09	MIC 000579	MIC 000579	MIC 000579		657			06-Jul-2007	Microplitis jft16	A			Canadian National Collection of Insects, Arachnids and Nematodes
CNCHZ810-09	MIC 000618	MIC 000618	MIC 000618		657			08-Sep-2008	Microplitis jft16	A			Canadian National Collection of Insects, Arachnids and Nematodes
CNCHZ811-09	MIC 000619	MIC 000619	MIC 000619		657			08-Sep-2008	Microplitis jft25	A			Canadian National Collection of Insects, Arachnids and Nematodes
CNCHZ812-09	MIC 000620	MIC 000620	MIC 000620		657			06-Aug-2008	Microplitis varicolor				Canadian National Collection of Insects, Arachnids and Nematodes
CNCHZ813-09	MIC 000621	MIC 000621	MIC 000621		657			08-Sep-2008	Microplitis jft16	A			Canadian National Collection of Insects, Arachnids and Nematodes
CNCHZ836-09	MIC 000644	MIC 000644	MIC 000644		657			22-May-2005	Microplitis jft33	A			Canadian National Collection of Insects, Arachnids and Nematodes
CNCHZ837-09	MIC 000645	MIC 000645	MIC 000645		632			26-Jul-2008	Microplitis jft07				Canadian National Collection of Insects, Arachnids and Nematodes
CNCHZ838-09	MIC 000646	MIC 000646	MIC 000646		657			26-Jul-2008	Microplitis jft07				Canadian National Collection of Insects, Arachnids and Nematodes
CNCHZ839-09	MIC 000647	MIC 000647	MIC 000647		657			26-Jul-2008	Microplitis jft07				Canadian National Collection of Insects, Arachnids and Nematodes
CNCHZ850-09	MIC 000658	MIC 000658	MIC 000658		657			21-Sep-2008	Microplitis jft25	A			Canadian National Collection of Insects, Arachnids and Nematodes
CNCHZ851-09	MIC 000659	MIC 000659	MIC 000659		657			21-Sep-2008	Microplitis jft25	A			Canadian National Collection of Insects, Arachnids and Nematodes
CNCHZ852-09	MIC 000660	MIC 000660	MIC 000660		657			21-Sep-2008	Microplitis jft53	A			Canadian National Collection of Insects, Arachnids and Nematodes
CNCHZ853-09	MIC 000661	MIC 000661	MIC 000661		657			24-Jul-2008	Microplitis jft46	A			Canadian National Collection of Insects, Arachnids and Nematodes
CNCHZ1056-09	MIC 000864	MIC 000864	MIC 000864		657			16-Jul-2008	Microplitis jft01	A			Canadian National Collection of Insects, Arachnids and Nematodes
CNCHZ1058-09	MIC 000866	MIC 000866	MIC 000866		657			17-Jul-2008	Microplitis jft09	A			Canadian National Collection of Insects, Arachnids and Nematodes
CNCHZ1059-09	MIC 000867	MIC 000867	MIC 000867		657			17-Jul-2008	Microplitis jft01	A			Canadian National Collection of Insects, Arachnids and Nematodes
CNCHZ1060-09	MIC 000868	MIC 000868	MIC 000868		657			17-Jul-2008	Microplitis jft46	A			Canadian National Collection of Insects, Arachnids and Nematodes
CNCHZ1061-09	MIC 000869	MIC 000869	MIC 000869		657			17-Jul-2008	Microplitis jft01	A			Canadian National Collection of Insects, Arachnids and Nematodes
CNCHZ1062-09	MIC 000870	MIC 000870	MIC 000870		657			17-Jul-2008	Microplitis jft01	A			Canadian National Collection of Insects, Arachnids and Nematodes
CNCHZ1063-09	MIC 000871	MIC 000871	MIC 000871		657			18-Jul-2008	Microplitis jft46	A			Canadian National Collection of Insects, Arachnids and Nematodes
CNCHZ1064-09	MIC 000872	MIC 000872	MIC 000872		657			16-Jul-2008	Microplitis varicolor	A			Canadian National Collection of Insects, Arachnids and Nematodes
CNCHZ1065-09	MIC 000873	MIC 000873	MIC 000873		657			16-Jul-2008	Microplitis jft36	A			Canadian National Collection of Insects, Arachnids and Nematodes
CNCHZ1066-09	MIC 000874	MIC 000874	MIC 000874		657			10-Jul-2008	Microplitis jft01	A			Canadian National Collection of Insects, Arachnids and Nematodes
CNCHZ1067-09	MIC 000875	MIC 000875	MIC 000875		657			10-Jul-2008	Microplitis jft46	A			Canadian National Collection of Insects, Arachnids and Nematodes
CNCHZ1068-09	MIC 000876	MIC 000876	MIC 000876		657			10-Jul-2008	Microplitis jft01	A			Canadian National Collection of Insects, Arachnids and Nematodes
CNCHZ1069-09	MIC 000877	MIC 000877	MIC 000877		657			10-Jul-2008	Microplitis jft01	A			Canadian National Collection of Insects, Arachnids and Nematodes
CNCHZ1070-09	MIC 000878	MIC 000878	MIC 000878		657			10-Jul-2008	Microplitis jft01	A			Canadian National Collection of Insects, Arachnids and Nematodes
CNCHZ1071-09	MIC 000879	MIC 000879	MIC 000879		657			10-Jul-2008	Microplitis jft01	A			Canadian National Collection of Insects, Arachnids and Nematodes
CNCHZ1072-09	MIC 000880	MIC 000880	MIC 000880		657			10-Jul-2008	Microplitis jft01	A			Canadian National Collection of Insects, Arachnids and Nematodes
CNCHZ1073-09	MIC 000881	MIC 000881	MIC 000881		657			10-Jul-2008	Microplitis jft05	A			Canadian National Collection of Insects, Arachnids and Nematodes
CNCHZ1074-09	MIC 000882	MIC 000882	MIC 000882		657			10-Jul-2008	Microplitis jft01	A			Canadian National Collection of Insects, Arachnids and Nematodes
CNCHZ1075-09	MIC 000883	MIC 000883	MIC 000883		657			10-Jul-2008	Microplitis jft01	A			Canadian National Collection of Insects, Arachnids and Nematodes
CNCHZ1076-09	MIC 000884	MIC 000884	MIC 000884		657			11-Jul-2008	Microplitis jft42	A			Canadian National Collection of Insects, Arachnids and Nematodes
CNCHZ1077-09	MIC 000885	MIC 000885	MIC 000885		657			12-Jul-2008	Microplitis jft55	A			Canadian National Collection of Insects, Arachnids and Nematodes
CNCHZ1078-09	MIC 000886	MIC 000886	MIC 000886		657			12-Jul-2008	Microplitis jft16	A			Canadian National Collection of Insects, Arachnids and Nematodes
CNCHZ1079-09	MIC 000887	MIC 000887	MIC 000887		657			12-Jul-2008	Microplitis jft55	A			Canadian National Collection of Insects, Arachnids and Nematodes
CNCHZ1080-09	MIC 000888	MIC 000888	MIC 000888		657			12-Jul-2008	Microplitis jft55	A			Canadian National Collection of Insects, Arachnids and Nematodes
CNCHZ1081-09	MIC 000889	MIC 000889	MIC 000889		657			12-Jul-2008	Microplitis jft55	A			Canadian National Collection of Insects, Arachnids and Nematodes
CNCHZ1082-09	MIC 000890	MIC 000890	MIC 000890		657			12-Jul-2008	Microplitis jft55	A			Canadian National Collection of Insects, Arachnids and Nematodes
CNCHZ1083-09	MIC 000891	MIC 000891	MIC 000891		657			12-Jul-2008	Microplitis jft55	A			Canadian National Collection of Insects, Arachnids and Nematodes
CNCHZ1084-09	MIC 000892	MIC 000892	MIC 000892		657			12-Jul-2008	Microplitis jft55	A			Canadian National Collection of Insects, Arachnids and Nematodes
CNCHZ1085-09	MIC 000893	MIC 000893	MIC 000893		657			12-Jul-2008	Microplitis jft46	A			Canadian National Collection of Insects, Arachnids and Nematodes
CNCHZ1086-09	MIC 000894	MIC 000894	MIC 000894		657			12-Jul-2008	Microplitis jft46	A			Canadian National Collection of Insects, Arachnids and Nematodes
CNCHZ1087-09	MIC 000895	MIC 000895	MIC 000895		657			12-Jul-2008	Microplitis jft01	A			Canadian National Collection of Insects, Arachnids and Nematodes
CNCHZ1088-09	MIC 000896	MIC 000896	MIC 000896		657			12-Jul-2008	Microplitis jft01	A			Canadian National Collection of Insects, Arachnids and Nematodes
CNCHZ1089-09	MIC 000897	MIC 000897	MIC 000897		629			12-Jul-2008	Microplitis jft33	A			Canadian National Collection of Insects, Arachnids and Nematodes
CNCHZ1090-09	MIC 000898	MIC 000898	MIC 000898		657			12-Jul-2008	Microplitis jft33	A			Canadian National Collection of Insects, Arachnids and Nematodes
CNCHZ1091-09	MIC 000899	MIC 000899	MIC 000899		657			12-Jul-2008	Microplitis jft33	A			Canadian National Collection of Insects, Arachnids and Nematodes
CNCHZ1093-09	MIC 000901	MIC 000901	MIC 000901		657			13-Jul-2008	Microplitis jft58	A			Canadian National Collection of Insects, Arachnids and Nematodes
CNCHX191-09	WMIC 0191	WMIC 0191	WMIC 0191		658				Microplitis				Canadian National Collection of Insects, Arachnids and Nematodes
CNCHX192-09	WMIC 0192	WMIC 0192	WMIC 0192		658				Microplitis plutellae	A			Canadian National Collection of Insects, Arachnids and Nematodes
CNCHX193-09	WMIC 0193	WMIC 0193	WMIC 0193		657				Microplitis varicolor				Canadian National Collection of Insects, Arachnids and Nematodes
CNCHX194-09	WMIC 0194	WMIC 0194	WMIC 0194		657				Microplitis varicolor				Canadian National Collection of Insects, Arachnids and Nematodes
CNCHX195-09	WMIC 0195	WMIC 0195	WMIC 0195		657				Microplitis varicolor				Canadian National Collection of Insects, Arachnids and Nematodes
CNCHX196-09	WMIC 0196	WMIC 0196	WMIC 0196		650				Microplitis jft09				Canadian National Collection of Insects, Arachnids and Nematodes
CNCHX197-09	WMIC 0197	WMIC 0197	WMIC 0197		657				Microplitis varicolor				Canadian National Collection of Insects, Arachnids and Nematodes
CNCHX198-09	WMIC 0198	WMIC 0198	WMIC 0198		658				Microplitis jft16	A			Canadian National Collection of Insects, Arachnids and Nematodes
CNCHX199-09	WMIC 0199	WMIC 0199	WMIC 0199		625				Microplitis jft16	A			Canadian National Collection of Insects, Arachnids and Nematodes
CNCHX200-09	WMIC 0200	WMIC 0200	WMIC 0200		658				Microplitis jft16	A			Canadian National Collection of Insects, Arachnids and Nematodes
CNCHX201-09	WMIC 0201	WMIC 0201	WMIC 0201		657				Microplitis varicolor				Canadian National Collection of Insects, Arachnids and Nematodes
CNCHX202-09	WMIC 0202	WMIC 0202	WMIC 0202		658				Microplitis jft60	A			Canadian National Collection of Insects, Arachnids and Nematodes
CNCHX203-09	WMIC 0203	WMIC 0203	WMIC 0203		657				Microplitis varicolor				Canadian National Collection of Insects, Arachnids and Nematodes
CNCHX204-09	WMIC 0204	WMIC 0204	WMIC 0204		657				Microplitis jft09				Canadian National Collection of Insects, Arachnids and Nematodes
CNCHX205-09	WMIC 0205	WMIC 0205	WMIC 0205		657				Microplitis jft09				Canadian National Collection of Insects, Arachnids and Nematodes
CNCHX206-09	WMIC 0206	WMIC 0206	WMIC 0206		620				Microplitis jft09				Canadian National Collection of Insects, Arachnids and Nematodes
CNCHX207-09	WMIC 0207	WMIC 0207	WMIC 0207		658				Microplitis jft16	A			Canadian National Collection of Insects, Arachnids and Nematodes
CNCHX208-09	WMIC 0208	WMIC 0208	WMIC 0208		657				Microplitis jft09				Canadian National Collection of Insects, Arachnids and Nematodes
CNCHX209-09	WMIC 0209	WMIC 0209	WMIC 0209		606				Microplitis varicolor				Canadian National Collection of Insects, Arachnids and Nematodes
CNCHX210-09	WMIC 0210	WMIC 0210	WMIC 0210		657				Microplitis jft09				Canadian National Collection of Insects, Arachnids and Nematodes
CNCHX211-09	WMIC 0211	WMIC 0211	WMIC 0211		657				Microplitis jft09				Canadian National Collection of Insects, Arachnids and Nematodes
CNCHX212-09	WMIC 0212	WMIC 0212	WMIC 0212		658				Microplitis plutellae	A			Canadian National Collection of Insects, Arachnids and Nematodes
CNCHX213-09	WMIC 0213	WMIC 0213	WMIC 0213		658				Microplitis jft60	A			Canadian National Collection of Insects, Arachnids and Nematodes
CNCHX215-09	WMIC 0215	WMIC 0215	WMIC 0215		657				Microplitis jft09				Canadian National Collection of Insects, Arachnids and Nematodes
CNCHX216-09	WMIC 0216	WMIC 0216	WMIC 0216		658				Microplitis jft16	A			Canadian National Collection of Insects, Arachnids and Nematodes
CNCHX217-09	WMIC 0217	WMIC 0217	WMIC 0217		657				Microplitis jft09				Canadian National Collection of Insects, Arachnids and Nematodes
CNCHX218-09	WMIC 0218	WMIC 0218	WMIC 0218		658				Microplitis jft16	A			Canadian National Collection of Insects, Arachnids and Nematodes
CNCHX219-09	WMIC 0219	WMIC 0219	WMIC 0219		657				Microplitis varicolor				Canadian National Collection of Insects, Arachnids and Nematodes
CNCHX220-09	WMIC 0220	WMIC 0220	WMIC 0220		657				Microplitis jft09				Canadian National Collection of Insects, Arachnids and Nematodes
CNCHX221-09	WMIC 0221	WMIC 0221	WMIC 0221		658				Microplitis jft34	A			Canadian National Collection of Insects, Arachnids and Nematodes
CNCHX222-09	WMIC 0222	WMIC 0222	WMIC 0222		657				Microplitis varicolor				Canadian National Collection of Insects, Arachnids and Nematodes
CNCHX223-09	WMIC 0223	WMIC 0223	WMIC 0223		657				Microplitis varicolor				Canadian National Collection of Insects, Arachnids and Nematodes
CNCHX224-09	WMIC 0224	WMIC 0224	WMIC 0224		657				Microplitis varicolor				Canadian National Collection of Insects, Arachnids and Nematodes
CNCHX225-09	WMIC 0225	WMIC 0225	WMIC 0225		657				Microplitis varicolor				Canadian National Collection of Insects, Arachnids and Nematodes
CNCHX226-09	WMIC 0226	WMIC 0226	WMIC 0226		657				Microplitis varicolor				Canadian National Collection of Insects, Arachnids and Nematodes
CNCHX231-09	WMIC 0231	WMIC 0231	WMIC 0231		658			31-Jul-2005	Microplitis jft07	A			Canadian National Collection of Insects, Arachnids and Nematodes
CNCHX246-09	WMIC 0246	WMIC 0246	WMIC 0246		658			31-Jul-2005	Microplitis jft36	A			Canadian National Collection of Insects, Arachnids and Nematodes
CNCHX797-09	WMIC 0512	WMIC 0512	WMIC 0512		657			07-Jul-2003	Microplitis jft09				Canadian National Collection of Insects, Arachnids and Nematodes

## Sheet: Vouchers
Project:	SEARCH: Marker(COI-5P) Tax(Microplitis) Geo(Canada:Alaska)			User :	Jose Leonardo Fernandez Triana
Created :	12-August-2010
Sample ID	Field Number	Catalog Number	Collection Code	Institution Storing
06-PROBE-1461	06-PROBE-1461	06-PROBE-1461	06-PROBE	Biodiversity Institute of Ontario
06-PROBE-1483	06-PROBE-1483	06-PROBE-1483	06-PROBE	Biodiversity Institute of Ontario
06-PROBE-1500	06-PROBE-1500	06-PROBE-1500	06-PROBE	Biodiversity Institute of Ontario
06-PROBE-1550	06-PROBE-1550	06-PROBE-1550	06-PROBE	Biodiversity Institute of Ontario
06-PROBE-3344	06-PROBE-3344	06-PROBE-3344	06-PROBE	Biodiversity Institute of Ontario
07PROBE-20024	07PROBE-20024	07PROBE-20024	07PROBE	Biodiversity Institute of Ontario
07PROBE-20085	07PROBE-20085	07PROBE-20085	07PROBE	Biodiversity Institute of Ontario
07PROBE-20086	07PROBE-20086	07PROBE-20086	07PROBE	Biodiversity Institute of Ontario
07PROBE-20087	07PROBE-20087	07PROBE-20087	07PROBE	Biodiversity Institute of Ontario
07PROBE-20088	07PROBE-20088	07PROBE-20088	07PROBE	Biodiversity Institute of Ontario
07PROBE-20090	07PROBE-20090	07PROBE-20090	07PROBE	Biodiversity Institute of Ontario
07PROBE-20093	07PROBE-20093	07PROBE-20093	07PROBE	Biodiversity Institute of Ontario
07PROBE-20094	07PROBE-20094	07PROBE-20094	07PROBE	Biodiversity Institute of Ontario
07PROBE-20102	07PROBE-20102	07PROBE-20102	07PROBE	Biodiversity Institute of Ontario
07PROBE-20103	07PROBE-20103	07PROBE-20103	07PROBE	Biodiversity Institute of Ontario
07PROBE-20107	07PROBE-20107	07PROBE-20107	07PROBE	Biodiversity Institute of Ontario
07PROBE-20108	07PROBE-20108	07PROBE-20108	07PROBE	Biodiversity Institute of Ontario
07PROBE-20173	07PROBE-20173	07PROBE-20173	07PROBE	Biodiversity Institute of Ontario
07PROBE-20193	07PROBE-20193	07PROBE-20193	07PROBE	Biodiversity Institute of Ontario
07PROBE-20233	07PROBE-20233	07PROBE-20233	07PROBE	Biodiversity Institute of Ontario
07PROBE-20234	07PROBE-20234	07PROBE-20234	07PROBE	Biodiversity Institute of Ontario
07PROBE-20235	07PROBE-20235	07PROBE-20235	07PROBE	Biodiversity Institute of Ontario
07PROBE-20236	07PROBE-20236	07PROBE-20236	07PROBE	Biodiversity Institute of Ontario
07PROBE-20237	07PROBE-20237	07PROBE-20237	07PROBE	Biodiversity Institute of Ontario
07PROBE-20239	07PROBE-20239	07PROBE-20239	07PROBE	Biodiversity Institute of Ontario
07PROBE-20243	07PROBE-20243	07PROBE-20243	07PROBE	Biodiversity Institute of Ontario
07PROBE-20250	07PROBE-20250	07PROBE-20250	07PROBE	Biodiversity Institute of Ontario
07PROBE-20251	07PROBE-20251	07PROBE-20251	07PROBE	Biodiversity Institute of Ontario
07PROBE-20253	07PROBE-20253	07PROBE-20253	07PROBE	Biodiversity Institute of Ontario
07PROBE-20256	07PROBE-20256	07PROBE-20256	07PROBE	Biodiversity Institute of Ontario
07PROBE-20258	07PROBE-20258	07PROBE-20258	07PROBE	Biodiversity Institute of Ontario
07PROBE-20259	07PROBE-20259	07PROBE-20259	07PROBE	Biodiversity Institute of Ontario
07PROBE-20262	07PROBE-20262	07PROBE-20262	07PROBE	Biodiversity Institute of Ontario
07PROBE-20263	07PROBE-20263	07PROBE-20263	07PROBE	Biodiversity Institute of Ontario
07PROBE-20264	07PROBE-20264	07PROBE-20264	07PROBE	Biodiversity Institute of Ontario
07PROBE-20266	07PROBE-20266	07PROBE-20266	07PROBE	Biodiversity Institute of Ontario
07PROBE-20268	07PROBE-20268	07PROBE-20268	07PROBE	Biodiversity Institute of Ontario
07PROBE-20271	07PROBE-20271	07PROBE-20271	07PROBE	Biodiversity Institute of Ontario
07PROBE-20274	07PROBE-20274	07PROBE-20274	07PROBE	Biodiversity Institute of Ontario
07PROBE-20276	07PROBE-20276	07PROBE-20276	07PROBE	Biodiversity Institute of Ontario
07PROBE-20277	07PROBE-20277	07PROBE-20277	07PROBE	Biodiversity Institute of Ontario
07PROBE-20302	07PROBE-20302	07PROBE-20302	07PROBE	Biodiversity Institute of Ontario
07PROBE-20315	07PROBE-20315	07PROBE-20315	07PROBE	Biodiversity Institute of Ontario
07PROBE-20364	07PROBE-20364	07PROBE-20364	07PROBE	Biodiversity Institute of Ontario
07PROBE-20367	07PROBE-20367	07PROBE-20367	07PROBE	Biodiversity Institute of Ontario
07PROBE-20368	07PROBE-20368	07PROBE-20368	07PROBE	Biodiversity Institute of Ontario
07PROBE-20402	07PROBE-20402	07PROBE-20402	07PROBE	Biodiversity Institute of Ontario
07PROBE-20410	07PROBE-20410	07PROBE-20410	07PROBE	Biodiversity Institute of Ontario
07PROBE-20666	07PROBE-20666	07PROBE-20666	07PROBE	Biodiversity Institute of Ontario
07PROBE-20698	07PROBE-20698	07PROBE-20698	07PROBE	Biodiversity Institute of Ontario
07PROBE-20790	07PROBE-20790	07PROBE-20790	07PROBE	Biodiversity Institute of Ontario
07PROBE-20792	07PROBE-20792	07PROBE-20792	07PROBE	Biodiversity Institute of Ontario
07PROBE-20800	07PROBE-20800	07PROBE-20800	07PROBE	Biodiversity Institute of Ontario
07PROBE-20802	07PROBE-20802	07PROBE-20802	07PROBE	Biodiversity Institute of Ontario
07PROBE-20803	07PROBE-20803	07PROBE-20803	07PROBE	Biodiversity Institute of Ontario
07PROBE-20809	07PROBE-20809	07PROBE-20809	07PROBE	Biodiversity Institute of Ontario
07PROBE-20810	07PROBE-20810	07PROBE-20810	07PROBE	Biodiversity Institute of Ontario
07PROBE-20815	07PROBE-20815	07PROBE-20815	07PROBE	Biodiversity Institute of Ontario
07PROBE-20816	07PROBE-20816	07PROBE-20816	07PROBE	Biodiversity Institute of Ontario
07PROBE-20821	07PROBE-20821	07PROBE-20821	07PROBE	Biodiversity Institute of Ontario
07PROBE-20872	07PROBE-20872	07PROBE-20872	07PROBE	Biodiversity Institute of Ontario
07PROBE-22317	07PROBE-22317	07PROBE-22317	07PROBE	Biodiversity Institute of Ontario
07PROBE-22329	07PROBE-22329	07PROBE-22329	07PROBE	Biodiversity Institute of Ontario
07PROBE-22341	07PROBE-22341	07PROBE-22341	07PROBE	Biodiversity Institute of Ontario
07PROBE-22342	07PROBE-22342	07PROBE-22342	07PROBE	Biodiversity Institute of Ontario
07PROBE-22346	07PROBE-22346	07PROBE-22346	07PROBE	Biodiversity Institute of Ontario
07PROBE-22348	07PROBE-22348	07PROBE-22348	07PROBE	Biodiversity Institute of Ontario
07PROBE-22349	07PROBE-22349	07PROBE-22349	07PROBE	Biodiversity Institute of Ontario
07PROBE-22352	07PROBE-22352	07PROBE-22352	07PROBE	Biodiversity Institute of Ontario
07PROBE-22354	07PROBE-22354	07PROBE-22354	07PROBE	Biodiversity Institute of Ontario
07PROBE-22355	07PROBE-22355	07PROBE-22355	07PROBE	Biodiversity Institute of Ontario
07PROBE-22356	07PROBE-22356	07PROBE-22356	07PROBE	Biodiversity Institute of Ontario
07PROBE-22357	07PROBE-22357	07PROBE-22357	07PROBE	Biodiversity Institute of Ontario
07PROBE-22358	07PROBE-22358	07PROBE-22358	07PROBE	Biodiversity Institute of Ontario
07PROBE-22359	07PROBE-22359	07PROBE-22359	07PROBE	Biodiversity Institute of Ontario
07PROBE-22360	07PROBE-22360	07PROBE-22360	07PROBE	Biodiversity Institute of Ontario
07PROBE-22361	07PROBE-22361	07PROBE-22361	07PROBE	Biodiversity Institute of Ontario
07PROBE-22367	07PROBE-22367	07PROBE-22367	07PROBE	Biodiversity Institute of Ontario
07PROBE-22368	07PROBE-22368	07PROBE-22368	07PROBE	Biodiversity Institute of Ontario
07PROBE-22370	07PROBE-22370	07PROBE-22370	07PROBE	Biodiversity Institute of Ontario
07PROBE-22371	07PROBE-22371	07PROBE-22371	07PROBE	Biodiversity Institute of Ontario
07PROBE-22372	07PROBE-22372	07PROBE-22372	07PROBE	Biodiversity Institute of Ontario
07PROBE-22396	07PROBE-22396	07PROBE-22396	07PROBE	Biodiversity Institute of Ontario
07PROBE-22399	07PROBE-22399	07PROBE-22399	07PROBE	Biodiversity Institute of Ontario
07PROBE-22415	07PROBE-22415	07PROBE-22415	07PROBE	Biodiversity Institute of Ontario
07PROBE-22418	07PROBE-22418	07PROBE-22418	07PROBE	Biodiversity Institute of Ontario
07PROBE-22419	07PROBE-22419	07PROBE-22419	07PROBE	Biodiversity Institute of Ontario
07PROBE-22420	07PROBE-22420	07PROBE-22420	07PROBE	Biodiversity Institute of Ontario
07PROBE-22424	07PROBE-22424	07PROBE-22424	07PROBE	Biodiversity Institute of Ontario
07PROBE-22428	07PROBE-22428	07PROBE-22428	07PROBE	Biodiversity Institute of Ontario
07PROBE-22429	07PROBE-22429	07PROBE-22429	07PROBE	Biodiversity Institute of Ontario
07PROBE-22432	07PROBE-22432	07PROBE-22432	07PROBE	Biodiversity Institute of Ontario
07PROBE-23389	07PROBE-23389	07PROBE-23389	07PROBE	Biodiversity Institute of Ontario
07PROBE-23392	07PROBE-23392	07PROBE-23392	07PROBE	Biodiversity Institute of Ontario
07PROBE-23394	07PROBE-23394	07PROBE-23394	07PROBE	Biodiversity Institute of Ontario
07PROBE-23402	07PROBE-23402	07PROBE-23402	07PROBE	Biodiversity Institute of Ontario
07PROBE-23403	07PROBE-23403	07PROBE-23403	07PROBE	Biodiversity Institute of Ontario
07PROBE-23404	07PROBE-23404	07PROBE-23404	07PROBE	Biodiversity Institute of Ontario
07PROBE-23405	07PROBE-23405	07PROBE-23405	07PROBE	Biodiversity Institute of Ontario
07PROBE-23406	07PROBE-23406	07PROBE-23406	07PROBE	Biodiversity Institute of Ontario
07PROBE-23407	07PROBE-23407	07PROBE-23407	07PROBE	Biodiversity Institute of Ontario
07PROBE-23408	07PROBE-23408	07PROBE-23408	07PROBE	Biodiversity Institute of Ontario
07PROBE-23410	07PROBE-23410	07PROBE-23410	07PROBE	Biodiversity Institute of Ontario
07PROBE-23412	07PROBE-23412	07PROBE-23412	07PROBE	Biodiversity Institute of Ontario
07PROBE-23414	07PROBE-23414	07PROBE-23414	07PROBE	Biodiversity Institute of Ontario
07PROBE-23415	07PROBE-23415	07PROBE-23415	07PROBE	Biodiversity Institute of Ontario
07PROBE-23418	07PROBE-23418	07PROBE-23418	07PROBE	Biodiversity Institute of Ontario
07PROBE-23419	07PROBE-23419	07PROBE-23419	07PROBE	Biodiversity Institute of Ontario
07PROBE-23421	07PROBE-23421	07PROBE-23421	07PROBE	Biodiversity Institute of Ontario
07PROBE-23427	07PROBE-23427	07PROBE-23427	07PROBE	Biodiversity Institute of Ontario
07PROBE-23430	07PROBE-23430	07PROBE-23430	07PROBE	Biodiversity Institute of Ontario
07PROBE-23434	07PROBE-23434	07PROBE-23434	07PROBE	Biodiversity Institute of Ontario
07PROBE-23436	07PROBE-23436	07PROBE-23436	07PROBE	Biodiversity Institute of Ontario
07PROBE-23440	07PROBE-23440	07PROBE-23440	07PROBE	Biodiversity Institute of Ontario
07PROBE-23441	07PROBE-23441	07PROBE-23441	07PROBE	Biodiversity Institute of Ontario
07PROBE-24231	07PROBE-24231	07PROBE-24231	07PROBE	Biodiversity Institute of Ontario
07PROBE-24232	07PROBE-24232	07PROBE-24232	07PROBE	Biodiversity Institute of Ontario
08BBHYM-0795	L#08GRAS-008	08BBHYM-0795		Biodiversity Institute of Ontario
08BBHYM-0926	L#08BANFF-039	08BBHYM-0926		Biodiversity Institute of Ontario
09BBEHY-0663	L#09TN-061			Biodiversity Institute of Ontario
09BBEHY-0694	L#09TN-200	09BBEHY-0694		Biodiversity Institute of Ontario
CAM0091	CAM0091	CAM0091	CAM	Canadian National Collection of Insects, Arachnids and Nematodes
CAM0092	CAM0092	CAM0092	CAM	Canadian National Collection of Insects, Arachnids and Nematodes
CAM0093	CAM0093	CAM0093	CAM	Canadian National Collection of Insects, Arachnids and Nematodes
CAM0094	CAM0094	CAM0094	CAM	Canadian National Collection of Insects, Arachnids and Nematodes
CAM0095	CAM0095	CAM0095	CAM	Canadian National Collection of Insects, Arachnids and Nematodes
CAM0169	CAM0169	CAM0169	CAM	Canadian National Collection of Insects, Arachnids and Nematodes
CAM0170	CAM0170	CAM0170	CAM	Canadian National Collection of Insects, Arachnids and Nematodes
CAM0171	CAM0171	CAM0171	CAM	Canadian National Collection of Insects, Arachnids and Nematodes
CAM0172	CAM0172	CAM0172	CAM	Canadian National Collection of Insects, Arachnids and Nematodes
CAM0173	CAM0173	CAM0173	CAM	Canadian National Collection of Insects, Arachnids and Nematodes
CAM0174	CAM0174	CAM0174	CAM	Canadian National Collection of Insects, Arachnids and Nematodes
CAM0175	CAM0175	CAM0175	CAM	Canadian National Collection of Insects, Arachnids and Nematodes
CAM0176	CAM0176	CAM0176	CAM	Canadian National Collection of Insects, Arachnids and Nematodes
CAM0177	CAM0177	CAM0177	CAM	Canadian National Collection of Insects, Arachnids and Nematodes
CAM0178	CAM0178	CAM0178	CAM	Canadian National Collection of Insects, Arachnids and Nematodes
CAM0179	CAM0179	CAM0179	CAM	Canadian National Collection of Insects, Arachnids and Nematodes
CAM0180	CAM0180	CAM0180	CAM	Canadian National Collection of Insects, Arachnids and Nematodes
CAM0181	CAM0181	CAM0181	CAM	Canadian National Collection of Insects, Arachnids and Nematodes
CAM0182	CAM0182	CAM0182	CAM	Canadian National Collection of Insects, Arachnids and Nematodes
CAM0183	CAM0183	CAM0183	CAM	Canadian National Collection of Insects, Arachnids and Nematodes
CAM0184	CAM0184	CAM0184	CAM	Canadian National Collection of Insects, Arachnids and Nematodes
CAM0185	CAM0185	CAM0185	CAM	Canadian National Collection of Insects, Arachnids and Nematodes
CAM0186	CAM0186	CAM0186	CAM	Canadian National Collection of Insects, Arachnids and Nematodes
CAM0187	CAM0187	CAM0187	CAM	Canadian National Collection of Insects, Arachnids and Nematodes
CAM0188	CAM0188	CAM0188	CAM	Canadian National Collection of Insects, Arachnids and Nematodes
CAM0189	CAM0189	CAM0189	CAM	Canadian National Collection of Insects, Arachnids and Nematodes
CAM0190	CAM0190	CAM0190	CAM	Canadian National Collection of Insects, Arachnids and Nematodes
CAM0191	CAM0191	CAM0191	CAM	Canadian National Collection of Insects, Arachnids and Nematodes
CAM0192	CAM0192	CAM0192	CAM	Canadian National Collection of Insects, Arachnids and Nematodes
CAM0193	CAM0193	CAM0193	CAM	Canadian National Collection of Insects, Arachnids and Nematodes
CAM0194	CAM0194	CAM0194	CAM	Canadian National Collection of Insects, Arachnids and Nematodes
CAM0195	CAM0195	CAM0195	CAM	Canadian National Collection of Insects, Arachnids and Nematodes
CAM0196	CAM0196	CAM0196	CAM	Canadian National Collection of Insects, Arachnids and Nematodes
CAM0197	CAM0197	CAM0197	CAM	Canadian National Collection of Insects, Arachnids and Nematodes
CAM0198	CAM0198	CAM0198	CAM	Canadian National Collection of Insects, Arachnids and Nematodes
CAM0199	CAM0199	CAM0199	CAM	Canadian National Collection of Insects, Arachnids and Nematodes
CAM0200	CAM0200	CAM0200	CAM	Canadian National Collection of Insects, Arachnids and Nematodes
CAM0201	CAM0201	CAM0201	CAM	Canadian National Collection of Insects, Arachnids and Nematodes
CAM0202	CAM0202	CAM0202	CAM	Canadian National Collection of Insects, Arachnids and Nematodes
CAM0203	CAM0203	CAM0203	CAM	Canadian National Collection of Insects, Arachnids and Nematodes
CAM0204	CAM0204	CAM0204	CAM	Canadian National Collection of Insects, Arachnids and Nematodes
CAM0205	CAM0205	CAM0205	CAM	Canadian National Collection of Insects, Arachnids and Nematodes
CAM0206	CAM0206	CAM0206	CAM	Canadian National Collection of Insects, Arachnids and Nematodes
CAM0207	CAM0207	CAM0207	CAM	Canadian National Collection of Insects, Arachnids and Nematodes
CAM0208	CAM0208	CAM0208	CAM	Canadian National Collection of Insects, Arachnids and Nematodes
CAM0209	CAM0209	CAM0209	CAM	Canadian National Collection of Insects, Arachnids and Nematodes
CAM0210	CAM0210	CAM0210	CAM	Canadian National Collection of Insects, Arachnids and Nematodes
CAM0211	CAM0211	CAM0211	CAM	Canadian National Collection of Insects, Arachnids and Nematodes
CAM0212	CAM0212	CAM0212	CAM	Canadian National Collection of Insects, Arachnids and Nematodes
CAM0213	CAM0213	CAM0213	CAM	Canadian National Collection of Insects, Arachnids and Nematodes
CAM0214	CAM0214	CAM0214	CAM	Canadian National Collection of Insects, Arachnids and Nematodes
CAM0215	CAM0215	CAM0215	CAM	Canadian National Collection of Insects, Arachnids and Nematodes
CAM0216	CAM0216	CAM0216	CAM	Canadian National Collection of Insects, Arachnids and Nematodes
CAM0217	CAM0217	CAM0217	CAM	Canadian National Collection of Insects, Arachnids and Nematodes
CAM0218	CAM0218	CAM0218	CAM	Canadian National Collection of Insects, Arachnids and Nematodes
CAM0219	CAM0219	CAM0219	CAM	Canadian National Collection of Insects, Arachnids and Nematodes
CAM0220	CAM0220	CAM0220	CAM	Canadian National Collection of Insects, Arachnids and Nematodes
CAM0221	CAM0221	CAM0221	CAM	Canadian National Collection of Insects, Arachnids and Nematodes
CAM0222	CAM0222	CAM0222	CAM	Canadian National Collection of Insects, Arachnids and Nematodes
CAM0223	CAM0223	CAM0223	CAM	Canadian National Collection of Insects, Arachnids and Nematodes
CAM0224	CAM0224	CAM0224	CAM	Canadian National Collection of Insects, Arachnids and Nematodes
CAM0225	CAM0225	CAM0225	CAM	Canadian National Collection of Insects, Arachnids and Nematodes
CAM0226	CAM0226	CAM0226	CAM	Canadian National Collection of Insects, Arachnids and Nematodes
CAM0227	CAM0227	CAM0227	CAM	Canadian National Collection of Insects, Arachnids and Nematodes
CAM0228	CAM0228	CAM0228	CAM	Canadian National Collection of Insects, Arachnids and Nematodes
CAM0229	CAM0229	CAM0229	CAM	Canadian National Collection of Insects, Arachnids and Nematodes
CAM0230	CAM0230	CAM0230	CAM	Canadian National Collection of Insects, Arachnids and Nematodes
CAM0231	CAM0231	CAM0231	CAM	Canadian National Collection of Insects, Arachnids and Nematodes
CAM0233	CAM0233	CAM0233	CAM	Canadian National Collection of Insects, Arachnids and Nematodes
CAM0234	CAM0234	CAM0234	CAM	Canadian National Collection of Insects, Arachnids and Nematodes
CAM0235	CAM0235	CAM0235	CAM	Canadian National Collection of Insects, Arachnids and Nematodes
CAM0236	CAM0236	CAM0236	CAM	Canadian National Collection of Insects, Arachnids and Nematodes
CAM0237	CAM0237	CAM0237	CAM	Canadian National Collection of Insects, Arachnids and Nematodes
CAM0238	CAM0238	CAM0238	CAM	Canadian National Collection of Insects, Arachnids and Nematodes
CAM0239	CAM0239	CAM0239	CAM	Canadian National Collection of Insects, Arachnids and Nematodes
CAM0240	CAM0240	CAM0240	CAM	Canadian National Collection of Insects, Arachnids and Nematodes
CAM0241	CAM0241	CAM0241	CAM	Canadian National Collection of Insects, Arachnids and Nematodes
CAM0242	CAM0242	CAM0242	CAM	Canadian National Collection of Insects, Arachnids and Nematodes
CAM0243	CAM0243	CAM0243	CAM	Canadian National Collection of Insects, Arachnids and Nematodes
CAM0244	CAM0244	CAM0244	CAM	Canadian National Collection of Insects, Arachnids and Nematodes
CAM0245	CAM0245	CAM0245	CAM	Canadian National Collection of Insects, Arachnids and Nematodes
CAM0246	CAM0246	CAM0246	CAM	Canadian National Collection of Insects, Arachnids and Nematodes
CAM0247	CAM0247	CAM0247	CAM	Canadian National Collection of Insects, Arachnids and Nematodes
CAM0248	CAM0248	CAM0248	CAM	Canadian National Collection of Insects, Arachnids and Nematodes
CAM0249	CAM0249	CAM0249	CAM	Canadian National Collection of Insects, Arachnids and Nematodes
CAM0250	CAM0250	CAM0250	CAM	Canadian National Collection of Insects, Arachnids and Nematodes
CAM0320	CAM0320	CAM0320	CAM	Canadian National Collection of Insects, Arachnids and Nematodes
CAM0321	CAM0321	CAM0321	CAM	Canadian National Collection of Insects, Arachnids and Nematodes
CAM0322	CAM0322	CAM0322	CAM	Canadian National Collection of Insects, Arachnids and Nematodes
CAM0323	CAM0323	CAM0323	CAM	Canadian National Collection of Insects, Arachnids and Nematodes
CAM0324	CAM0324	CAM0324	CAM	Canadian National Collection of Insects, Arachnids and Nematodes
CAM0325	CAM0325	CAM0325	CAM	Canadian National Collection of Insects, Arachnids and Nematodes
CAM0326	CAM0326	CAM0326	CAM	Canadian National Collection of Insects, Arachnids and Nematodes
CAM0327	CAM0327	CAM0327	CAM	Canadian National Collection of Insects, Arachnids and Nematodes
CAM0328	CAM0328	CAM0328	CAM	Canadian National Collection of Insects, Arachnids and Nematodes
CAM0329	CAM0329	CAM0329	CAM	Canadian National Collection of Insects, Arachnids and Nematodes
CAM0330	CAM0330	CAM0330	CAM	Canadian National Collection of Insects, Arachnids and Nematodes
CAM0368	CAM0368	CAM0368	CAM	Canadian National Collection of Insects, Arachnids and Nematodes
CAM0369	CAM0369	CAM0369	CAM	Canadian National Collection of Insects, Arachnids and Nematodes
CAM0370	CAM0370	CAM0370	CAM	Canadian National Collection of Insects, Arachnids and Nematodes
CAM0371	CAM0371	CAM0371	CAM	Canadian National Collection of Insects, Arachnids and Nematodes
CAM0372	CAM0372	CAM0372	CAM	Canadian National Collection of Insects, Arachnids and Nematodes
CAM0373	CAM0373	CAM0373	CAM	Canadian National Collection of Insects, Arachnids and Nematodes
CAM0457	CAM0457	CAM0457	CAM	Canadian National Collection of Insects, Arachnids and Nematodes
CAM0458	CAM0458	CAM0458	CAM	Canadian National Collection of Insects, Arachnids and Nematodes
CAM0550	CAM0550	CAM0550	CAM	Canadian National Collection of Insects, Arachnids and Nematodes
CAM0551	CAM0551	CAM0551	CAM	Canadian National Collection of Insects, Arachnids and Nematodes
CAM0552	CAM0552	CAM0552	CAM	Canadian National Collection of Insects, Arachnids and Nematodes
CAM0553	CAM0553	CAM0553	CAM	Canadian National Collection of Insects, Arachnids and Nematodes
CAM0580	CAM0580	CAM0580	CAM	Canadian National Collection of Insects, Arachnids and Nematodes
CAM0581	CAM0581	CAM0581	CAM	Canadian National Collection of Insects, Arachnids and Nematodes
CAM0586	CAM0586	CAM0586	CAM	Canadian National Collection of Insects, Arachnids and Nematodes
CAM0587	CAM0587	CAM0587	CAM	Canadian National Collection of Insects, Arachnids and Nematodes
CAM0604	CAM0604	CAM0604	CAM	Canadian National Collection of Insects, Arachnids and Nematodes
CAM0618	CAM0618	CAM0618	CAM	Canadian National Collection of Insects, Arachnids and Nematodes
CAM0718	CAM0718	CAM0718	CAM	Canadian National Collection of Insects, Arachnids and Nematodes
CAM0719	CAM0719	CAM0719	CAM	Canadian National Collection of Insects, Arachnids and Nematodes
CAM0802	CAM0802	CAM0802	CAM	Canadian National Collection of Insects, Arachnids and Nematodes
CAM0803	CAM0803	CAM0803	CAM	Canadian National Collection of Insects, Arachnids and Nematodes
CAM0804	CAM0804	CAM0804	CAM	Canadian National Collection of Insects, Arachnids and Nematodes
CAM0805	CAM0805	CAM0805	CAM	Canadian National Collection of Insects, Arachnids and Nematodes
CAM0848	CAM0848	CAM0848	CAM	Canadian National Collection of Insects, Arachnids and Nematodes
CAM0849	CAM0849	CAM0849	CAM	Canadian National Collection of Insects, Arachnids and Nematodes
CAM0850	CAM0850	CAM0850	CAM	Canadian National Collection of Insects, Arachnids and Nematodes
CAM0851	CAM0851	CAM0851	CAM	Canadian National Collection of Insects, Arachnids and Nematodes
CAM0852	CAM0852	CAM0852	CAM	Canadian National Collection of Insects, Arachnids and Nematodes
CAM0853	CAM0853	CAM0853	CAM	Canadian National Collection of Insects, Arachnids and Nematodes
CAM0854	CAM0854	CAM0854	CAM	Canadian National Collection of Insects, Arachnids and Nematodes
CNCH0937	CNCH0937	CNCH0937	CNCH	Canadian National Collection of Insects, Arachnids and Nematodes
CNCH0964	CNCH0964	CNCH0964	CNCH	Canadian National Collection of Insects, Arachnids and Nematodes
CNCH0977	CNCH0977	CNCH0977	CNCH	Canadian National Collection of Insects, Arachnids and Nematodes
CNCH1023	CNCH1023	CNCH1023	CNCH	Canadian National Collection of Insects, Arachnids and Nematodes
CNCH1259	CNCH1259	CNCH1259	CNCH	Canadian National Collection of Insects, Arachnids and Nematodes
CNCH1260	CNCH1260	CNCH1260	CNCH	Canadian National Collection of Insects, Arachnids and Nematodes
CNCH1264	CNCH1264	CNCH1264	CNCH	Canadian National Collection of Insects, Arachnids and Nematodes
CNCH1371	CNCH1371	CNCH1371	CNCH	Canadian National Collection of Insects, Arachnids and Nematodes
CNCH1374	CNCH1374	CNCH1374	CNCH	Canadian National Collection of Insects, Arachnids and Nematodes
CNCH1398	CNCH1398	CNCH1398	CNCH	Canadian National Collection of Insects, Arachnids and Nematodes
CNCH3196	CNCH3196	CNCH3196	CNCH	Canadian National Collection of Insects, Arachnids and Nematodes
CNCH3200	CNCH3200	CNCH3200	CNCH	Canadian National Collection of Insects, Arachnids and Nematodes
CNCH3201	CNCH3201	CNCH3201	CNCH	Canadian National Collection of Insects, Arachnids and Nematodes
CNCH3207	CNCH3207	CNCH3207	CNCH	Canadian National Collection of Insects, Arachnids and Nematodes
CNCH3217	CNCH3217	CNCH3217	CNCH	Canadian National Collection of Insects, Arachnids and Nematodes
CNCH3226	CNCH3226	CNCH3226	CNCH	Canadian National Collection of Insects, Arachnids and Nematodes
CNCH3250	CNCH3250	CNCH3250	CNCH	Canadian National Collection of Insects, Arachnids and Nematodes
CPWH-0014	CPWH-0014			Biodiversity Institute of Ontario
CPWH-0015	CPWH-0015			Biodiversity Institute of Ontario
CPWH-0016	CPWH-0016			Biodiversity Institute of Ontario
CPWH-0017	CPWH-0017			Biodiversity Institute of Ontario
CPWH-0018	CPWH-0018			Biodiversity Institute of Ontario
CPWH-0019	CPWH-0019			Biodiversity Institute of Ontario
CPWH-0020	CPWH-0020			Biodiversity Institute of Ontario
CPWH-0021	CPWH-0021			Biodiversity Institute of Ontario
CPWH-0022	CPWH-0022			Biodiversity Institute of Ontario
CPWH-0023	CPWH-0023			Biodiversity Institute of Ontario
CPWH-0024	CPWH-0024			Biodiversity Institute of Ontario
CPWH-0025	CPWH-0025			Biodiversity Institute of Ontario
CPWH-0026	CPWH-0026			Biodiversity Institute of Ontario
CPWH-0027	CPWH-0027			Biodiversity Institute of Ontario
CPWH-0028	CPWH-0028			Biodiversity Institute of Ontario
CPWH-0029	CPWH-0029			Biodiversity Institute of Ontario
CPWH-0030	CPWH-0030			Biodiversity Institute of Ontario
CPWH-0031	CPWH-0031			Biodiversity Institute of Ontario
CPWH-0032	CPWH-0032			Biodiversity Institute of Ontario
HYM-00001434	HYM-00001434	HYM-00001434		Canadian National Collection of Insects, Arachnids and Nematodes
HYM-00001438	HYM-00001438	HYM-00001438		Canadian National Collection of Insects, Arachnids and Nematodes
HYM-00001440		HYM-00001440		Canadian National Collection of Insects, Arachnids and Nematodes
HYM-00001441		HYM-00001441		Canadian National Collection of Insects, Arachnids and Nematodes
HYM-00001442		HYM-00001442		Canadian National Collection of Insects, Arachnids and Nematodes
HYM-00001443		HYM-00001443		Canadian National Collection of Insects, Arachnids and Nematodes
HYM-00001444		HYM-00001444		Canadian National Collection of Insects, Arachnids and Nematodes
HYM-00001445		HYM-00001445		Canadian National Collection of Insects, Arachnids and Nematodes
HYM-00001446		HYM-00001446		Canadian National Collection of Insects, Arachnids and Nematodes
HYM-00001448		HYM-00001448		Canadian National Collection of Insects, Arachnids and Nematodes
HYM-00001449		HYM-00001449		Canadian National Collection of Insects, Arachnids and Nematodes
HYM-00001450		HYM-00001450		Canadian National Collection of Insects, Arachnids and Nematodes
HYM-00001451		HYM-00001451		Canadian National Collection of Insects, Arachnids and Nematodes
HYM-00001452		HYM-00001452		Canadian National Collection of Insects, Arachnids and Nematodes
HYM-00001453		HYM-00001453		Canadian National Collection of Insects, Arachnids and Nematodes
HYM-00001454		HYM-00001454		Canadian National Collection of Insects, Arachnids and Nematodes
HYM-00001455		HYM-00001455		Canadian National Collection of Insects, Arachnids and Nematodes
HYM-00001456		HYM-00001456		Canadian National Collection of Insects, Arachnids and Nematodes
HYM-00001457		HYM-00001457		Canadian National Collection of Insects, Arachnids and Nematodes
HYM-00001458		HYM-00001458		Canadian National Collection of Insects, Arachnids and Nematodes
HYM-00001459		HYM-00001459		Canadian National Collection of Insects, Arachnids and Nematodes
HYM-00001460		HYM-00001460		Canadian National Collection of Insects, Arachnids and Nematodes
HYM00000274	HYM00000274	HYM00000274		Canadian National Collection of Insects, Arachnids and Nematodes
HYM00000275	HYM00000275	HYM00000275		Canadian National Collection of Insects, Arachnids and Nematodes
HYM00000338	HYM00000338	HYM00000338		Canadian National Collection of Insects, Arachnids and Nematodes
HYM00000339	HYM00000339	HYM00000339		Canadian National Collection of Insects, Arachnids and Nematodes
HYM00000340	HYM00000340	HYM00000340		Canadian National Collection of Insects, Arachnids and Nematodes
HYM00000341	HYM00000341	HYM00000341		Canadian National Collection of Insects, Arachnids and Nematodes
HYM00000342	HYM00000342	HYM00000342		Canadian National Collection of Insects, Arachnids and Nematodes
HYM00000343	HYM00000343	HYM00000343		Canadian National Collection of Insects, Arachnids and Nematodes
HYM00000345	HYM00000345	HYM00000345		Canadian National Collection of Insects, Arachnids and Nematodes
HYM00000348	HYM00000348	HYM00000348		Canadian National Collection of Insects, Arachnids and Nematodes
HYM00000350	HYM00000350	HYM00000350		Canadian National Collection of Insects, Arachnids and Nematodes
HYM00000351	HYM00000351	HYM00000351		Canadian National Collection of Insects, Arachnids and Nematodes
HYM00000352	HYM00000352	HYM00000352		Canadian National Collection of Insects, Arachnids and Nematodes
HYM00000353	HYM00000353	HYM00000353		Canadian National Collection of Insects, Arachnids and Nematodes
HYM00000366	HYM00000366	HYM00000366		Canadian National Collection of Insects, Arachnids and Nematodes
HYM00000367	HYM00000367	HYM00000367		Canadian National Collection of Insects, Arachnids and Nematodes
HYM00000368	HYM00000368	HYM00000368		Canadian National Collection of Insects, Arachnids and Nematodes
HYM00000369	HYM00000369	HYM00000369		Canadian National Collection of Insects, Arachnids and Nematodes
HYM00000370	HYM00000370	HYM00000370		Canadian National Collection of Insects, Arachnids and Nematodes
HYM00000371	HYM00000371	HYM00000371		Canadian National Collection of Insects, Arachnids and Nematodes
HYM00000372	HYM00000372	HYM00000372		Canadian National Collection of Insects, Arachnids and Nematodes
HYM00000373	HYM00000373	HYM00000373		Canadian National Collection of Insects, Arachnids and Nematodes
HYM00000374	HYM00000374	HYM00000374		Canadian National Collection of Insects, Arachnids and Nematodes
HYM00000375	HYM00000375	HYM00000375		Canadian National Collection of Insects, Arachnids and Nematodes
HYM00000376	HYM00000376	HYM00000376		Canadian National Collection of Insects, Arachnids and Nematodes
HYM00000377	HYM00000377	HYM00000377		Canadian National Collection of Insects, Arachnids and Nematodes
HYM00000378	HYM00000378	HYM00000378		Canadian National Collection of Insects, Arachnids and Nematodes
HYM00000379	HYM00000379	HYM00000379		Canadian National Collection of Insects, Arachnids and Nematodes
HYM00000380	HYM00000380	HYM00000380		Canadian National Collection of Insects, Arachnids and Nematodes
HYM00000381	HYM00000381	HYM00000381		Canadian National Collection of Insects, Arachnids and Nematodes
HYM00000382	HYM00000382	HYM00000382		Canadian National Collection of Insects, Arachnids and Nematodes
HYM00000383	HYM00000383	HYM00000383		Canadian National Collection of Insects, Arachnids and Nematodes
HYM00000384	HYM00000384	HYM00000384		Canadian National Collection of Insects, Arachnids and Nematodes
HYM00000385	HYM00000385	HYM00000385		Canadian National Collection of Insects, Arachnids and Nematodes
HYM00000386	HYM00000386	HYM00000386		Canadian National Collection of Insects, Arachnids and Nematodes
HYM00000389	HYM00000389	HYM00000389		Canadian National Collection of Insects, Arachnids and Nematodes
HYM00000390	HYM00000390	HYM00000390		Canadian National Collection of Insects, Arachnids and Nematodes
HYM00000391	HYM00000391	HYM00000391		Canadian National Collection of Insects, Arachnids and Nematodes
HYM00000392	HYM00000392	HYM00000392		Canadian National Collection of Insects, Arachnids and Nematodes
HYM00000393	HYM00000393	HYM00000393		Canadian National Collection of Insects, Arachnids and Nematodes
HYM00000394	HYM00000394	HYM00000394		Canadian National Collection of Insects, Arachnids and Nematodes
HYM00000395	HYM00000395	HYM00000395		Canadian National Collection of Insects, Arachnids and Nematodes
HYM00000396	HYM00000396	HYM00000396		Canadian National Collection of Insects, Arachnids and Nematodes
HYM00000397	HYM00000397	HYM00000397		Canadian National Collection of Insects, Arachnids and Nematodes
HYM00000399	HYM00000399	HYM00000399		Canadian National Collection of Insects, Arachnids and Nematodes
HYM00000400	HYM00000400	HYM00000400		Canadian National Collection of Insects, Arachnids and Nematodes
HYM00000402	HYM00000402	HYM00000402		Canadian National Collection of Insects, Arachnids and Nematodes
HYM00000404	HYM00000404	HYM00000404		Canadian National Collection of Insects, Arachnids and Nematodes
HYM00000405	HYM00000405	HYM00000405		Canadian National Collection of Insects, Arachnids and Nematodes
HYM00000406	HYM00000406	HYM00000406		Canadian National Collection of Insects, Arachnids and Nematodes
HYM00000407	HYM00000407	HYM00000407		Canadian National Collection of Insects, Arachnids and Nematodes
HYM00000408	HYM00000408	HYM00000408		Canadian National Collection of Insects, Arachnids and Nematodes
HYM00000410	HYM00000410	HYM00000410		Canadian National Collection of Insects, Arachnids and Nematodes
HYM00000411	HYM00000411	HYM00000411		Canadian National Collection of Insects, Arachnids and Nematodes
HYM00000412	HYM00000412	HYM00000412		Canadian National Collection of Insects, Arachnids and Nematodes
HYM00000413	HYM00000413	HYM00000413		Canadian National Collection of Insects, Arachnids and Nematodes
HYM00000414	HYM00000414	HYM00000414		Canadian National Collection of Insects, Arachnids and Nematodes
HYM00000415	HYM00000415	HYM00000415		Canadian National Collection of Insects, Arachnids and Nematodes
HYM00000416	HYM00000416	HYM00000416		Canadian National Collection of Insects, Arachnids and Nematodes
HYM00000417	HYM00000417	HYM00000417		Canadian National Collection of Insects, Arachnids and Nematodes
HYM00000418	HYM00000418	HYM00000418		Canadian National Collection of Insects, Arachnids and Nematodes
HYM00000419	HYM00000419	HYM00000419		Canadian National Collection of Insects, Arachnids and Nematodes
HYM00000420	HYM00000420	HYM00000420		Canadian National Collection of Insects, Arachnids and Nematodes
HYM00000422	HYM00000422	HYM00000422		Canadian National Collection of Insects, Arachnids and Nematodes
HYM00000424	HYM00000424	HYM00000424		Canadian National Collection of Insects, Arachnids and Nematodes
HYM00000425	HYM00000425	HYM00000425		Canadian National Collection of Insects, Arachnids and Nematodes
HYM00000426	HYM00000426	HYM00000426		Canadian National Collection of Insects, Arachnids and Nematodes
HYM00000427	HYM00000427	HYM00000427		Canadian National Collection of Insects, Arachnids and Nematodes
HYM00000428	HYM00000428	HYM00000428		Canadian National Collection of Insects, Arachnids and Nematodes
HYM00000430	HYM00000430	HYM00000430		Canadian National Collection of Insects, Arachnids and Nematodes
HYM00000431	HYM00000431	HYM00000431		Canadian National Collection of Insects, Arachnids and Nematodes
HYM00000432	HYM00000432	HYM00000432		Canadian National Collection of Insects, Arachnids and Nematodes
HYM00000433	HYM00000433	HYM00000433		Canadian National Collection of Insects, Arachnids and Nematodes
HYM00000434	HYM00000434	HYM00000434		Canadian National Collection of Insects, Arachnids and Nematodes
HYM00000435	HYM00000435	HYM00000435		Canadian National Collection of Insects, Arachnids and Nematodes
HYM00000489	HYM00000489	HYM00000489	CNC-HYM	Canadian National Collection of Insects, Arachnids and Nematodes
HYM00000490	HYM00000490	HYM00000490	CNC-HYM	Canadian National Collection of Insects, Arachnids and Nematodes
HYM00000491	HYM00000491	HYM00000491	CNC-HYM	Canadian National Collection of Insects, Arachnids and Nematodes
HYM00000492	HYM00000492	HYM00000492	CNC-HYM	Canadian National Collection of Insects, Arachnids and Nematodes
HYM00000493	HYM00000493	HYM00000493	CNC-HYM	Canadian National Collection of Insects, Arachnids and Nematodes
HYM00000494	HYM00000494	HYM00000494	CNC-HYM	Canadian National Collection of Insects, Arachnids and Nematodes
HYM00000495	HYM00000495	HYM00000495	CNC-HYM	Canadian National Collection of Insects, Arachnids and Nematodes
HYM00000496	HYM00000496	HYM00000496	CNC-HYM	Canadian National Collection of Insects, Arachnids and Nematodes
HYM00000497	HYM00000497	HYM00000497	CNC-HYM	Canadian National Collection of Insects, Arachnids and Nematodes
HYM00000498	HYM00000498	HYM00000498	CNC-HYM	Canadian National Collection of Insects, Arachnids and Nematodes
HYM00000499	HYM00000499	HYM00000499	CNC-HYM	Canadian National Collection of Insects, Arachnids and Nematodes
HYM00000500	HYM00000500	HYM00000500	CNC-HYM	Canadian National Collection of Insects, Arachnids and Nematodes
HYM00000503	HYM00000503	HYM00000503	CNC-HYM	Canadian National Collection of Insects, Arachnids and Nematodes
HYM00000504	HYM00000504	HYM00000504	CNC-HYM	Canadian National Collection of Insects, Arachnids and Nematodes
HYM00000506	HYM00000506	HYM00000506	CNC-HYM	Canadian National Collection of Insects, Arachnids and Nematodes
HYM00000508	HYM00000508	HYM00000508	CNC-HYM	Canadian National Collection of Insects, Arachnids and Nematodes
HYM00000509	HYM00000509	HYM00000509	CNC-HYM	Canadian National Collection of Insects, Arachnids and Nematodes
HYM00000510	HYM00000510	HYM00000510	CNC-HYM	Canadian National Collection of Insects, Arachnids and Nematodes
HYM00000511	HYM00000511	HYM00000511	CNC-HYM	Canadian National Collection of Insects, Arachnids and Nematodes
HYM00000512	HYM00000512	HYM00000512	CNC-HYM	Canadian National Collection of Insects, Arachnids and Nematodes
HYM00000513	HYM00000513	HYM00000513	CNC-HYM	Canadian National Collection of Insects, Arachnids and Nematodes
HYM00000514	HYM00000514	HYM00000514	CNC-HYM	Canadian National Collection of Insects, Arachnids and Nematodes
HYM00000515	HYM00000515	HYM00000515	CNC-HYM	Canadian National Collection of Insects, Arachnids and Nematodes
HYM00000516	HYM00000516	HYM00000516	CNC-HYM	Canadian National Collection of Insects, Arachnids and Nematodes
HYM00000517	HYM00000517	HYM00000517	CNC-HYM	Canadian National Collection of Insects, Arachnids and Nematodes
HYM00000518	HYM00000518	HYM00000518	CNC-HYM	Canadian National Collection of Insects, Arachnids and Nematodes
HYM00000519	HYM00000519	HYM00000519	CNC-HYM	Canadian National Collection of Insects, Arachnids and Nematodes
HYM00000520	HYM00000520	HYM00000520	CNC-HYM	Canadian National Collection of Insects, Arachnids and Nematodes
HYM00000521	HYM00000521	HYM00000521	CNC-HYM	Canadian National Collection of Insects, Arachnids and Nematodes
HYM00000522	HYM00000522	HYM00000522	CNC-HYM	Canadian National Collection of Insects, Arachnids and Nematodes
HYM00000523	HYM00000523	HYM00000523	CNC-HYM	Canadian National Collection of Insects, Arachnids and Nematodes
HYM00000524	HYM00000524	HYM00000524	CNC-HYM	Canadian National Collection of Insects, Arachnids and Nematodes
HYM00000525	HYM00000525	HYM00000525	CNC-HYM	Canadian National Collection of Insects, Arachnids and Nematodes
HYM00000526	HYM00000526	HYM00000526	CNC-HYM	Canadian National Collection of Insects, Arachnids and Nematodes
HYM00000527	HYM00000527	HYM00000527	CNC-HYM	Canadian National Collection of Insects, Arachnids and Nematodes
HYM00000528	HYM00000528	HYM00000528	CNC-HYM	Canadian National Collection of Insects, Arachnids and Nematodes
HYM00000529	HYM00000529	HYM00000529	CNC-HYM	Canadian National Collection of Insects, Arachnids and Nematodes
HYM00000530	HYM00000530	HYM00000530	CNC-HYM	Canadian National Collection of Insects, Arachnids and Nematodes
HYM00000531	HYM00000531	HYM00000531	CNC-HYM	Canadian National Collection of Insects, Arachnids and Nematodes
HYM00000532	HYM00000532	HYM00000532	CNC-HYM	Canadian National Collection of Insects, Arachnids and Nematodes
HYM00000533	HYM00000533	HYM00000533	CNC-HYM	Canadian National Collection of Insects, Arachnids and Nematodes
HYM00000534	HYM00000534	HYM00000534	CNC-HYM	Canadian National Collection of Insects, Arachnids and Nematodes
HYM00000535	HYM00000535	HYM00000535	CNC-HYM	Canadian National Collection of Insects, Arachnids and Nematodes
HYM00000536	HYM00000536	HYM00000536	CNC-HYM	Canadian National Collection of Insects, Arachnids and Nematodes
HYM00000537	HYM00000537	HYM00000537	CNC-HYM	Canadian National Collection of Insects, Arachnids and Nematodes
HYM00000538	HYM00000538	HYM00000538	CNC-HYM	Canadian National Collection of Insects, Arachnids and Nematodes
HYM00000540	HYM00000540	HYM00000540	CNC-HYM	Canadian National Collection of Insects, Arachnids and Nematodes
HYM00000551	HYM00000551	HYM00000551	CNC-HYM	Canadian National Collection of Insects, Arachnids and Nematodes
HYM00000552	HYM00000552	HYM00000552	CNC-HYM	Canadian National Collection of Insects, Arachnids and Nematodes
HYM00000553	HYM00000553	HYM00000553	CNC-HYM	Canadian National Collection of Insects, Arachnids and Nematodes
HYM00000554	HYM00000554	HYM00000554	CNC-HYM	Canadian National Collection of Insects, Arachnids and Nematodes
HYM00000651.2	HYM00000651.2	HYM00000651.2	HYM	Canadian National Collection of Insects, Arachnids and Nematodes
HYM00000680.2	HYM00000680.2	HYM00000680.2	HYM	Canadian National Collection of Insects, Arachnids and Nematodes
HYM00000838	HYM00000838	HYM00000838	HYM	Canadian National Collection of Insects, Arachnids and Nematodes
HYM00000841	HYM00000841	HYM00000841	HYM	Canadian National Collection of Insects, Arachnids and Nematodes
HYM00000926	HYM00000926	HYM00000926	HYM	Canadian National Collection of Insects, Arachnids and Nematodes
HYM00000927	HYM00000927	HYM00000927	HYM	Canadian National Collection of Insects, Arachnids and Nematodes
HYM00000928	HYM00000928	HYM00000928	HYM	Canadian National Collection of Insects, Arachnids and Nematodes
HYM00001207	HYM00001207	HYM00001207	CNC-HYM	Canadian National Collection of Insects, Arachnids and Nematodes
HYM00001208	HYM00001208	HYM00001208	CNC-HYM	Canadian National Collection of Insects, Arachnids and Nematodes
HYM00001209	HYM00001209	HYM00001209	CNC-HYM	Canadian National Collection of Insects, Arachnids and Nematodes
HYM00001210	HYM00001210	HYM00001210	CNC-HYM	Canadian National Collection of Insects, Arachnids and Nematodes
HYM00001211	HYM00001211	HYM00001211	CNC-HYM	Canadian National Collection of Insects, Arachnids and Nematodes
HYM00001212	HYM00001212	HYM00001212	CNC-HYM	Canadian National Collection of Insects, Arachnids and Nematodes
HYM00001213	HYM00001213	HYM00001213	CNC-HYM	Canadian National Collection of Insects, Arachnids and Nematodes
HYM00001214	HYM00001214	HYM00001214	CNC-HYM	Canadian National Collection of Insects, Arachnids and Nematodes
HYM00001215	HYM00001215	HYM00001215	CNC-HYM	Canadian National Collection of Insects, Arachnids and Nematodes
HYM00001216	HYM00001216	HYM00001216	CNC-HYM	Canadian National Collection of Insects, Arachnids and Nematodes
HYM00001217	HYM00001217	HYM00001217	CNC-HYM	Canadian National Collection of Insects, Arachnids and Nematodes
HYM00001218	HYM00001218	HYM00001218	CNC-HYM	Canadian National Collection of Insects, Arachnids and Nematodes
HYM00001219	HYM00001219	HYM00001219	CNC-HYM	Canadian National Collection of Insects, Arachnids and Nematodes
HYM00001220	HYM00001220	HYM00001220	CNC-HYM	Canadian National Collection of Insects, Arachnids and Nematodes
HYM00001222	HYM00001222	HYM00001222	CNC-HYM	Canadian National Collection of Insects, Arachnids and Nematodes
HYM00001223	HYM00001223	HYM00001223	CNC-HYM	Canadian National Collection of Insects, Arachnids and Nematodes
HYM00001224	HYM00001224	HYM00001224	CNC-HYM	Canadian National Collection of Insects, Arachnids and Nematodes
HYM00001225	HYM00001225	HYM00001225	CNC-HYM	Canadian National Collection of Insects, Arachnids and Nematodes
HYM00001226	HYM00001226	HYM00001226	CNC-HYM	Canadian National Collection of Insects, Arachnids and Nematodes
HYM00001227	HYM00001227	HYM00001227	CNC-HYM	Canadian National Collection of Insects, Arachnids and Nematodes
HYM00001228	HYM00001228	HYM00001228	CNC-HYM	Canadian National Collection of Insects, Arachnids and Nematodes
HYM00001229	HYM00001229	HYM00001229	CNC-HYM	Canadian National Collection of Insects, Arachnids and Nematodes
HYM00001230	HYM00001230	HYM00001230	CNC-HYM	Canadian National Collection of Insects, Arachnids and Nematodes
HYM00001231	HYM00001231	HYM00001231	CNC-HYM	Canadian National Collection of Insects, Arachnids and Nematodes
HYM00001232	HYM00001232	HYM00001232	CNC-HYM	Canadian National Collection of Insects, Arachnids and Nematodes
HYM00001233	HYM00001233	HYM00001233	CNC-HYM	Canadian National Collection of Insects, Arachnids and Nematodes
HYM00001234	HYM00001234	HYM00001234	CNC-HYM	Canadian National Collection of Insects, Arachnids and Nematodes
HYM00001235	HYM00001235	HYM00001235	CNC-HYM	Canadian National Collection of Insects, Arachnids and Nematodes
HYM00001236	HYM00001236	HYM00001236	CNC-HYM	Canadian National Collection of Insects, Arachnids and Nematodes
HYM00001237	HYM00001237	HYM00001237	CNC-HYM	Canadian National Collection of Insects, Arachnids and Nematodes
HYM00001238	HYM00001238	HYM00001238	CNC-HYM	Canadian National Collection of Insects, Arachnids and Nematodes
HYM00001239	HYM00001239	HYM00001239	CNC-HYM	Canadian National Collection of Insects, Arachnids and Nematodes
HYM00001240	HYM00001240	HYM00001240	CNC-HYM	Canadian National Collection of Insects, Arachnids and Nematodes
HYM00001241	HYM00001241	HYM00001241	CNC-HYM	Canadian National Collection of Insects, Arachnids and Nematodes
HYM00001242	HYM00001242	HYM00001242	CNC-HYM	Canadian National Collection of Insects, Arachnids and Nematodes
HYM00001243	HYM00001243	HYM00001243	CNC-HYM	Canadian National Collection of Insects, Arachnids and Nematodes
HYM00001244	HYM00001244	HYM00001244	CNC-HYM	Canadian National Collection of Insects, Arachnids and Nematodes
HYM00001245	HYM00001245	HYM00001245	CNC-HYM	Canadian National Collection of Insects, Arachnids and Nematodes
HYM00001246	HYM00001246	HYM00001246	CNC-HYM	Canadian National Collection of Insects, Arachnids and Nematodes
HYM00001247	HYM00001247	HYM00001247	CNC-HYM	Canadian National Collection of Insects, Arachnids and Nematodes
HYM00001248	HYM00001248	HYM00001248	CNC-HYM	Canadian National Collection of Insects, Arachnids and Nematodes
HYM00001249	HYM00001249	HYM00001249	CNC-HYM	Canadian National Collection of Insects, Arachnids and Nematodes
HYM00001250	HYM00001250	HYM00001250	CNC-HYM	Canadian National Collection of Insects, Arachnids and Nematodes
HYM00001251	HYM00001251	HYM00001251	CNC-HYM	Canadian National Collection of Insects, Arachnids and Nematodes
HYM00001252	HYM00001252	HYM00001252	CNC-HYM	Canadian National Collection of Insects, Arachnids and Nematodes
HYM00001253	HYM00001253	HYM00001253	CNC-HYM	Canadian National Collection of Insects, Arachnids and Nematodes
HYM00001254	HYM00001254	HYM00001254	CNC-HYM	Canadian National Collection of Insects, Arachnids and Nematodes
HYM00001255	HYM00001255	HYM00001255	CNC-HYM	Canadian National Collection of Insects, Arachnids and Nematodes
HYM00001256	HYM00001256	HYM00001256	CNC-HYM	Canadian National Collection of Insects, Arachnids and Nematodes
HYM00001257	HYM00001257	HYM00001257	CNC-HYM	Canadian National Collection of Insects, Arachnids and Nematodes
HYM00001258	HYM00001258	HYM00001258	CNC-HYM	Canadian National Collection of Insects, Arachnids and Nematodes
HYM00001259	HYM00001259	HYM00001259	CNC-HYM	Canadian National Collection of Insects, Arachnids and Nematodes
HYM00001260	HYM00001260	HYM00001260	CNC-HYM	Canadian National Collection of Insects, Arachnids and Nematodes
HYM00001261	HYM00001261	HYM00001261	CNC-HYM	Canadian National Collection of Insects, Arachnids and Nematodes
HYM00001262	HYM00001262	HYM00001262	CNC-HYM	Canadian National Collection of Insects, Arachnids and Nematodes
HYM00001263	HYM00001263	HYM00001263	CNC-HYM	Canadian National Collection of Insects, Arachnids and Nematodes
HYM00001264	HYM00001264	HYM00001264	CNC-HYM	Canadian National Collection of Insects, Arachnids and Nematodes
HYM00001265	HYM00001265	HYM00001265	CNC-HYM	Canadian National Collection of Insects, Arachnids and Nematodes
HYM00001266	HYM00001266	HYM00001266	CNC-HYM	Canadian National Collection of Insects, Arachnids and Nematodes
HYM00001268	HYM00001268	HYM00001268	CNC-HYM	Canadian National Collection of Insects, Arachnids and Nematodes
HYM00001269	HYM00001269	HYM00001269	CNC-HYM	Canadian National Collection of Insects, Arachnids and Nematodes
HYM00001270	HYM00001270	HYM00001270	CNC-HYM	Canadian National Collection of Insects, Arachnids and Nematodes
HYM00001271	HYM00001271	HYM00001271	CNC-HYM	Canadian National Collection of Insects, Arachnids and Nematodes
HYM00001272	HYM00001272	HYM00001272	CNC-HYM	Canadian National Collection of Insects, Arachnids and Nematodes
HYM00001273	HYM00001273	HYM00001273	CNC-HYM	Canadian National Collection of Insects, Arachnids and Nematodes
HYM00001274	HYM00001274	HYM00001274	CNC-HYM	Canadian National Collection of Insects, Arachnids and Nematodes
HYM00001275	HYM00001275	HYM00001275	CNC-HYM	Canadian National Collection of Insects, Arachnids and Nematodes
HYM00001276	HYM00001276	HYM00001276	CNC-HYM	Canadian National Collection of Insects, Arachnids and Nematodes
HYM00001277	HYM00001277	HYM00001277	CNC-HYM	Canadian National Collection of Insects, Arachnids and Nematodes
HYM00001278	HYM00001278	HYM00001278	CNC-HYM	Canadian National Collection of Insects, Arachnids and Nematodes
HYM00001279	HYM00001279	HYM00001279	CNC-HYM	Canadian National Collection of Insects, Arachnids and Nematodes
HYM00001280	HYM00001280	HYM00001280	CNC-HYM	Canadian National Collection of Insects, Arachnids and Nematodes
HYM00001283	HYM00001283	HYM00001283	CNC-HYM	Canadian National Collection of Insects, Arachnids and Nematodes
HYM00001346	HYM00001346	HYM00001346	CNC-HYM	Canadian National Collection of Insects, Arachnids and Nematodes
HYM00001354	HYM00001354	HYM00001354	CNC-HYM	Canadian National Collection of Insects, Arachnids and Nematodes
HYM00001467	HYM00001467			Canadian National Collection of Insects, Arachnids and Nematodes
HYM00001468	HYM00001468			Canadian National Collection of Insects, Arachnids and Nematodes
HYM00001469	HYM00001469			Canadian National Collection of Insects, Arachnids and Nematodes
HYM00001470	HYM00001470			Canadian National Collection of Insects, Arachnids and Nematodes
HYM00001471	HYM00001471			Canadian National Collection of Insects, Arachnids and Nematodes
HYM00001472	HYM00001472	HYM00001472		Canadian National Collection of Insects, Arachnids and Nematodes
HYM00001473	HYM00001473			Canadian National Collection of Insects, Arachnids and Nematodes
HYM00001474	HYM00001474	HYM00001474		Canadian National Collection of Insects, Arachnids and Nematodes
HYM00001475	HYM00001475			Canadian National Collection of Insects, Arachnids and Nematodes
HYM00001476	HYM00001476			Canadian National Collection of Insects, Arachnids and Nematodes
HYM00001477	HYM00001477			Canadian National Collection of Insects, Arachnids and Nematodes
HYM00001478	HYM00001478			Canadian National Collection of Insects, Arachnids and Nematodes
HYM00001479	HYM00001479			Canadian National Collection of Insects, Arachnids and Nematodes
HYM00001480	HYM00001480			Canadian National Collection of Insects, Arachnids and Nematodes
HYM00001481	HYM00001481			Canadian National Collection of Insects, Arachnids and Nematodes
HYM00001482	HYM00001482			Canadian National Collection of Insects, Arachnids and Nematodes
HYM00001483	HYM00001483			Canadian National Collection of Insects, Arachnids and Nematodes
HYM00001484	HYM00001484	HYM00001484		Canadian National Collection of Insects, Arachnids and Nematodes
HYM00001485	HYM00001485			Canadian National Collection of Insects, Arachnids and Nematodes
HYM00001486	HYM00001486			Canadian National Collection of Insects, Arachnids and Nematodes
HYM00001487	HYM00001487			Canadian National Collection of Insects, Arachnids and Nematodes
HYM00001488	HYM00001488			Canadian National Collection of Insects, Arachnids and Nematodes
HYM00001489	HYM00001489			Canadian National Collection of Insects, Arachnids and Nematodes
HYM00001490	HYM00001490			Canadian National Collection of Insects, Arachnids and Nematodes
HYM00001491	HYM00001491			Canadian National Collection of Insects, Arachnids and Nematodes
HYM00001492	HYM00001492			Canadian National Collection of Insects, Arachnids and Nematodes
HYM00001493	HYM00001493			Canadian National Collection of Insects, Arachnids and Nematodes
HYM00001494	HYM00001494			Canadian National Collection of Insects, Arachnids and Nematodes
HYM00001637	HYM00001637			Canadian National Collection of Insects, Arachnids and Nematodes
HYM00001793	HYM00001793			Canadian National Collection of Insects, Arachnids and Nematodes
HYM00001794	HYM00001794			Canadian National Collection of Insects, Arachnids and Nematodes
HYM00001795	HYM00001795			Canadian National Collection of Insects, Arachnids and Nematodes
HYM00001797	HYM00001797	HYM00001797		Canadian National Collection of Insects, Arachnids and Nematodes
HYM00001806	HYM00001806			Canadian National Collection of Insects, Arachnids and Nematodes
HYM00001808	HYM00001808	HYM00001808		Canadian National Collection of Insects, Arachnids and Nematodes
HYM00001811	HYM00001811			Canadian National Collection of Insects, Arachnids and Nematodes
HYM00001813	HYM00001813	HYM00001813		Canadian National Collection of Insects, Arachnids and Nematodes
HYM00001814	HYM00001814			Canadian National Collection of Insects, Arachnids and Nematodes
HYM00001818	HYM00001818			Canadian National Collection of Insects, Arachnids and Nematodes
HYM00001820	HYM00001820			Canadian National Collection of Insects, Arachnids and Nematodes
HYM00001829	HYM00001829	HYM00001829		Canadian National Collection of Insects, Arachnids and Nematodes
HYM00001831	HYM00001831	HYM00001831		Canadian National Collection of Insects, Arachnids and Nematodes
HYM00001832	HYM00001832			Canadian National Collection of Insects, Arachnids and Nematodes
HYM00001833	HYM00001833			Canadian National Collection of Insects, Arachnids and Nematodes
HYM00001837	HYM00001837	HYM00001837		Canadian National Collection of Insects, Arachnids and Nematodes
HYM00001838	HYM00001838			Canadian National Collection of Insects, Arachnids and Nematodes
HYM00001839	HYM00001839	HYM00001839		Canadian National Collection of Insects, Arachnids and Nematodes
MIC 000481	MIC 000481	MIC 000481	MIC	Canadian National Collection of Insects, Arachnids and Nematodes
MIC 000482	MIC 000482	MIC 000482	MIC	Canadian National Collection of Insects, Arachnids and Nematodes
MIC 000483	MIC 000483	MIC 000483	MIC	Canadian National Collection of Insects, Arachnids and Nematodes
MIC 000545	MIC 000545	MIC 000545	MIC	Canadian National Collection of Insects, Arachnids and Nematodes
MIC 000546	MIC 000546	MIC 000546	MIC	Canadian National Collection of Insects, Arachnids and Nematodes
MIC 000547	MIC 000547	MIC 000547	MIC	Canadian National Collection of Insects, Arachnids and Nematodes
MIC 000548	MIC 000548	MIC 000548	MIC	Canadian National Collection of Insects, Arachnids and Nematodes
MIC 000549	MIC 000549	MIC 000549	MIC	Canadian National Collection of Insects, Arachnids and Nematodes
MIC 000550	MIC 000550	MIC 000550	MIC	Canadian National Collection of Insects, Arachnids and Nematodes
MIC 000551	MIC 000551	MIC 000551	MIC	Canadian National Collection of Insects, Arachnids and Nematodes
MIC 000552	MIC 000552	MIC 000552	MIC	Canadian National Collection of Insects, Arachnids and Nematodes
MIC 000553	MIC 000553	MIC 000553	MIC	Canadian National Collection of Insects, Arachnids and Nematodes
MIC 000554	MIC 000554	MIC 000554	MIC	Canadian National Collection of Insects, Arachnids and Nematodes
MIC 000555	MIC 000555	MIC 000555	MIC	Canadian National Collection of Insects, Arachnids and Nematodes
MIC 000556	MIC 000556	MIC 000556	MIC	Canadian National Collection of Insects, Arachnids and Nematodes
MIC 000557	MIC 000557	MIC 000557	MIC	Canadian National Collection of Insects, Arachnids and Nematodes
MIC 000558	MIC 000558	MIC 000558	MIC	Canadian National Collection of Insects, Arachnids and Nematodes
MIC 000559	MIC 000559	MIC 000559	MIC	Canadian National Collection of Insects, Arachnids and Nematodes
MIC 000561	MIC 000561	MIC 000561	MIC	Canadian National Collection of Insects, Arachnids and Nematodes
MIC 000562	MIC 000562	MIC 000562	MIC	Canadian National Collection of Insects, Arachnids and Nematodes
MIC 000564	MIC 000564	MIC 000564	MIC	Canadian National Collection of Insects, Arachnids and Nematodes
MIC 000565	MIC 000565	MIC 000565	MIC	Canadian National Collection of Insects, Arachnids and Nematodes
MIC 000566	MIC 000566	MIC 000566	MIC	Canadian National Collection of Insects, Arachnids and Nematodes
MIC 000567	MIC 000567	MIC 000567	MIC	Canadian National Collection of Insects, Arachnids and Nematodes
MIC 000568	MIC 000568	MIC 000568	MIC	Canadian National Collection of Insects, Arachnids and Nematodes
MIC 000569	MIC 000569	MIC 000569	MIC	Canadian National Collection of Insects, Arachnids and Nematodes
MIC 000570	MIC 000570	MIC 000570	MIC	Canadian National Collection of Insects, Arachnids and Nematodes
MIC 000571	MIC 000571	MIC 000571	MIC	Canadian National Collection of Insects, Arachnids and Nematodes
MIC 000572	MIC 000572	MIC 000572	MIC	Canadian National Collection of Insects, Arachnids and Nematodes
MIC 000573	MIC 000573	MIC 000573	MIC	Canadian National Collection of Insects, Arachnids and Nematodes
MIC 000576	MIC 000576	MIC 000576	MIC	Canadian National Collection of Insects, Arachnids and Nematodes
MIC 000577	MIC 000577	MIC 000577	MIC	Canadian National Collection of Insects, Arachnids and Nematodes
MIC 000578	MIC 000578	MIC 000578	MIC	Canadian National Collection of Insects, Arachnids and Nematodes
MIC 000579	MIC 000579	MIC 000579	MIC	Canadian National Collection of Insects, Arachnids and Nematodes
MIC 000618	MIC 000618	MIC 000618	MIC	Canadian National Collection of Insects, Arachnids and Nematodes
MIC 000619	MIC 000619	MIC 000619	MIC	Canadian National Collection of Insects, Arachnids and Nematodes
MIC 000620	MIC 000620	MIC 000620	MIC	Canadian National Collection of Insects, Arachnids and Nematodes
MIC 000621	MIC 000621	MIC 000621	MIC	Canadian National Collection of Insects, Arachnids and Nematodes
MIC 000644	MIC 000644	MIC 000644	MIC	Canadian National Collection of Insects, Arachnids and Nematodes
MIC 000645	MIC 000645	MIC 000645	MIC	Canadian National Collection of Insects, Arachnids and Nematodes
MIC 000646	MIC 000646	MIC 000646	MIC	Canadian National Collection of Insects, Arachnids and Nematodes
MIC 000647	MIC 000647	MIC 000647	MIC	Canadian National Collection of Insects, Arachnids and Nematodes
MIC 000658	MIC 000658	MIC 000658	MIC	Canadian National Collection of Insects, Arachnids and Nematodes
MIC 000659	MIC 000659	MIC 000659	MIC	Canadian National Collection of Insects, Arachnids and Nematodes
MIC 000660	MIC 000660	MIC 000660	MIC	Canadian National Collection of Insects, Arachnids and Nematodes
MIC 000661	MIC 000661	MIC 000661	MIC	Canadian National Collection of Insects, Arachnids and Nematodes
MIC 000864	MIC 000864	MIC 000864	MIC	Canadian National Collection of Insects, Arachnids and Nematodes
MIC 000866	MIC 000866	MIC 000866	MIC	Canadian National Collection of Insects, Arachnids and Nematodes
MIC 000867	MIC 000867	MIC 000867	MIC	Canadian National Collection of Insects, Arachnids and Nematodes
MIC 000868	MIC 000868	MIC 000868	MIC	Canadian National Collection of Insects, Arachnids and Nematodes
MIC 000869	MIC 000869	MIC 000869	MIC	Canadian National Collection of Insects, Arachnids and Nematodes
MIC 000870	MIC 000870	MIC 000870	MIC	Canadian National Collection of Insects, Arachnids and Nematodes
MIC 000871	MIC 000871	MIC 000871	MIC	Canadian National Collection of Insects, Arachnids and Nematodes
MIC 000872	MIC 000872	MIC 000872	MIC	Canadian National Collection of Insects, Arachnids and Nematodes
MIC 000873	MIC 000873	MIC 000873	MIC	Canadian National Collection of Insects, Arachnids and Nematodes
MIC 000874	MIC 000874	MIC 000874	MIC	Canadian National Collection of Insects, Arachnids and Nematodes
MIC 000875	MIC 000875	MIC 000875	MIC	Canadian National Collection of Insects, Arachnids and Nematodes
MIC 000876	MIC 000876	MIC 000876	MIC	Canadian National Collection of Insects, Arachnids and Nematodes
MIC 000877	MIC 000877	MIC 000877	MIC	Canadian National Collection of Insects, Arachnids and Nematodes
MIC 000878	MIC 000878	MIC 000878	MIC	Canadian National Collection of Insects, Arachnids and Nematodes
MIC 000879	MIC 000879	MIC 000879	MIC	Canadian National Collection of Insects, Arachnids and Nematodes
MIC 000880	MIC 000880	MIC 000880	MIC	Canadian National Collection of Insects, Arachnids and Nematodes
MIC 000881	MIC 000881	MIC 000881	MIC	Canadian National Collection of Insects, Arachnids and Nematodes
MIC 000882	MIC 000882	MIC 000882	MIC	Canadian National Collection of Insects, Arachnids and Nematodes
MIC 000883	MIC 000883	MIC 000883	MIC	Canadian National Collection of Insects, Arachnids and Nematodes
MIC 000884	MIC 000884	MIC 000884	MIC	Canadian National Collection of Insects, Arachnids and Nematodes
MIC 000885	MIC 000885	MIC 000885	MIC	Canadian National Collection of Insects, Arachnids and Nematodes
MIC 000886	MIC 000886	MIC 000886	MIC	Canadian National Collection of Insects, Arachnids and Nematodes
MIC 000887	MIC 000887	MIC 000887	MIC	Canadian National Collection of Insects, Arachnids and Nematodes
MIC 000888	MIC 000888	MIC 000888	MIC	Canadian National Collection of Insects, Arachnids and Nematodes
MIC 000889	MIC 000889	MIC 000889	MIC	Canadian National Collection of Insects, Arachnids and Nematodes
MIC 000890	MIC 000890	MIC 000890	MIC	Canadian National Collection of Insects, Arachnids and Nematodes
MIC 000891	MIC 000891	MIC 000891	MIC	Canadian National Collection of Insects, Arachnids and Nematodes
MIC 000892	MIC 000892	MIC 000892	MIC	Canadian National Collection of Insects, Arachnids and Nematodes
MIC 000893	MIC 000893	MIC 000893	MIC	Canadian National Collection of Insects, Arachnids and Nematodes
MIC 000894	MIC 000894	MIC 000894	MIC	Canadian National Collection of Insects, Arachnids and Nematodes
MIC 000895	MIC 000895	MIC 000895	MIC	Canadian National Collection of Insects, Arachnids and Nematodes
MIC 000896	MIC 000896	MIC 000896	MIC	Canadian National Collection of Insects, Arachnids and Nematodes
MIC 000897	MIC 000897	MIC 000897	MIC	Canadian National Collection of Insects, Arachnids and Nematodes
MIC 000898	MIC 000898	MIC 000898	MIC	Canadian National Collection of Insects, Arachnids and Nematodes
MIC 000899	MIC 000899	MIC 000899	MIC	Canadian National Collection of Insects, Arachnids and Nematodes
MIC 000901	MIC 000901	MIC 000901	MIC	Canadian National Collection of Insects, Arachnids and Nematodes
WMIC 0191	WMIC 0191	WMIC 0191	WMIC	Canadian National Collection of Insects, Arachnids and Nematodes
WMIC 0192	WMIC 0192	WMIC 0192	WMIC	Canadian National Collection of Insects, Arachnids and Nematodes
WMIC 0193	WMIC 0193	WMIC 0193	WMIC	Canadian National Collection of Insects, Arachnids and Nematodes
WMIC 0194	WMIC 0194	WMIC 0194	WMIC	Canadian National Collection of Insects, Arachnids and Nematodes
WMIC 0195	WMIC 0195	WMIC 0195	WMIC	Canadian National Collection of Insects, Arachnids and Nematodes
WMIC 0196	WMIC 0196	WMIC 0196	WMIC	Canadian National Collection of Insects, Arachnids and Nematodes
WMIC 0197	WMIC 0197	WMIC 0197	WMIC	Canadian National Collection of Insects, Arachnids and Nematodes
WMIC 0198	WMIC 0198	WMIC 0198	WMIC	Canadian National Collection of Insects, Arachnids and Nematodes
WMIC 0199	WMIC 0199	WMIC 0199	WMIC	Canadian National Collection of Insects, Arachnids and Nematodes
WMIC 0200	WMIC 0200	WMIC 0200	WMIC	Canadian National Collection of Insects, Arachnids and Nematodes
WMIC 0201	WMIC 0201	WMIC 0201	WMIC	Canadian National Collection of Insects, Arachnids and Nematodes
WMIC 0202	WMIC 0202	WMIC 0202	WMIC	Canadian National Collection of Insects, Arachnids and Nematodes
WMIC 0203	WMIC 0203	WMIC 0203	WMIC	Canadian National Collection of Insects, Arachnids and Nematodes
WMIC 0204	WMIC 0204	WMIC 0204	WMIC	Canadian National Collection of Insects, Arachnids and Nematodes
WMIC 0205	WMIC 0205	WMIC 0205	WMIC	Canadian National Collection of Insects, Arachnids and Nematodes
WMIC 0206	WMIC 0206	WMIC 0206	WMIC	Canadian National Collection of Insects, Arachnids and Nematodes
WMIC 0207	WMIC 0207	WMIC 0207	WMIC	Canadian National Collection of Insects, Arachnids and Nematodes
WMIC 0208	WMIC 0208	WMIC 0208	WMIC	Canadian National Collection of Insects, Arachnids and Nematodes
WMIC 0209	WMIC 0209	WMIC 0209	WMIC	Canadian National Collection of Insects, Arachnids and Nematodes
WMIC 0210	WMIC 0210	WMIC 0210	WMIC	Canadian National Collection of Insects, Arachnids and Nematodes
WMIC 0211	WMIC 0211	WMIC 0211	WMIC	Canadian National Collection of Insects, Arachnids and Nematodes
WMIC 0212	WMIC 0212	WMIC 0212	WMIC	Canadian National Collection of Insects, Arachnids and Nematodes
WMIC 0213	WMIC 0213	WMIC 0213	WMIC	Canadian National Collection of Insects, Arachnids and Nematodes
WMIC 0215	WMIC 0215	WMIC 0215	WMIC	Canadian National Collection of Insects, Arachnids and Nematodes
WMIC 0216	WMIC 0216	WMIC 0216	WMIC	Canadian National Collection of Insects, Arachnids and Nematodes
WMIC 0217	WMIC 0217	WMIC 0217	WMIC	Canadian National Collection of Insects, Arachnids and Nematodes
WMIC 0218	WMIC 0218	WMIC 0218	WMIC	Canadian National Collection of Insects, Arachnids and Nematodes
WMIC 0219	WMIC 0219	WMIC 0219	WMIC	Canadian National Collection of Insects, Arachnids and Nematodes
WMIC 0220	WMIC 0220	WMIC 0220	WMIC	Canadian National Collection of Insects, Arachnids and Nematodes
WMIC 0221	WMIC 0221	WMIC 0221	WMIC	Canadian National Collection of Insects, Arachnids and Nematodes
WMIC 0222	WMIC 0222	WMIC 0222	WMIC	Canadian National Collection of Insects, Arachnids and Nematodes
WMIC 0223	WMIC 0223	WMIC 0223	WMIC	Canadian National Collection of Insects, Arachnids and Nematodes
WMIC 0224	WMIC 0224	WMIC 0224	WMIC	Canadian National Collection of Insects, Arachnids and Nematodes
WMIC 0225	WMIC 0225	WMIC 0225	WMIC	Canadian National Collection of Insects, Arachnids and Nematodes
WMIC 0226	WMIC 0226	WMIC 0226	WMIC	Canadian National Collection of Insects, Arachnids and Nematodes
WMIC 0231	WMIC 0231	WMIC 0231	WMIC	Canadian National Collection of Insects, Arachnids and Nematodes
WMIC 0246	WMIC 0246	WMIC 0246	WMIC	Canadian National Collection of Insects, Arachnids and Nematodes
WMIC 0512	WMIC 0512	WMIC 0512	WMIC	Canadian National Collection of Insects, Arachnids and Nematodes

## Sheet: Taxonomy
Project:	SEARCH: Marker(COI-5P) Tax(Microplitis) Geo(Canada:Alaska)			User :	Jose Leonardo Fernandez Triana
Created :	12-August-2010
Sample ID	Phylum	Class	Order	Family	Subfamily	Genus	Species	Identifier	Identifier email
06-PROBE-1461	Arthropoda	Insecta	Hymenoptera	Braconidae	Microgastrinae	Microplitis	Microplitis jft04	Jose Leonardo Fernandez Triana	jftriana@uoguelph.ca
06-PROBE-1483	Arthropoda	Insecta	Hymenoptera	Braconidae	Microgastrinae	Microplitis	Microplitis jft04	Jose Leonardo Fernandez Triana	jftriana@uoguelph.ca
06-PROBE-1500	Arthropoda	Insecta	Hymenoptera	Braconidae	Microgastrinae	Microplitis	Microplitis jft04	Jose Leonardo Fernandez Triana	jftriana@uoguelph.ca
06-PROBE-1550	Arthropoda	Insecta	Hymenoptera	Braconidae	Microgastrinae	Microplitis	Microplitis varicolor	Jose Leonardo Fernandez Triana	jftriana@uoguelph.ca
06-PROBE-3344	Arthropoda	Insecta	Hymenoptera	Braconidae	Microgastrinae	Microplitis	Microplitis jft04	Jose Leonardo Fernandez Triana	jftriana@uoguelph.ca
07PROBE-20024	Arthropoda	Insecta	Hymenoptera	Braconidae	Microgastrinae	Microplitis	Microplitis jft09	Jose Leonardo Fernandez Triana	jftriana@uoguelph.ca
07PROBE-20085	Arthropoda	Insecta	Hymenoptera	Braconidae	Microgastrinae	Microplitis	Microplitis varicolor	Jose Leonardo Fernandez Triana	jftriana@uoguelph.ca
07PROBE-20086	Arthropoda	Insecta	Hymenoptera	Braconidae	Microgastrinae	Microplitis	Microplitis jft04	Jose Leonardo Fernandez Triana	jftriana@uoguelph.ca
07PROBE-20087	Arthropoda	Insecta	Hymenoptera	Braconidae	Microgastrinae	Microplitis	Microplitis jft04	Jose Leonardo Fernandez Triana	jftriana@uoguelph.ca
07PROBE-20088	Arthropoda	Insecta	Hymenoptera	Braconidae	Microgastrinae	Microplitis	Microplitis varicolor	Jose Leonardo Fernandez Triana	jftriana@uoguelph.ca
07PROBE-20090	Arthropoda	Insecta	Hymenoptera	Braconidae	Microgastrinae	Microplitis	Microplitis jft06	Jose Leonardo Fernandez Triana	jftriana@uoguelph.ca
07PROBE-20093	Arthropoda	Insecta	Hymenoptera	Braconidae	Microgastrinae	Microplitis	Microplitis jft04	Jose Leonardo Fernandez Triana	jftriana@uoguelph.ca
07PROBE-20094	Arthropoda	Insecta	Hymenoptera	Braconidae	Microgastrinae	Microplitis	Microplitis jft04	Jose Leonardo Fernandez Triana	jftriana@uoguelph.ca
07PROBE-20102	Arthropoda	Insecta	Hymenoptera	Braconidae	Microgastrinae	Microplitis	Microplitis varicolor	Jose Leonardo Fernandez Triana	jftriana@uoguelph.ca
07PROBE-20103	Arthropoda	Insecta	Hymenoptera	Braconidae	Microgastrinae	Microplitis	Microplitis varicolor	Jose Leonardo Fernandez Triana	jftriana@uoguelph.ca
07PROBE-20107	Arthropoda	Insecta	Hymenoptera	Braconidae	Microgastrinae	Microplitis	Microplitis jft04	Jose Leonardo Fernandez Triana	jftriana@uoguelph.ca
07PROBE-20108	Arthropoda	Insecta	Hymenoptera	Braconidae	Microgastrinae	Microplitis	Microplitis varicolor	Jose Leonardo Fernandez Triana	jftriana@uoguelph.ca
07PROBE-20173	Arthropoda	Insecta	Hymenoptera	Braconidae	Microgastrinae	Microplitis	Microplitis varicolor	Jose Leonardo Fernandez Triana	jftriana@uoguelph.ca
07PROBE-20193	Arthropoda	Insecta	Hymenoptera	Braconidae	Microgastrinae	Microplitis	Microplitis varicolor	Jose Leonardo Fernandez Triana	jftriana@uoguelph.ca
07PROBE-20233	Arthropoda	Insecta	Hymenoptera	Braconidae	Microgastrinae	Microplitis	Microplitis jft04	Jose Leonardo Fernandez Triana	jftriana@uoguelph.ca
07PROBE-20234	Arthropoda	Insecta	Hymenoptera	Braconidae	Microgastrinae	Microplitis	Microplitis varicolor	Jose Leonardo Fernandez Triana	jftriana@uoguelph.ca
07PROBE-20235	Arthropoda	Insecta	Hymenoptera	Braconidae	Microgastrinae	Microplitis	Microplitis jft04	Jose Leonardo Fernandez Triana	jftriana@uoguelph.ca
07PROBE-20236	Arthropoda	Insecta	Hymenoptera	Braconidae	Microgastrinae	Microplitis	Microplitis varicolor	Jose Leonardo Fernandez Triana	jftriana@uoguelph.ca
07PROBE-20237	Arthropoda	Insecta	Hymenoptera	Braconidae	Microgastrinae	Microplitis	Microplitis jft04	Jose Leonardo Fernandez Triana	jftriana@uoguelph.ca
07PROBE-20239	Arthropoda	Insecta	Hymenoptera	Braconidae	Microgastrinae	Microplitis	Microplitis varicolor	Jose Leonardo Fernandez Triana	jftriana@uoguelph.ca
07PROBE-20243	Arthropoda	Insecta	Hymenoptera	Braconidae	Microgastrinae	Microplitis	Microplitis varicolor	Jose Leonardo Fernandez Triana	jftriana@uoguelph.ca
07PROBE-20250	Arthropoda	Insecta	Hymenoptera	Braconidae	Microgastrinae	Microplitis	Microplitis varicolor	Jose Leonardo Fernandez Triana	jftriana@uoguelph.ca
07PROBE-20251	Arthropoda	Insecta	Hymenoptera	Braconidae	Microgastrinae	Microplitis	Microplitis varicolor	Jose Leonardo Fernandez Triana	jftriana@uoguelph.ca
07PROBE-20253	Arthropoda	Insecta	Hymenoptera	Braconidae	Microgastrinae	Microplitis	Microplitis varicolor	Jose Leonardo Fernandez Triana	jftriana@uoguelph.ca
07PROBE-20256	Arthropoda	Insecta	Hymenoptera	Braconidae	Microgastrinae	Microplitis	Microplitis jft04	Jose Leonardo Fernandez Triana	jftriana@uoguelph.ca
07PROBE-20258	Arthropoda	Insecta	Hymenoptera	Braconidae	Microgastrinae	Microplitis	Microplitis jft04	Jose Leonardo Fernandez Triana	jftriana@uoguelph.ca
07PROBE-20259	Arthropoda	Insecta	Hymenoptera	Braconidae	Microgastrinae	Microplitis	Microplitis jft05	Jose Leonardo Fernandez Triana	jftriana@uoguelph.ca
07PROBE-20262	Arthropoda	Insecta	Hymenoptera	Braconidae	Microgastrinae	Microplitis	Microplitis varicolor	Jose Leonardo Fernandez Triana	jftriana@uoguelph.ca
07PROBE-20263	Arthropoda	Insecta	Hymenoptera	Braconidae	Microgastrinae	Microplitis	Microplitis varicolor	Jose Leonardo Fernandez Triana	jftriana@uoguelph.ca
07PROBE-20264	Arthropoda	Insecta	Hymenoptera	Braconidae	Microgastrinae	Microplitis	Microplitis varicolor	Jose Leonardo Fernandez Triana	jftriana@uoguelph.ca
07PROBE-20266	Arthropoda	Insecta	Hymenoptera	Braconidae	Microgastrinae	Microplitis	Microplitis jft04	Jose Leonardo Fernandez Triana	jftriana@uoguelph.ca
07PROBE-20268	Arthropoda	Insecta	Hymenoptera	Braconidae	Microgastrinae	Microplitis	Microplitis varicolor	Jose Leonardo Fernandez Triana	jftriana@uoguelph.ca
07PROBE-20271	Arthropoda	Insecta	Hymenoptera	Braconidae	Microgastrinae	Microplitis	Microplitis jft04	Jose Leonardo Fernandez Triana	jftriana@uoguelph.ca
07PROBE-20274	Arthropoda	Insecta	Hymenoptera	Braconidae	Microgastrinae	Microplitis	Microplitis jft08	Jose Leonardo Fernandez Triana	jftriana@uoguelph.ca
07PROBE-20276	Arthropoda	Insecta	Hymenoptera	Braconidae	Microgastrinae	Microplitis	Microplitis jft08	Jose Leonardo Fernandez Triana	jftriana@uoguelph.ca
07PROBE-20277	Arthropoda	Insecta	Hymenoptera	Braconidae	Microgastrinae	Microplitis	Microplitis varicolor	Jose Leonardo Fernandez Triana	jftriana@uoguelph.ca
07PROBE-20302	Arthropoda	Insecta	Hymenoptera	Braconidae	Microgastrinae	Microplitis	Microplitis jft08	Jose Leonardo Fernandez Triana	jftriana@uoguelph.ca
07PROBE-20315	Arthropoda	Insecta	Hymenoptera	Braconidae	Microgastrinae	Microplitis	Microplitis jft08	Jose Leonardo Fernandez Triana	jftriana@uoguelph.ca
07PROBE-20364	Arthropoda	Insecta	Hymenoptera	Braconidae	Microgastrinae	Microplitis	Microplitis jft08	Jose Leonardo Fernandez Triana	jftriana@uoguelph.ca
07PROBE-20367	Arthropoda	Insecta	Hymenoptera	Braconidae	Microgastrinae	Microplitis	Microplitis jft08	Jose Leonardo Fernandez Triana	jftriana@uoguelph.ca
07PROBE-20368	Arthropoda	Insecta	Hymenoptera	Braconidae	Microgastrinae	Microplitis	Microplitis varicolor	Jose Leonardo Fernandez Triana	jftriana@uoguelph.ca
07PROBE-20402	Arthropoda	Insecta	Hymenoptera	Braconidae	Microgastrinae	Microplitis	Microplitis varicolor	Jose Leonardo Fernandez Triana	jftriana@uoguelph.ca
07PROBE-20410	Arthropoda	Insecta	Hymenoptera	Braconidae	Microgastrinae	Microplitis	Microplitis varicolor	Jose Leonardo Fernandez Triana	jftriana@uoguelph.ca
07PROBE-20666	Arthropoda	Insecta	Hymenoptera	Braconidae	Microgastrinae	Microplitis	Microplitis jft04	Jose Leonardo Fernandez Triana	jftriana@uoguelph.ca
07PROBE-20698	Arthropoda	Insecta	Hymenoptera	Braconidae	Microgastrinae	Microplitis	Microplitis jft10	Jose Leonardo Fernandez Triana	jftriana@uoguelph.ca
07PROBE-20790	Arthropoda	Insecta	Hymenoptera	Braconidae	Microgastrinae	Microplitis	Microplitis jft06	Jose Leonardo Fernandez Triana	jftriana@uoguelph.ca
07PROBE-20792	Arthropoda	Insecta	Hymenoptera	Braconidae	Microgastrinae	Microplitis	Microplitis varicolor	Jose Leonardo Fernandez Triana	jftriana@uoguelph.ca
07PROBE-20800	Arthropoda	Insecta	Hymenoptera	Braconidae	Microgastrinae	Microplitis	Microplitis jft08	Jose Leonardo Fernandez Triana	jftriana@uoguelph.ca
07PROBE-20802	Arthropoda	Insecta	Hymenoptera	Braconidae	Microgastrinae	Microplitis	Microplitis jft07	Jose Leonardo Fernandez Triana	jftriana@uoguelph.ca
07PROBE-20803	Arthropoda	Insecta	Hymenoptera	Braconidae	Microgastrinae	Microplitis	Microplitis jft04	Jose Leonardo Fernandez Triana	jftriana@uoguelph.ca
07PROBE-20809	Arthropoda	Insecta	Hymenoptera	Braconidae	Microgastrinae	Microplitis	Microplitis jft07	Jose Leonardo Fernandez Triana	jftriana@uoguelph.ca
07PROBE-20810	Arthropoda	Insecta	Hymenoptera	Braconidae	Microgastrinae	Microplitis	Microplitis jft07	Jose Leonardo Fernandez Triana	jftriana@uoguelph.ca
07PROBE-20815	Arthropoda	Insecta	Hymenoptera	Braconidae	Microgastrinae	Microplitis	Microplitis jft07	Jose Leonardo Fernandez Triana	jftriana@uoguelph.ca
07PROBE-20816	Arthropoda	Insecta	Hymenoptera	Braconidae	Microgastrinae	Microplitis	Microplitis varicolor	Jose Leonardo Fernandez Triana	jftriana@uoguelph.ca
07PROBE-20821	Arthropoda	Insecta	Hymenoptera	Braconidae	Microgastrinae	Microplitis	Microplitis jft07	Jose Leonardo Fernandez Triana	jftriana@uoguelph.ca
07PROBE-20872	Arthropoda	Insecta	Hymenoptera	Braconidae	Microgastrinae	Microplitis	Microplitis jft10	Jose Leonardo Fernandez Triana	jftriana@uoguelph.ca
07PROBE-22317	Arthropoda	Insecta	Hymenoptera	Braconidae	Microgastrinae	Microplitis	Microplitis jft10	Jose Leonardo Fernandez Triana	jftriana@uoguelph.ca
07PROBE-22329	Arthropoda	Insecta	Hymenoptera	Braconidae	Microgastrinae	Microplitis	Microplitis jft04	Jose Leonardo Fernandez Triana	jftriana@uoguelph.ca
07PROBE-22341	Arthropoda	Insecta	Hymenoptera	Braconidae	Microgastrinae	Microplitis	Microplitis varicolor	Jose Leonardo Fernandez Triana	jftriana@uoguelph.ca
07PROBE-22342	Arthropoda	Insecta	Hymenoptera	Braconidae	Microgastrinae	Microplitis	Microplitis jft06	Jose Leonardo Fernandez Triana	jftriana@uoguelph.ca
07PROBE-22346	Arthropoda	Insecta	Hymenoptera	Braconidae	Microgastrinae	Microplitis	Microplitis varicolor	Jose Leonardo Fernandez Triana	jftriana@uoguelph.ca
07PROBE-22348	Arthropoda	Insecta	Hymenoptera	Braconidae	Microgastrinae	Microplitis	Microplitis varicolor	Jose Leonardo Fernandez Triana	jftriana@uoguelph.ca
07PROBE-22349	Arthropoda	Insecta	Hymenoptera	Braconidae	Microgastrinae	Microplitis	Microplitis jft04	Jose Leonardo Fernandez Triana	jftriana@uoguelph.ca
07PROBE-22352	Arthropoda	Insecta	Hymenoptera	Braconidae	Microgastrinae	Microplitis	Microplitis varicolor	Jose Leonardo Fernandez Triana	jftriana@uoguelph.ca
07PROBE-22354	Arthropoda	Insecta	Hymenoptera	Braconidae	Microgastrinae	Microplitis	Microplitis varicolor	Jose Leonardo Fernandez Triana	jftriana@uoguelph.ca
07PROBE-22355	Arthropoda	Insecta	Hymenoptera	Braconidae	Microgastrinae	Microplitis	Microplitis varicolor	Jose Leonardo Fernandez Triana	jftriana@uoguelph.ca
07PROBE-22356	Arthropoda	Insecta	Hymenoptera	Braconidae	Microgastrinae	Microplitis	Microplitis varicolor	Jose Leonardo Fernandez Triana	jftriana@uoguelph.ca
07PROBE-22357	Arthropoda	Insecta	Hymenoptera	Braconidae	Microgastrinae	Microplitis	Microplitis varicolor	Jose Leonardo Fernandez Triana	jftriana@uoguelph.ca
07PROBE-22358	Arthropoda	Insecta	Hymenoptera	Braconidae	Microgastrinae	Microplitis	Microplitis varicolor	Jose Leonardo Fernandez Triana	jftriana@uoguelph.ca
07PROBE-22359	Arthropoda	Insecta	Hymenoptera	Braconidae	Microgastrinae	Microplitis	Microplitis varicolor	Jose Leonardo Fernandez Triana	jftriana@uoguelph.ca
07PROBE-22360	Arthropoda	Insecta	Hymenoptera	Braconidae	Microgastrinae	Microplitis	Microplitis varicolor	Jose Leonardo Fernandez Triana	jftriana@uoguelph.ca
07PROBE-22361	Arthropoda	Insecta	Hymenoptera	Braconidae	Microgastrinae	Microplitis	Microplitis varicolor	Jose Leonardo Fernandez Triana	jftriana@uoguelph.ca
07PROBE-22367	Arthropoda	Insecta	Hymenoptera	Braconidae	Microgastrinae	Microplitis	Microplitis varicolor	Jose Leonardo Fernandez Triana	jftriana@uoguelph.ca
07PROBE-22368	Arthropoda	Insecta	Hymenoptera	Braconidae	Microgastrinae	Microplitis	Microplitis jft04	Jose Leonardo Fernandez Triana	jftriana@uoguelph.ca
07PROBE-22370	Arthropoda	Insecta	Hymenoptera	Braconidae	Microgastrinae	Microplitis	Microplitis jft04	Jose Leonardo Fernandez Triana	jftriana@uoguelph.ca
07PROBE-22371	Arthropoda	Insecta	Hymenoptera	Braconidae	Microgastrinae	Microplitis	Microplitis jft06	Jose Leonardo Fernandez Triana	jftriana@uoguelph.ca
07PROBE-22372	Arthropoda	Insecta	Hymenoptera	Braconidae	Microgastrinae	Microplitis	Microplitis varicolor	Jose Leonardo Fernandez Triana	jftriana@uoguelph.ca
07PROBE-22396	Arthropoda	Insecta	Hymenoptera	Braconidae	Microgastrinae	Microplitis	Microplitis jft04	Jose Leonardo Fernandez Triana	jftriana@uoguelph.ca
07PROBE-22399	Arthropoda	Insecta	Hymenoptera	Braconidae	Microgastrinae	Microplitis	Microplitis jft02	Jose Leonardo Fernandez Triana	jftriana@uoguelph.ca
07PROBE-22415	Arthropoda	Insecta	Hymenoptera	Braconidae	Microgastrinae	Microplitis	Microplitis varicolor	Jose Leonardo Fernandez Triana	jftriana@uoguelph.ca
07PROBE-22418	Arthropoda	Insecta	Hymenoptera	Braconidae	Microgastrinae	Microplitis	Microplitis varicolor	Jose Leonardo Fernandez Triana	jftriana@uoguelph.ca
07PROBE-22419	Arthropoda	Insecta	Hymenoptera	Braconidae	Microgastrinae	Microplitis	Microplitis jft02	Jose Leonardo Fernandez Triana	jftriana@uoguelph.ca
07PROBE-22420	Arthropoda	Insecta	Hymenoptera	Braconidae	Microgastrinae	Microplitis	Microplitis jft12	Jose Leonardo Fernandez Triana	jftriana@uoguelph.ca
07PROBE-22424	Arthropoda	Insecta	Hymenoptera	Braconidae	Microgastrinae	Microplitis	Microplitis jft12	Jose Leonardo Fernandez Triana	jftriana@uoguelph.ca
07PROBE-22428	Arthropoda	Insecta	Hymenoptera	Braconidae	Microgastrinae	Microplitis	Microplitis varicolor	Jose Leonardo Fernandez Triana	jftriana@uoguelph.ca
07PROBE-22429	Arthropoda	Insecta	Hymenoptera	Braconidae	Microgastrinae	Microplitis	Microplitis varicolor	Jose Leonardo Fernandez Triana	jftriana@uoguelph.ca
07PROBE-22432	Arthropoda	Insecta	Hymenoptera	Braconidae	Microgastrinae	Microplitis	Microplitis jft08	Jose Leonardo Fernandez Triana	jftriana@uoguelph.ca
07PROBE-23389	Arthropoda	Insecta	Hymenoptera	Braconidae	Microgastrinae	Microplitis	Microplitis jft04	Jose Leonardo Fernandez Triana	jftriana@uoguelph.ca
07PROBE-23392	Arthropoda	Insecta	Hymenoptera	Braconidae	Microgastrinae	Microplitis	Microplitis jft04	Jose Leonardo Fernandez Triana	jftriana@uoguelph.ca
07PROBE-23394	Arthropoda	Insecta	Hymenoptera	Braconidae	Microgastrinae	Microplitis	Microplitis jft02	Jose Leonardo Fernandez Triana	jftriana@uoguelph.ca
07PROBE-23402	Arthropoda	Insecta	Hymenoptera	Braconidae	Microgastrinae	Microplitis	Microplitis varicolor	Jose Leonardo Fernandez Triana	jftriana@uoguelph.ca
07PROBE-23403	Arthropoda	Insecta	Hymenoptera	Braconidae	Microgastrinae	Microplitis	Microplitis jft04	Jose Leonardo Fernandez Triana	jftriana@uoguelph.ca
07PROBE-23404	Arthropoda	Insecta	Hymenoptera	Braconidae	Microgastrinae	Microplitis	Microplitis varicolor	Jose Leonardo Fernandez Triana	jftriana@uoguelph.ca
07PROBE-23405	Arthropoda	Insecta	Hymenoptera	Braconidae	Microgastrinae	Microplitis	Microplitis varicolor	Jose Leonardo Fernandez Triana	jftriana@uoguelph.ca
07PROBE-23406	Arthropoda	Insecta	Hymenoptera	Braconidae	Microgastrinae	Microplitis	Microplitis jft02	Jose Leonardo Fernandez Triana	jftriana@uoguelph.ca
07PROBE-23407	Arthropoda	Insecta	Hymenoptera	Braconidae	Microgastrinae	Microplitis	Microplitis jft07	Jose Leonardo Fernandez Triana	jftriana@uoguelph.ca
07PROBE-23408	Arthropoda	Insecta	Hymenoptera	Braconidae	Microgastrinae	Microplitis	Microplitis jft02	Jose Leonardo Fernandez Triana	jftriana@uoguelph.ca
07PROBE-23410	Arthropoda	Insecta	Hymenoptera	Braconidae	Microgastrinae	Microplitis	Microplitis jft07	Jose Leonardo Fernandez Triana	jftriana@uoguelph.ca
07PROBE-23412	Arthropoda	Insecta	Hymenoptera	Braconidae	Microgastrinae	Microplitis	Microplitis varicolor	Jose Leonardo Fernandez Triana	jftriana@uoguelph.ca
07PROBE-23414	Arthropoda	Insecta	Hymenoptera	Braconidae	Microgastrinae	Microplitis	Microplitis varicolor	Jose Leonardo Fernandez Triana	jftriana@uoguelph.ca
07PROBE-23415	Arthropoda	Insecta	Hymenoptera	Braconidae	Microgastrinae	Microplitis	Microplitis jft02	Jose Leonardo Fernandez Triana	jftriana@uoguelph.ca
07PROBE-23418	Arthropoda	Insecta	Hymenoptera	Braconidae	Microgastrinae	Microplitis	Microplitis varicolor	Jose Leonardo Fernandez Triana	jftriana@uoguelph.ca
07PROBE-23419	Arthropoda	Insecta	Hymenoptera	Braconidae	Microgastrinae	Microplitis	Microplitis varicolor	Jose Leonardo Fernandez Triana	jftriana@uoguelph.ca
07PROBE-23421	Arthropoda	Insecta	Hymenoptera	Braconidae	Microgastrinae	Microplitis	Microplitis varicolor	Jose Leonardo Fernandez Triana	jftriana@uoguelph.ca
07PROBE-23427	Arthropoda	Insecta	Hymenoptera	Braconidae	Microgastrinae	Microplitis	Microplitis varicolor	Jose Leonardo Fernandez Triana	jftriana@uoguelph.ca
07PROBE-23430	Arthropoda	Insecta	Hymenoptera	Braconidae	Microgastrinae	Microplitis	Microplitis jft04	Jose Leonardo Fernandez Triana	jftriana@uoguelph.ca
07PROBE-23434	Arthropoda	Insecta	Hymenoptera	Braconidae	Microgastrinae	Microplitis	Microplitis varicolor	Jose Leonardo Fernandez Triana	jftriana@uoguelph.ca
07PROBE-23436	Arthropoda	Insecta	Hymenoptera	Braconidae	Microgastrinae	Microplitis	Microplitis varicolor	Jose Leonardo Fernandez Triana	jftriana@uoguelph.ca
07PROBE-23440	Arthropoda	Insecta	Hymenoptera	Braconidae	Microgastrinae	Microplitis	Microplitis varicolor	Jose Leonardo Fernandez Triana	jftriana@uoguelph.ca
07PROBE-23441	Arthropoda	Insecta	Hymenoptera	Braconidae	Microgastrinae	Microplitis	Microplitis varicolor	Jose Leonardo Fernandez Triana	jftriana@uoguelph.ca
07PROBE-24231	Arthropoda	Insecta	Hymenoptera	Braconidae	Microgastrinae	Microplitis	Microplitis jft10	Jose Leonardo Fernandez Triana	jftriana@uoguelph.ca
07PROBE-24232	Arthropoda	Insecta	Hymenoptera	Braconidae	Microgastrinae	Microplitis	Microplitis varicolor	Jose Leonardo Fernandez Triana	jftriana@uoguelph.ca
08BBHYM-0795	Arthropoda	Insecta	Hymenoptera	Braconidae	Microgastrinae	Microplitis	Microplitis plutellae	Jose Leonardo Fernandez Triana	jftriana@uoguelph.ca
08BBHYM-0926	Arthropoda	Insecta	Hymenoptera	Braconidae	Microgastrinae	Microplitis	Microplitis jft46	Jose Leonardo Fernandez Triana	jftriana@uoguelph.ca
09BBEHY-0663	Arthropoda	Insecta	Hymenoptera	Braconidae	Microgastrinae	Microplitis
09BBEHY-0694	Arthropoda	Insecta	Hymenoptera	Braconidae	Microgastrinae	Microplitis	Microplitis jft33
CAM0091	Arthropoda	Insecta	Hymenoptera	Braconidae	Microgastrinae	Microplitis	Microplitis varicolor	Jose Leonardo Fernandez Triana	jftriana@uoguelph.ca
CAM0092	Arthropoda	Insecta	Hymenoptera	Braconidae	Microgastrinae	Microplitis	Microplitis jft16	Jose Leonardo Fernandez Triana	jftriana@uoguelph.ca
CAM0093	Arthropoda	Insecta	Hymenoptera	Braconidae	Microgastrinae	Microplitis	Microplitis varicolor	Jose Leonardo Fernandez Triana	jftriana@uoguelph.ca
CAM0094	Arthropoda	Insecta	Hymenoptera	Braconidae	Microgastrinae	Microplitis	Microplitis varicolor	Jose Leonardo Fernandez Triana	jftriana@uoguelph.ca
CAM0095	Arthropoda	Insecta	Hymenoptera	Braconidae	Microgastrinae	Microplitis	Microplitis varicolor	Jose Leonardo Fernandez Triana	jftriana@uoguelph.ca
CAM0169	Arthropoda	Insecta	Hymenoptera	Braconidae	Microgastrinae	Microplitis	Microplitis jft09	Jose Leonardo Fernandez Triana	jftriana@uoguelph.ca
CAM0170	Arthropoda	Insecta	Hymenoptera	Braconidae	Microgastrinae	Microplitis	Microplitis varicolor	Jose Leonardo Fernandez Triana	jftriana@uoguelph.ca
CAM0171	Arthropoda	Insecta	Hymenoptera	Braconidae	Microgastrinae	Microplitis	Microplitis varicolor	Jose Leonardo Fernandez Triana	jftriana@uoguelph.ca
CAM0172	Arthropoda	Insecta	Hymenoptera	Braconidae	Microgastrinae	Microplitis	Microplitis varicolor	Jose Leonardo Fernandez Triana	jftriana@uoguelph.ca
CAM0173	Arthropoda	Insecta	Hymenoptera	Braconidae	Microgastrinae	Microplitis	Microplitis varicolor	Jose Leonardo Fernandez Triana	jftriana@uoguelph.ca
CAM0174	Arthropoda	Insecta	Hymenoptera	Braconidae	Microgastrinae	Microplitis	Microplitis jft16	Jose Leonardo Fernandez Triana	jftriana@uoguelph.ca
CAM0175	Arthropoda	Insecta	Hymenoptera	Braconidae	Microgastrinae	Microplitis	Microplitis varicolor	Jose Leonardo Fernandez Triana	jftriana@uoguelph.ca
CAM0176	Arthropoda	Insecta	Hymenoptera	Braconidae	Microgastrinae	Microplitis	Microplitis varicolor	Jose Leonardo Fernandez Triana	jftriana@uoguelph.ca
CAM0177	Arthropoda	Insecta	Hymenoptera	Braconidae	Microgastrinae	Microplitis	Microplitis varicolor	Jose Leonardo Fernandez Triana	jftriana@uoguelph.ca
CAM0178	Arthropoda	Insecta	Hymenoptera	Braconidae	Microgastrinae	Microplitis	Microplitis varicolor	Jose Leonardo Fernandez Triana	jftriana@uoguelph.ca
CAM0179	Arthropoda	Insecta	Hymenoptera	Braconidae	Microgastrinae	Microplitis	Microplitis jft16	Jose Leonardo Fernandez Triana	jftriana@uoguelph.ca
CAM0180	Arthropoda	Insecta	Hymenoptera	Braconidae	Microgastrinae	Microplitis	Microplitis varicolor	Jose Leonardo Fernandez Triana	jftriana@uoguelph.ca
CAM0181	Arthropoda	Insecta	Hymenoptera	Braconidae	Microgastrinae	Microplitis	Microplitis jft16	Jose Leonardo Fernandez Triana	jftriana@uoguelph.ca
CAM0182	Arthropoda	Insecta	Hymenoptera	Braconidae	Microgastrinae	Microplitis	Microplitis varicolor	Jose Leonardo Fernandez Triana	jftriana@uoguelph.ca
CAM0183	Arthropoda	Insecta	Hymenoptera	Braconidae	Microgastrinae	Microplitis	Microplitis varicolor	Jose Leonardo Fernandez Triana	jftriana@uoguelph.ca
CAM0184	Arthropoda	Insecta	Hymenoptera	Braconidae	Microgastrinae	Microplitis	Microplitis jft21	Jose Leonardo Fernandez Triana	jftriana@uoguelph.ca
CAM0185	Arthropoda	Insecta	Hymenoptera	Braconidae	Microgastrinae	Microplitis	Microplitis varicolor	Jose Leonardo Fernandez Triana	jftriana@uoguelph.ca
CAM0186	Arthropoda	Insecta	Hymenoptera	Braconidae	Microgastrinae	Microplitis	Microplitis varicolor	Jose Leonardo Fernandez Triana	jftriana@uoguelph.ca
CAM0187	Arthropoda	Insecta	Hymenoptera	Braconidae	Microgastrinae	Microplitis	Microplitis varicolor	Jose Leonardo Fernandez Triana	jftriana@uoguelph.ca
CAM0188	Arthropoda	Insecta	Hymenoptera	Braconidae	Microgastrinae	Microplitis	Microplitis varicolor	Jose Leonardo Fernandez Triana	jftriana@uoguelph.ca
CAM0189	Arthropoda	Insecta	Hymenoptera	Braconidae	Microgastrinae	Microplitis	Microplitis varicolor	Jose Leonardo Fernandez Triana	jftriana@uoguelph.ca
CAM0190	Arthropoda	Insecta	Hymenoptera	Braconidae	Microgastrinae	Microplitis	Microplitis varicolor	Jose Leonardo Fernandez Triana	jftriana@uoguelph.ca
CAM0191	Arthropoda	Insecta	Hymenoptera	Braconidae	Microgastrinae	Microplitis	Microplitis varicolor	Jose Leonardo Fernandez Triana	jftriana@uoguelph.ca
CAM0192	Arthropoda	Insecta	Hymenoptera	Braconidae	Microgastrinae	Microplitis	Microplitis varicolor	Jose Leonardo Fernandez Triana	jftriana@uoguelph.ca
CAM0193	Arthropoda	Insecta	Hymenoptera	Braconidae	Microgastrinae	Microplitis	Microplitis varicolor	Jose Leonardo Fernandez Triana	jftriana@uoguelph.ca
CAM0194	Arthropoda	Insecta	Hymenoptera	Braconidae	Microgastrinae	Microplitis	Microplitis varicolor	Jose Leonardo Fernandez Triana	jftriana@uoguelph.ca
CAM0195	Arthropoda	Insecta	Hymenoptera	Braconidae	Microgastrinae	Microplitis	Microplitis jft09	Jose Leonardo Fernandez Triana	jftriana@uoguelph.ca
CAM0196	Arthropoda	Insecta	Hymenoptera	Braconidae	Microgastrinae	Microplitis	Microplitis varicolor	Jose Leonardo Fernandez Triana	jftriana@uoguelph.ca
CAM0197	Arthropoda	Insecta	Hymenoptera	Braconidae	Microgastrinae	Microplitis	Microplitis varicolor	Jose Leonardo Fernandez Triana	jftriana@uoguelph.ca
CAM0198	Arthropoda	Insecta	Hymenoptera	Braconidae	Microgastrinae	Microplitis	Microplitis jft16	Jose Leonardo Fernandez Triana	jftriana@uoguelph.ca
CAM0199	Arthropoda	Insecta	Hymenoptera	Braconidae	Microgastrinae	Microplitis	Microplitis jft16	Jose Leonardo Fernandez Triana	jftriana@uoguelph.ca
CAM0200	Arthropoda	Insecta	Hymenoptera	Braconidae	Microgastrinae	Microplitis	Microplitis varicolor	Jose Leonardo Fernandez Triana	jftriana@uoguelph.ca
CAM0201	Arthropoda	Insecta	Hymenoptera	Braconidae	Microgastrinae	Microplitis	Microplitis varicolor	Jose Leonardo Fernandez Triana	jftriana@uoguelph.ca
CAM0202	Arthropoda	Insecta	Hymenoptera	Braconidae	Microgastrinae	Microplitis	Microplitis varicolor	Jose Leonardo Fernandez Triana	jftriana@uoguelph.ca
CAM0203	Arthropoda	Insecta	Hymenoptera	Braconidae	Microgastrinae	Microplitis	Microplitis jft16	Jose Leonardo Fernandez Triana	jftriana@uoguelph.ca
CAM0204	Arthropoda	Insecta	Hymenoptera	Braconidae	Microgastrinae	Microplitis	Microplitis jft16	Jose Leonardo Fernandez Triana	jftriana@uoguelph.ca
CAM0205	Arthropoda	Insecta	Hymenoptera	Braconidae	Microgastrinae	Microplitis	Microplitis varicolor	Jose Leonardo Fernandez Triana	jftriana@uoguelph.ca
CAM0206	Arthropoda	Insecta	Hymenoptera	Braconidae	Microgastrinae	Microplitis	Microplitis varicolor	Jose Leonardo Fernandez Triana	jftriana@uoguelph.ca
CAM0207	Arthropoda	Insecta	Hymenoptera	Braconidae	Microgastrinae	Microplitis	Microplitis varicolor	Jose Leonardo Fernandez Triana	jftriana@uoguelph.ca
CAM0208	Arthropoda	Insecta	Hymenoptera	Braconidae	Microgastrinae	Microplitis	Microplitis varicolor	Jose Leonardo Fernandez Triana	jftriana@uoguelph.ca
CAM0209	Arthropoda	Insecta	Hymenoptera	Braconidae	Microgastrinae	Microplitis	Microplitis varicolor	Jose Leonardo Fernandez Triana	jftriana@uoguelph.ca
CAM0210	Arthropoda	Insecta	Hymenoptera	Braconidae	Microgastrinae	Microplitis	Microplitis jft16	Jose Leonardo Fernandez Triana	jftriana@uoguelph.ca
CAM0211	Arthropoda	Insecta	Hymenoptera	Braconidae	Microgastrinae	Microplitis	Microplitis varicolor	Jose Leonardo Fernandez Triana	jftriana@uoguelph.ca
CAM0212	Arthropoda	Insecta	Hymenoptera	Braconidae	Microgastrinae	Microplitis	Microplitis jft16	Jose Leonardo Fernandez Triana	jftriana@uoguelph.ca
CAM0213	Arthropoda	Insecta	Hymenoptera	Braconidae	Microgastrinae	Microplitis	Microplitis jft16	Jose Leonardo Fernandez Triana	jftriana@uoguelph.ca
CAM0214	Arthropoda	Insecta	Hymenoptera	Braconidae	Microgastrinae	Microplitis	Microplitis jft53	Jose Leonardo Fernandez Triana	jftriana@uoguelph.ca
CAM0215	Arthropoda	Insecta	Hymenoptera	Braconidae	Microgastrinae	Microplitis	Microplitis jft16	Jose Leonardo Fernandez Triana	jftriana@uoguelph.ca
CAM0216	Arthropoda	Insecta	Hymenoptera	Braconidae	Microgastrinae	Microplitis	Microplitis varicolor	Jose Leonardo Fernandez Triana	jftriana@uoguelph.ca
CAM0217	Arthropoda	Insecta	Hymenoptera	Braconidae	Microgastrinae	Microplitis	Microplitis jft56	Jose Leonardo Fernandez Triana	jftriana@uoguelph.ca
CAM0218	Arthropoda	Insecta	Hymenoptera	Braconidae	Microgastrinae	Microplitis	Microplitis varicolor	Jose Leonardo Fernandez Triana	jftriana@uoguelph.ca
CAM0219	Arthropoda	Insecta	Hymenoptera	Braconidae	Microgastrinae	Microplitis	Microplitis jft56	Jose Leonardo Fernandez Triana	jftriana@uoguelph.ca
CAM0220	Arthropoda	Insecta	Hymenoptera	Braconidae	Microgastrinae	Microplitis	Microplitis varicolor	Jose Leonardo Fernandez Triana	jftriana@uoguelph.ca
CAM0221	Arthropoda	Insecta	Hymenoptera	Braconidae	Microgastrinae	Microplitis	Microplitis jft23	Jose Leonardo Fernandez Triana	jftriana@uoguelph.ca
CAM0222	Arthropoda	Insecta	Hymenoptera	Braconidae	Microgastrinae	Microplitis	Microplitis varicolor	Jose Leonardo Fernandez Triana	jftriana@uoguelph.ca
CAM0223	Arthropoda	Insecta	Hymenoptera	Braconidae	Microgastrinae	Microplitis	Microplitis varicolor	Jose Leonardo Fernandez Triana	jftriana@uoguelph.ca
CAM0224	Arthropoda	Insecta	Hymenoptera	Braconidae	Microgastrinae	Microplitis	Microplitis jft16	Jose Leonardo Fernandez Triana	jftriana@uoguelph.ca
CAM0225	Arthropoda	Insecta	Hymenoptera	Braconidae	Microgastrinae	Microplitis	Microplitis jft16	Jose Leonardo Fernandez Triana	jftriana@uoguelph.ca
CAM0226	Arthropoda	Insecta	Hymenoptera	Braconidae	Microgastrinae	Microplitis	Microplitis jft16	Jose Leonardo Fernandez Triana	jftriana@uoguelph.ca
CAM0227	Arthropoda	Insecta	Hymenoptera	Braconidae	Microgastrinae	Microplitis	Microplitis varicolor	Jose Leonardo Fernandez Triana	jftriana@uoguelph.ca
CAM0228	Arthropoda	Insecta	Hymenoptera	Braconidae	Microgastrinae	Microplitis	Microplitis jft21	Jose Leonardo Fernandez Triana	jftriana@uoguelph.ca
CAM0229	Arthropoda	Insecta	Hymenoptera	Braconidae	Microgastrinae	Microplitis	Microplitis jft16	Jose Leonardo Fernandez Triana	jftriana@uoguelph.ca
CAM0230	Arthropoda	Insecta	Hymenoptera	Braconidae	Microgastrinae	Microplitis	Microplitis jft16	Jose Leonardo Fernandez Triana	jftriana@uoguelph.ca
CAM0231	Arthropoda	Insecta	Hymenoptera	Braconidae	Microgastrinae	Microplitis	Microplitis jft21	Jose Leonardo Fernandez Triana	jftriana@uoguelph.ca
CAM0233	Arthropoda	Insecta	Hymenoptera	Braconidae	Microgastrinae	Microplitis	Microplitis varicolor	Jose Leonardo Fernandez Triana	jftriana@uoguelph.ca
CAM0234	Arthropoda	Insecta	Hymenoptera	Braconidae	Microgastrinae	Microplitis	Microplitis jft16	Jose Leonardo Fernandez Triana	jftriana@uoguelph.ca
CAM0235	Arthropoda	Insecta	Hymenoptera	Braconidae	Microgastrinae	Microplitis	Microplitis varicolor	Jose Leonardo Fernandez Triana	jftriana@uoguelph.ca
CAM0236	Arthropoda	Insecta	Hymenoptera	Braconidae	Microgastrinae	Microplitis	Microplitis varicolor	Jose Leonardo Fernandez Triana	jftriana@uoguelph.ca
CAM0237	Arthropoda	Insecta	Hymenoptera	Braconidae	Microgastrinae	Microplitis	Microplitis varicolor	Jose Leonardo Fernandez Triana	jftriana@uoguelph.ca
CAM0238	Arthropoda	Insecta	Hymenoptera	Braconidae	Microgastrinae	Microplitis	Microplitis jft16	Jose Leonardo Fernandez Triana	jftriana@uoguelph.ca
CAM0239	Arthropoda	Insecta	Hymenoptera	Braconidae	Microgastrinae	Microplitis	Microplitis varicolor	Jose Leonardo Fernandez Triana	jftriana@uoguelph.ca
CAM0240	Arthropoda	Insecta	Hymenoptera	Braconidae	Microgastrinae	Microplitis	Microplitis varicolor	Jose Leonardo Fernandez Triana	jftriana@uoguelph.ca
CAM0241	Arthropoda	Insecta	Hymenoptera	Braconidae	Microgastrinae	Microplitis	Microplitis varicolor	Jose Leonardo Fernandez Triana	jftriana@uoguelph.ca
CAM0242	Arthropoda	Insecta	Hymenoptera	Braconidae	Microgastrinae	Microplitis	Microplitis jft16	Jose Leonardo Fernandez Triana	jftriana@uoguelph.ca
CAM0243	Arthropoda	Insecta	Hymenoptera	Braconidae	Microgastrinae	Microplitis	Microplitis varicolor	Jose Leonardo Fernandez Triana	jftriana@uoguelph.ca
CAM0244	Arthropoda	Insecta	Hymenoptera	Braconidae	Microgastrinae	Microplitis	Microplitis varicolor	Jose Leonardo Fernandez Triana	jftriana@uoguelph.ca
CAM0245	Arthropoda	Insecta	Hymenoptera	Braconidae	Microgastrinae	Microplitis	Microplitis jft16	Jose Leonardo Fernandez Triana	jftriana@uoguelph.ca
CAM0246	Arthropoda	Insecta	Hymenoptera	Braconidae	Microgastrinae	Microplitis	Microplitis jft16	Jose Leonardo Fernandez Triana	jftriana@uoguelph.ca
CAM0247	Arthropoda	Insecta	Hymenoptera	Braconidae	Microgastrinae	Microplitis	Microplitis jft16	Jose Leonardo Fernandez Triana	jftriana@uoguelph.ca
CAM0248	Arthropoda	Insecta	Hymenoptera	Braconidae	Microgastrinae	Microplitis	Microplitis varicolor	Jose Leonardo Fernandez Triana	jftriana@uoguelph.ca
CAM0249	Arthropoda	Insecta	Hymenoptera	Braconidae	Microgastrinae	Microplitis	Microplitis varicolor	Jose Leonardo Fernandez Triana	jftriana@uoguelph.ca
CAM0250	Arthropoda	Insecta	Hymenoptera	Braconidae	Microgastrinae	Microplitis	Microplitis varicolor	Jose Leonardo Fernandez Triana	jftriana@uoguelph.ca
CAM0320	Arthropoda	Insecta	Hymenoptera	Braconidae	Microgastrinae	Microplitis	Microplitis jft19	Jose Leonardo Fernandez Triana	jftriana@uoguelph.ca
CAM0321	Arthropoda	Insecta	Hymenoptera	Braconidae	Microgastrinae	Microplitis	Microplitis varicolor	Jose Leonardo Fernandez Triana	jftriana@uoguelph.ca
CAM0322	Arthropoda	Insecta	Hymenoptera	Braconidae	Microgastrinae	Microplitis	Microplitis jft19	Jose Leonardo Fernandez Triana	jftriana@uoguelph.ca
CAM0323	Arthropoda	Insecta	Hymenoptera	Braconidae	Microgastrinae	Microplitis	Microplitis jft53	Jose Leonardo Fernandez Triana	jftriana@uoguelph.ca
CAM0324	Arthropoda	Insecta	Hymenoptera	Braconidae	Microgastrinae	Microplitis	Microplitis jft19	Jose Leonardo Fernandez Triana	jftriana@uoguelph.ca
CAM0325	Arthropoda	Insecta	Hymenoptera	Braconidae	Microgastrinae	Microplitis	Microplitis jft19	Jose Leonardo Fernandez Triana	jftriana@uoguelph.ca
CAM0326	Arthropoda	Insecta	Hymenoptera	Braconidae	Microgastrinae	Microplitis	Microplitis jft47	Jose Leonardo Fernandez Triana	jftriana@uoguelph.ca
CAM0327	Arthropoda	Insecta	Hymenoptera	Braconidae	Microgastrinae	Microplitis	Microplitis jft19	Jose Leonardo Fernandez Triana	jftriana@uoguelph.ca
CAM0328	Arthropoda	Insecta	Hymenoptera	Braconidae	Microgastrinae	Microplitis	Microplitis jft19	Jose Leonardo Fernandez Triana	jftriana@uoguelph.ca
CAM0329	Arthropoda	Insecta	Hymenoptera	Braconidae	Microgastrinae	Microplitis	Microplitis jft19	Jose Leonardo Fernandez Triana	jftriana@uoguelph.ca
CAM0330	Arthropoda	Insecta	Hymenoptera	Braconidae	Microgastrinae	Microplitis	Microplitis jft53	Jose Leonardo Fernandez Triana	jftriana@uoguelph.ca
CAM0368	Arthropoda	Insecta	Hymenoptera	Braconidae	Microgastrinae	Microplitis	Microplitis jft16	Jose Leonardo Fernandez Triana	jftriana@uoguelph.ca
CAM0369	Arthropoda	Insecta	Hymenoptera	Braconidae	Microgastrinae	Microplitis	Microplitis jft16	Jose Leonardo Fernandez Triana	jftriana@uoguelph.ca
CAM0370	Arthropoda	Insecta	Hymenoptera	Braconidae	Microgastrinae	Microplitis	Microplitis jft16	Jose Leonardo Fernandez Triana	jftriana@uoguelph.ca
CAM0371	Arthropoda	Insecta	Hymenoptera	Braconidae	Microgastrinae	Microplitis	Microplitis jft16	Jose Leonardo Fernandez Triana	jftriana@uoguelph.ca
CAM0372	Arthropoda	Insecta	Hymenoptera	Braconidae	Microgastrinae	Microplitis	Microplitis jft16	Jose Leonardo Fernandez Triana	jftriana@uoguelph.ca
CAM0373	Arthropoda	Insecta	Hymenoptera	Braconidae	Microgastrinae	Microplitis	Microplitis jft43	Jose Leonardo Fernandez Triana	jftriana@uoguelph.ca
CAM0457	Arthropoda	Insecta	Hymenoptera	Braconidae	Microgastrinae	Microplitis	Microplitis jft21	Jose Leonardo Fernandez Triana	jftriana@uoguelph.ca
CAM0458	Arthropoda	Insecta	Hymenoptera	Braconidae	Microgastrinae	Microplitis	Microplitis jft27	Jose Leonardo Fernandez Triana	jftriana@uoguelph.ca
CAM0550	Arthropoda	Insecta	Hymenoptera	Braconidae	Microgastrinae	Microplitis	Microplitis jft50	Jose Leonardo Fernandez Triana	jftriana@uoguelph.ca
CAM0551	Arthropoda	Insecta	Hymenoptera	Braconidae	Microgastrinae	Microplitis	Microplitis jft07	Jose Leonardo Fernandez Triana	jftriana@uoguelph.ca
CAM0552	Arthropoda	Insecta	Hymenoptera	Braconidae	Microgastrinae	Microplitis	Microplitis varicolor	Jose Leonardo Fernandez Triana	jftriana@uoguelph.ca
CAM0553	Arthropoda	Insecta	Hymenoptera	Braconidae	Microgastrinae	Microplitis	Microplitis jft60	Jose Leonardo Fernandez Triana	jftriana@uoguelph.ca
CAM0580	Arthropoda	Insecta	Hymenoptera	Braconidae	Microgastrinae	Microplitis	Microplitis jft04	Jose Leonardo Fernandez Triana	jftriana@uoguelph.ca
CAM0581	Arthropoda	Insecta	Hymenoptera	Braconidae	Microgastrinae	Microplitis	Microplitis jft04	Jose Leonardo Fernandez Triana	jftriana@uoguelph.ca
CAM0586	Arthropoda	Insecta	Hymenoptera	Braconidae	Microgastrinae	Microplitis	Microplitis jft39	Jose Leonardo Fernandez Triana	jftriana@uoguelph.ca
CAM0587	Arthropoda	Insecta	Hymenoptera	Braconidae	Microgastrinae	Microplitis	Microplitis varicolor	Jose Leonardo Fernandez Triana	jftriana@uoguelph.ca
CAM0604	Arthropoda	Insecta	Hymenoptera	Braconidae	Microgastrinae	Microplitis	Microplitis jft16	Jose Leonardo Fernandez Triana	jftriana@uoguelph.ca
CAM0618	Arthropoda	Insecta	Hymenoptera	Braconidae	Microgastrinae	Microplitis	Microplitis jft05	Jose Leonardo Fernandez Triana	jftriana@uoguelph.ca
CAM0718	Arthropoda	Insecta	Hymenoptera	Braconidae	Microgastrinae	Microplitis	Microplitis laticinctus	Jose Leonardo Fernandez Triana	jftriana@uoguelph.ca
CAM0719	Arthropoda	Insecta	Hymenoptera	Braconidae	Microgastrinae	Microplitis	Microplitis laticinctus	Jose Leonardo Fernandez Triana	jftriana@uoguelph.ca
CAM0802	Arthropoda	Insecta	Hymenoptera	Braconidae	Microgastrinae	Microplitis	Microplitis hyphantriae	Jose Leonardo Fernandez Triana	jftriana@uoguelph.ca
CAM0803	Arthropoda	Insecta	Hymenoptera	Braconidae	Microgastrinae	Microplitis	Microplitis hyphantriae	Jose Leonardo Fernandez Triana	jftriana@uoguelph.ca
CAM0804	Arthropoda	Insecta	Hymenoptera	Braconidae	Microgastrinae	Microplitis	Microplitis hyphantriae	Jose Leonardo Fernandez Triana	jftriana@uoguelph.ca
CAM0805	Arthropoda	Insecta	Hymenoptera	Braconidae	Microgastrinae	Microplitis	Microplitis hyphantriae	Jose Leonardo Fernandez Triana	jftriana@uoguelph.ca
CAM0848	Arthropoda	Insecta	Hymenoptera	Braconidae	Microgastrinae	Microplitis		Jose Leonardo Fernandez Triana	jftriana@uoguelph.ca
CAM0849	Arthropoda	Insecta	Hymenoptera	Braconidae	Microgastrinae	Microplitis		Jose Leonardo Fernandez Triana	jftriana@uoguelph.ca
CAM0850	Arthropoda	Insecta	Hymenoptera	Braconidae	Microgastrinae	Microplitis		Jose Leonardo Fernandez Triana	jftriana@uoguelph.ca
CAM0851	Arthropoda	Insecta	Hymenoptera	Braconidae	Microgastrinae	Microplitis	Microplitis varicolor	Jose Leonardo Fernandez Triana	jftriana@uoguelph.ca
CAM0852	Arthropoda	Insecta	Hymenoptera	Braconidae	Microgastrinae	Microplitis		Jose Leonardo Fernandez Triana	jftriana@uoguelph.ca
CAM0853	Arthropoda	Insecta	Hymenoptera	Braconidae	Microgastrinae	Microplitis	Microplitis jft59	Jose Leonardo Fernandez Triana	jftriana@uoguelph.ca
CAM0854	Arthropoda	Insecta	Hymenoptera	Braconidae	Microgastrinae	Microplitis	Microplitis jft48	Jose Leonardo Fernandez Triana	jftriana@uoguelph.ca
CNCH0937	Arthropoda	Insecta	Hymenoptera	Braconidae	Microgastrinae	Microplitis	Microplitis jft16	Jose Leonardo Fernandez Triana	jftriana@uoguelph.ca
CNCH0964	Arthropoda	Insecta	Hymenoptera	Braconidae	Microgastrinae	Microplitis	Microplitis jft16	Jose Leonardo Fernandez Triana	jftriana@uoguelph.ca
CNCH0977	Arthropoda	Insecta	Hymenoptera	Braconidae	Microgastrinae	Microplitis	Microplitis jft16	Jose Leonardo Fernandez Triana	jftriana@uoguelph.ca
CNCH1023	Arthropoda	Insecta	Hymenoptera	Braconidae	Microgastrinae	Microplitis	Microplitis varicolor	Jose Leonardo Fernandez Triana	jftriana@uoguelph.ca
CNCH1259	Arthropoda	Insecta	Hymenoptera	Braconidae	Microgastrinae	Microplitis	Microplitis mamestrae	Jose Leonardo Fernandez Triana	jftriana@uoguelph.ca
CNCH1260	Arthropoda	Insecta	Hymenoptera	Braconidae	Microgastrinae	Microplitis	Microplitis mamestrae	Jose Leonardo Fernandez Triana	jftriana@uoguelph.ca
CNCH1264	Arthropoda	Insecta	Hymenoptera	Braconidae	Microgastrinae	Microplitis	Microplitis mamestrae	Jose Leonardo Fernandez Triana	jftriana@uoguelph.ca
CNCH1371	Arthropoda	Insecta	Hymenoptera	Braconidae	Microgastrinae	Microplitis		Jose Leonardo Fernandez Triana	jftriana@uoguelph.ca
CNCH1374	Arthropoda	Insecta	Hymenoptera	Braconidae	Microgastrinae	Microplitis		Jose Leonardo Fernandez Triana	jftriana@uoguelph.ca
CNCH1398	Arthropoda	Insecta	Hymenoptera	Braconidae	Microgastrinae	Microplitis		Jose Leonardo Fernandez Triana	jftriana@uoguelph.ca
CNCH3196	Arthropoda	Insecta	Hymenoptera	Braconidae	Microgastrinae	Microplitis		Jose Leonardo Fernandez Triana	jftriana@uoguelph.ca
CNCH3200	Arthropoda	Insecta	Hymenoptera	Braconidae	Microgastrinae	Microplitis		Jose Leonardo Fernandez Triana	jftriana@uoguelph.ca
CNCH3201	Arthropoda	Insecta	Hymenoptera	Braconidae	Microgastrinae	Microplitis	Microplitis varicolor	Jose Leonardo Fernandez Triana	jftriana@uoguelph.ca
CNCH3207	Arthropoda	Insecta	Hymenoptera	Braconidae	Microgastrinae	Microplitis		Jose Leonardo Fernandez Triana	jftriana@uoguelph.ca
CNCH3217	Arthropoda	Insecta	Hymenoptera	Braconidae	Microgastrinae	Microplitis		Jose Leonardo Fernandez Triana	jftriana@uoguelph.ca
CNCH3226	Arthropoda	Insecta	Hymenoptera	Braconidae	Microgastrinae	Microplitis		Jose Leonardo Fernandez Triana	jftriana@uoguelph.ca
CNCH3250	Arthropoda	Insecta	Hymenoptera	Braconidae	Microgastrinae	Microplitis		Jose Leonardo Fernandez Triana	jftriana@uoguelph.ca
CPWH-0014	Arthropoda	Insecta	Hymenoptera	Braconidae	Microgastrinae	Microplitis	Microplitis plutellae	Jose Leonardo Fernandez Triana	jftriana@uoguelph.ca
CPWH-0015	Arthropoda	Insecta	Hymenoptera	Braconidae	Microgastrinae	Microplitis	Microplitis plutellae	Jose Leonardo Fernandez Triana	jftriana@uoguelph.ca
CPWH-0016	Arthropoda	Insecta	Hymenoptera	Braconidae	Microgastrinae	Microplitis	Microplitis plutellae	Jose Leonardo Fernandez Triana	jftriana@uoguelph.ca
CPWH-0017	Arthropoda	Insecta	Hymenoptera	Braconidae	Microgastrinae	Microplitis	Microplitis plutellae	Jose Leonardo Fernandez Triana	jftriana@uoguelph.ca
CPWH-0018	Arthropoda	Insecta	Hymenoptera	Braconidae	Microgastrinae	Microplitis	Microplitis plutellae	Jose Leonardo Fernandez Triana	jftriana@uoguelph.ca
CPWH-0019	Arthropoda	Insecta	Hymenoptera	Braconidae	Microgastrinae	Microplitis	Microplitis plutellae	Jose Leonardo Fernandez Triana	jftriana@uoguelph.ca
CPWH-0020	Arthropoda	Insecta	Hymenoptera	Braconidae	Microgastrinae	Microplitis	Microplitis plutellae	Jose Leonardo Fernandez Triana	jftriana@uoguelph.ca
CPWH-0021	Arthropoda	Insecta	Hymenoptera	Braconidae	Microgastrinae	Microplitis	Microplitis plutellae	Jose Leonardo Fernandez Triana	jftriana@uoguelph.ca
CPWH-0022	Arthropoda	Insecta	Hymenoptera	Braconidae	Microgastrinae	Microplitis	Microplitis plutellae	Jose Leonardo Fernandez Triana	jftriana@uoguelph.ca
CPWH-0023	Arthropoda	Insecta	Hymenoptera	Braconidae	Microgastrinae	Microplitis	Microplitis plutellae	Jose Leonardo Fernandez Triana	jftriana@uoguelph.ca
CPWH-0024	Arthropoda	Insecta	Hymenoptera	Braconidae	Microgastrinae	Microplitis	Microplitis plutellae	Jose Leonardo Fernandez Triana	jftriana@uoguelph.ca
CPWH-0025	Arthropoda	Insecta	Hymenoptera	Braconidae	Microgastrinae	Microplitis	Microplitis plutellae	Jose Leonardo Fernandez Triana	jftriana@uoguelph.ca
CPWH-0026	Arthropoda	Insecta	Hymenoptera	Braconidae	Microgastrinae	Microplitis	Microplitis plutellae	Jose Leonardo Fernandez Triana	jftriana@uoguelph.ca
CPWH-0027	Arthropoda	Insecta	Hymenoptera	Braconidae	Microgastrinae	Microplitis	Microplitis plutellae	Jose Leonardo Fernandez Triana	jftriana@uoguelph.ca
CPWH-0028	Arthropoda	Insecta	Hymenoptera	Braconidae	Microgastrinae	Microplitis	Microplitis plutellae	Jose Leonardo Fernandez Triana	jftriana@uoguelph.ca
CPWH-0029	Arthropoda	Insecta	Hymenoptera	Braconidae	Microgastrinae	Microplitis	Microplitis plutellae	Jose Leonardo Fernandez Triana	jftriana@uoguelph.ca
CPWH-0030	Arthropoda	Insecta	Hymenoptera	Braconidae	Microgastrinae	Microplitis	Microplitis plutellae	Jose Leonardo Fernandez Triana	jftriana@uoguelph.ca
CPWH-0031	Arthropoda	Insecta	Hymenoptera	Braconidae	Microgastrinae	Microplitis	Microplitis plutellae	Jose Leonardo Fernandez Triana	jftriana@uoguelph.ca
CPWH-0032	Arthropoda	Insecta	Hymenoptera	Braconidae	Microgastrinae	Microplitis	Microplitis plutellae	Jose Leonardo Fernandez Triana	jftriana@uoguelph.ca
HYM-00001434	Arthropoda	Insecta	Hymenoptera	Braconidae	Microgastrinae	Microplitis	Microplitis jft05	Jose Leonardo Fernandez Triana	jftriana@uoguelph.ca
HYM-00001438	Arthropoda	Insecta	Hymenoptera	Braconidae	Microgastrinae	Microplitis	Microplitis jft05	Jose Leonardo Fernandez Triana	jftriana@uoguelph.ca
HYM-00001440	Arthropoda	Insecta	Hymenoptera	Braconidae	Microgastrinae	Microplitis	Microplitis jft06	Jose Leonardo Fernandez Triana	jftriana@uoguelph.ca
HYM-00001441	Arthropoda	Insecta	Hymenoptera	Braconidae	Microgastrinae	Microplitis	Microplitis jft16	Jose Leonardo Fernandez Triana	jftriana@uoguelph.ca
HYM-00001442	Arthropoda	Insecta	Hymenoptera	Braconidae	Microgastrinae	Microplitis	Microplitis jft16	Jose Leonardo Fernandez Triana	jftriana@uoguelph.ca
HYM-00001443	Arthropoda	Insecta	Hymenoptera	Braconidae	Microgastrinae	Microplitis	Microplitis jft16	Jose Leonardo Fernandez Triana	jftriana@uoguelph.ca
HYM-00001444	Arthropoda	Insecta	Hymenoptera	Braconidae	Microgastrinae	Microplitis	Microplitis jft16	Jose Leonardo Fernandez Triana	jftriana@uoguelph.ca
HYM-00001445	Arthropoda	Insecta	Hymenoptera	Braconidae	Microgastrinae	Microplitis	Microplitis jft16	Jose Leonardo Fernandez Triana	jftriana@uoguelph.ca
HYM-00001446	Arthropoda	Insecta	Hymenoptera	Braconidae	Microgastrinae	Microplitis	Microplitis jft16	Jose Leonardo Fernandez Triana	jftriana@uoguelph.ca
HYM-00001448	Arthropoda	Insecta	Hymenoptera	Braconidae	Microgastrinae	Microplitis	Microplitis jft16	Jose Leonardo Fernandez Triana	jftriana@uoguelph.ca
HYM-00001449	Arthropoda	Insecta	Hymenoptera	Braconidae	Microgastrinae	Microplitis	Microplitis jft16	Jose Leonardo Fernandez Triana	jftriana@uoguelph.ca
HYM-00001450	Arthropoda	Insecta	Hymenoptera	Braconidae	Microgastrinae	Microplitis	Microplitis jft16	Jose Leonardo Fernandez Triana	jftriana@uoguelph.ca
HYM-00001451	Arthropoda	Insecta	Hymenoptera	Braconidae	Microgastrinae	Microplitis	Microplitis jft16	Jose Leonardo Fernandez Triana	jftriana@uoguelph.ca
HYM-00001452	Arthropoda	Insecta	Hymenoptera	Braconidae	Microgastrinae	Microplitis	Microplitis jft16	Jose Leonardo Fernandez Triana	jftriana@uoguelph.ca
HYM-00001453	Arthropoda	Insecta	Hymenoptera	Braconidae	Microgastrinae	Microplitis	Microplitis jft16	Jose Leonardo Fernandez Triana	jftriana@uoguelph.ca
HYM-00001454	Arthropoda	Insecta	Hymenoptera	Braconidae	Microgastrinae	Microplitis	Microplitis jft16	Jose Leonardo Fernandez Triana	jftriana@uoguelph.ca
HYM-00001455	Arthropoda	Insecta	Hymenoptera	Braconidae	Microgastrinae	Microplitis	Microplitis jft16	Jose Leonardo Fernandez Triana	jftriana@uoguelph.ca
HYM-00001456	Arthropoda	Insecta	Hymenoptera	Braconidae	Microgastrinae	Microplitis	Microplitis jft16	Jose Leonardo Fernandez Triana	jftriana@uoguelph.ca
HYM-00001457	Arthropoda	Insecta	Hymenoptera	Braconidae	Microgastrinae	Microplitis	Microplitis jft16	Jose Leonardo Fernandez Triana	jftriana@uoguelph.ca
HYM-00001458	Arthropoda	Insecta	Hymenoptera	Braconidae	Microgastrinae	Microplitis	Microplitis jft16	Jose Leonardo Fernandez Triana	jftriana@uoguelph.ca
HYM-00001459	Arthropoda	Insecta	Hymenoptera	Braconidae	Microgastrinae	Microplitis	Microplitis jft16	Jose Leonardo Fernandez Triana	jftriana@uoguelph.ca
HYM-00001460	Arthropoda	Insecta	Hymenoptera	Braconidae	Microgastrinae	Microplitis	Microplitis jft16	Jose Leonardo Fernandez Triana	jftriana@uoguelph.ca
HYM00000274	Arthropoda	Insecta	Hymenoptera	Braconidae	Microgastrinae	Microplitis	Microplitis varicolor	Jose Leonardo Fernandez Triana	jftriana@uoguelph.ca
HYM00000275	Arthropoda	Insecta	Hymenoptera	Braconidae	Microgastrinae	Microplitis	Microplitis varicolor	Jose Leonardo Fernandez Triana	jftriana@uoguelph.ca
HYM00000338	Arthropoda	Insecta	Hymenoptera	Braconidae	Microgastrinae	Microplitis	Microplitis nigritus	Jose Leonardo Fernandez Triana	jftriana@uoguelph.ca
HYM00000339	Arthropoda	Insecta	Hymenoptera	Braconidae	Microgastrinae	Microplitis	Microplitis nigritus	Jose Leonardo Fernandez Triana	jftriana@uoguelph.ca
HYM00000340	Arthropoda	Insecta	Hymenoptera	Braconidae	Microgastrinae	Microplitis	Microplitis jft16	Jose Leonardo Fernandez Triana	jftriana@uoguelph.ca
HYM00000341	Arthropoda	Insecta	Hymenoptera	Braconidae	Microgastrinae	Microplitis	Microplitis nigritus	Jose Leonardo Fernandez Triana	jftriana@uoguelph.ca
HYM00000342	Arthropoda	Insecta	Hymenoptera	Braconidae	Microgastrinae	Microplitis	Microplitis auripes	Jose Leonardo Fernandez Triana	jftriana@uoguelph.ca
HYM00000343	Arthropoda	Insecta	Hymenoptera	Braconidae	Microgastrinae	Microplitis	Microplitis nigritus	Jose Leonardo Fernandez Triana	jftriana@uoguelph.ca
HYM00000345	Arthropoda	Insecta	Hymenoptera	Braconidae	Microgastrinae	Microplitis	Microplitis nigritus	Jose Leonardo Fernandez Triana	jftriana@uoguelph.ca
HYM00000348	Arthropoda	Insecta	Hymenoptera	Braconidae	Microgastrinae	Microplitis	Microplitis jft08	Jose Leonardo Fernandez Triana	jftriana@uoguelph.ca
HYM00000350	Arthropoda	Insecta	Hymenoptera	Braconidae	Microgastrinae	Microplitis	Microplitis jft08	Jose Leonardo Fernandez Triana	jftriana@uoguelph.ca
HYM00000351	Arthropoda	Insecta	Hymenoptera	Braconidae	Microgastrinae	Microplitis	Microplitis nigritus	Jose Leonardo Fernandez Triana	jftriana@uoguelph.ca
HYM00000352	Arthropoda	Insecta	Hymenoptera	Braconidae	Microgastrinae	Microplitis	Microplitis jft16	Jose Leonardo Fernandez Triana	jftriana@uoguelph.ca
HYM00000353	Arthropoda	Insecta	Hymenoptera	Braconidae	Microgastrinae	Microplitis	Microplitis jft16	Jose Leonardo Fernandez Triana	jftriana@uoguelph.ca
HYM00000366	Arthropoda	Insecta	Hymenoptera	Braconidae	Microgastrinae	Microplitis	Microplitis jft57	Jose Leonardo Fernandez Triana	jftriana@uoguelph.ca
HYM00000367	Arthropoda	Insecta	Hymenoptera	Braconidae	Microgastrinae	Microplitis	Microplitis jft01	Jose Leonardo Fernandez Triana	jftriana@uoguelph.ca
HYM00000368	Arthropoda	Insecta	Hymenoptera	Braconidae	Microgastrinae	Microplitis	Microplitis jft33	Jose Leonardo Fernandez Triana	jftriana@uoguelph.ca
HYM00000369	Arthropoda	Insecta	Hymenoptera	Braconidae	Microgastrinae	Microplitis	Microplitis jft01	Jose Leonardo Fernandez Triana	jftriana@uoguelph.ca
HYM00000370	Arthropoda	Insecta	Hymenoptera	Braconidae	Microgastrinae	Microplitis	Microplitis jft01	Jose Leonardo Fernandez Triana	jftriana@uoguelph.ca
HYM00000371	Arthropoda	Insecta	Hymenoptera	Braconidae	Microgastrinae	Microplitis	Microplitis jft01	Jose Leonardo Fernandez Triana	jftriana@uoguelph.ca
HYM00000372	Arthropoda	Insecta	Hymenoptera	Braconidae	Microgastrinae	Microplitis	Microplitis jft33	Jose Leonardo Fernandez Triana	jftriana@uoguelph.ca
HYM00000373	Arthropoda	Insecta	Hymenoptera	Braconidae	Microgastrinae	Microplitis	Microplitis jft01	Jose Leonardo Fernandez Triana	jftriana@uoguelph.ca
HYM00000374	Arthropoda	Insecta	Hymenoptera	Braconidae	Microgastrinae	Microplitis	Microplitis jft33	Jose Leonardo Fernandez Triana	jftriana@uoguelph.ca
HYM00000375	Arthropoda	Insecta	Hymenoptera	Braconidae	Microgastrinae	Microplitis	Microplitis jft33	Jose Leonardo Fernandez Triana	jftriana@uoguelph.ca
HYM00000376	Arthropoda	Insecta	Hymenoptera	Braconidae	Microgastrinae	Microplitis	Microplitis jft01	Jose Leonardo Fernandez Triana	jftriana@uoguelph.ca
HYM00000377	Arthropoda	Insecta	Hymenoptera	Braconidae	Microgastrinae	Microplitis	Microplitis jft33	Jose Leonardo Fernandez Triana	jftriana@uoguelph.ca
HYM00000378	Arthropoda	Insecta	Hymenoptera	Braconidae	Microgastrinae	Microplitis	Microplitis jft33	Jose Leonardo Fernandez Triana	jftriana@uoguelph.ca
HYM00000379	Arthropoda	Insecta	Hymenoptera	Braconidae	Microgastrinae	Microplitis	Microplitis jft01	Jose Leonardo Fernandez Triana	jftriana@uoguelph.ca
HYM00000380	Arthropoda	Insecta	Hymenoptera	Braconidae	Microgastrinae	Microplitis	Microplitis jft01	Jose Leonardo Fernandez Triana	jftriana@uoguelph.ca
HYM00000381	Arthropoda	Insecta	Hymenoptera	Braconidae	Microgastrinae	Microplitis	Microplitis jft01	Jose Leonardo Fernandez Triana	jftriana@uoguelph.ca
HYM00000382	Arthropoda	Insecta	Hymenoptera	Braconidae	Microgastrinae	Microplitis	Microplitis jft01	Jose Leonardo Fernandez Triana	jftriana@uoguelph.ca
HYM00000383	Arthropoda	Insecta	Hymenoptera	Braconidae	Microgastrinae	Microplitis	Microplitis jft33	Jose Leonardo Fernandez Triana	jftriana@uoguelph.ca
HYM00000384	Arthropoda	Insecta	Hymenoptera	Braconidae	Microgastrinae	Microplitis	Microplitis jft01	Jose Leonardo Fernandez Triana	jftriana@uoguelph.ca
HYM00000385	Arthropoda	Insecta	Hymenoptera	Braconidae	Microgastrinae	Microplitis	Microplitis jft57	Jose Leonardo Fernandez Triana	jftriana@uoguelph.ca
HYM00000386	Arthropoda	Insecta	Hymenoptera	Braconidae	Microgastrinae	Microplitis	Microplitis jft57	Jose Leonardo Fernandez Triana	jftriana@uoguelph.ca
HYM00000389	Arthropoda	Insecta	Hymenoptera	Braconidae	Microgastrinae	Microplitis	Microplitis plutellae	Jose Leonardo Fernandez Triana	jftriana@uoguelph.ca
HYM00000390	Arthropoda	Insecta	Hymenoptera	Braconidae	Microgastrinae	Microplitis	Microplitis plutellae	Jose Leonardo Fernandez Triana	jftriana@uoguelph.ca
HYM00000391	Arthropoda	Insecta	Hymenoptera	Braconidae	Microgastrinae	Microplitis	Microplitis plutellae	Jose Leonardo Fernandez Triana	jftriana@uoguelph.ca
HYM00000392	Arthropoda	Insecta	Hymenoptera	Braconidae	Microgastrinae	Microplitis	Microplitis plutellae	Jose Leonardo Fernandez Triana	jftriana@uoguelph.ca
HYM00000393	Arthropoda	Insecta	Hymenoptera	Braconidae	Microgastrinae	Microplitis	Microplitis plutellae	Jose Leonardo Fernandez Triana	jftriana@uoguelph.ca
HYM00000394	Arthropoda	Insecta	Hymenoptera	Braconidae	Microgastrinae	Microplitis	Microplitis plutellae	Jose Leonardo Fernandez Triana	jftriana@uoguelph.ca
HYM00000395	Arthropoda	Insecta	Hymenoptera	Braconidae	Microgastrinae	Microplitis	Microplitis plutellae	Jose Leonardo Fernandez Triana	jftriana@uoguelph.ca
HYM00000396	Arthropoda	Insecta	Hymenoptera	Braconidae	Microgastrinae	Microplitis	Microplitis plutellae	Jose Leonardo Fernandez Triana	jftriana@uoguelph.ca
HYM00000397	Arthropoda	Insecta	Hymenoptera	Braconidae	Microgastrinae	Microplitis	Microplitis plutellae	Jose Leonardo Fernandez Triana	jftriana@uoguelph.ca
HYM00000399	Arthropoda	Insecta	Hymenoptera	Braconidae	Microgastrinae	Microplitis	Microplitis plutellae	Jose Leonardo Fernandez Triana	jftriana@uoguelph.ca
HYM00000400	Arthropoda	Insecta	Hymenoptera	Braconidae	Microgastrinae	Microplitis	Microplitis plutellae	Jose Leonardo Fernandez Triana	jftriana@uoguelph.ca
HYM00000402	Arthropoda	Insecta	Hymenoptera	Braconidae	Microgastrinae	Microplitis	Microplitis plutellae	Jose Leonardo Fernandez Triana	jftriana@uoguelph.ca
HYM00000404	Arthropoda	Insecta	Hymenoptera	Braconidae	Microgastrinae	Microplitis	Microplitis plutellae	Jose Leonardo Fernandez Triana	jftriana@uoguelph.ca
HYM00000405	Arthropoda	Insecta	Hymenoptera	Braconidae	Microgastrinae	Microplitis	Microplitis plutellae	Jose Leonardo Fernandez Triana	jftriana@uoguelph.ca
HYM00000406	Arthropoda	Insecta	Hymenoptera	Braconidae	Microgastrinae	Microplitis	Microplitis jft57	Jose Leonardo Fernandez Triana	jftriana@uoguelph.ca
HYM00000407	Arthropoda	Insecta	Hymenoptera	Braconidae	Microgastrinae	Microplitis	Microplitis jft57	Jose Leonardo Fernandez Triana	jftriana@uoguelph.ca
HYM00000408	Arthropoda	Insecta	Hymenoptera	Braconidae	Microgastrinae	Microplitis	Microplitis jft57	Jose Leonardo Fernandez Triana	jftriana@uoguelph.ca
HYM00000410	Arthropoda	Insecta	Hymenoptera	Braconidae	Microgastrinae	Microplitis	Microplitis jft57	Jose Leonardo Fernandez Triana	jftriana@uoguelph.ca
HYM00000411	Arthropoda	Insecta	Hymenoptera	Braconidae	Microgastrinae	Microplitis	Microplitis jft57	Jose Leonardo Fernandez Triana	jftriana@uoguelph.ca
HYM00000412	Arthropoda	Insecta	Hymenoptera	Braconidae	Microgastrinae	Microplitis	Microplitis jft57	Jose Leonardo Fernandez Triana	jftriana@uoguelph.ca
HYM00000413	Arthropoda	Insecta	Hymenoptera	Braconidae	Microgastrinae	Microplitis	Microplitis jft57	Jose Leonardo Fernandez Triana	jftriana@uoguelph.ca
HYM00000414	Arthropoda	Insecta	Hymenoptera	Braconidae	Microgastrinae	Microplitis	Microplitis jft57	Jose Leonardo Fernandez Triana	jftriana@uoguelph.ca
HYM00000415	Arthropoda	Insecta	Hymenoptera	Braconidae	Microgastrinae	Microplitis	Microplitis jft57	Jose Leonardo Fernandez Triana	jftriana@uoguelph.ca
HYM00000416	Arthropoda	Insecta	Hymenoptera	Braconidae	Microgastrinae	Microplitis	Microplitis jft57	Jose Leonardo Fernandez Triana	jftriana@uoguelph.ca
HYM00000417	Arthropoda	Insecta	Hymenoptera	Braconidae	Microgastrinae	Microplitis	Microplitis jft57	Jose Leonardo Fernandez Triana	jftriana@uoguelph.ca
HYM00000418	Arthropoda	Insecta	Hymenoptera	Braconidae	Microgastrinae	Microplitis	Microplitis jft57	Jose Leonardo Fernandez Triana	jftriana@uoguelph.ca
HYM00000419	Arthropoda	Insecta	Hymenoptera	Braconidae	Microgastrinae	Microplitis	Microplitis jft57	Jose Leonardo Fernandez Triana	jftriana@uoguelph.ca
HYM00000420	Arthropoda	Insecta	Hymenoptera	Braconidae	Microgastrinae	Microplitis	Microplitis jft57	Jose Leonardo Fernandez Triana	jftriana@uoguelph.ca
HYM00000422	Arthropoda	Insecta	Hymenoptera	Braconidae	Microgastrinae	Microplitis	Microplitis jft57	Jose Leonardo Fernandez Triana	jftriana@uoguelph.ca
HYM00000424	Arthropoda	Insecta	Hymenoptera	Braconidae	Microgastrinae	Microplitis	Microplitis jft57	Jose Leonardo Fernandez Triana	jftriana@uoguelph.ca
HYM00000425	Arthropoda	Insecta	Hymenoptera	Braconidae	Microgastrinae	Microplitis	Microplitis jft57	Jose Leonardo Fernandez Triana	jftriana@uoguelph.ca
HYM00000426	Arthropoda	Insecta	Hymenoptera	Braconidae	Microgastrinae	Microplitis	Microplitis jft57	Jose Leonardo Fernandez Triana	jftriana@uoguelph.ca
HYM00000427	Arthropoda	Insecta	Hymenoptera	Braconidae	Microgastrinae	Microplitis	Microplitis jft57	Jose Leonardo Fernandez Triana	jftriana@uoguelph.ca
HYM00000428	Arthropoda	Insecta	Hymenoptera	Braconidae	Microgastrinae	Microplitis	Microplitis jft57	Jose Leonardo Fernandez Triana	jftriana@uoguelph.ca
HYM00000430	Arthropoda	Insecta	Hymenoptera	Braconidae	Microgastrinae	Microplitis	Microplitis jft57	Jose Leonardo Fernandez Triana	jftriana@uoguelph.ca
HYM00000431	Arthropoda	Insecta	Hymenoptera	Braconidae	Microgastrinae	Microplitis	Microplitis jft57	Jose Leonardo Fernandez Triana	jftriana@uoguelph.ca
HYM00000432	Arthropoda	Insecta	Hymenoptera	Braconidae	Microgastrinae	Microplitis	Microplitis jft57	Jose Leonardo Fernandez Triana	jftriana@uoguelph.ca
HYM00000433	Arthropoda	Insecta	Hymenoptera	Braconidae	Microgastrinae	Microplitis	Microplitis jft57	Jose Leonardo Fernandez Triana	jftriana@uoguelph.ca
HYM00000434	Arthropoda	Insecta	Hymenoptera	Braconidae	Microgastrinae	Microplitis	Microplitis jft57	Jose Leonardo Fernandez Triana	jftriana@uoguelph.ca
HYM00000435	Arthropoda	Insecta	Hymenoptera	Braconidae	Microgastrinae	Microplitis	Microplitis jft57	Jose Leonardo Fernandez Triana	jftriana@uoguelph.ca
HYM00000489	Arthropoda	Insecta	Hymenoptera	Braconidae	Microgastrinae	Microplitis	Microplitis varicolor	Jose Leonardo Fernandez Triana	jftriana@uoguelph.ca
HYM00000490	Arthropoda	Insecta	Hymenoptera	Braconidae	Microgastrinae	Microplitis	Microplitis varicolor	Jose Leonardo Fernandez Triana	jftriana@uoguelph.ca
HYM00000491	Arthropoda	Insecta	Hymenoptera	Braconidae	Microgastrinae	Microplitis	Microplitis varicolor	Jose Leonardo Fernandez Triana	jftriana@uoguelph.ca
HYM00000492	Arthropoda	Insecta	Hymenoptera	Braconidae	Microgastrinae	Microplitis	Microplitis varicolor	Jose Leonardo Fernandez Triana	jftriana@uoguelph.ca
HYM00000493	Arthropoda	Insecta	Hymenoptera	Braconidae	Microgastrinae	Microplitis	Microplitis varicolor	Jose Leonardo Fernandez Triana	jftriana@uoguelph.ca
HYM00000494	Arthropoda	Insecta	Hymenoptera	Braconidae	Microgastrinae	Microplitis	Microplitis varicolor	Jose Leonardo Fernandez Triana	jftriana@uoguelph.ca
HYM00000495	Arthropoda	Insecta	Hymenoptera	Braconidae	Microgastrinae	Microplitis	Microplitis varicolor	Jose Leonardo Fernandez Triana	jftriana@uoguelph.ca
HYM00000496	Arthropoda	Insecta	Hymenoptera	Braconidae	Microgastrinae	Microplitis	Microplitis varicolor	Jose Leonardo Fernandez Triana	jftriana@uoguelph.ca
HYM00000497	Arthropoda	Insecta	Hymenoptera	Braconidae	Microgastrinae	Microplitis	Microplitis jft35	Jose Leonardo Fernandez Triana	jftriana@uoguelph.ca
HYM00000498	Arthropoda	Insecta	Hymenoptera	Braconidae	Microgastrinae	Microplitis	Microplitis jft35	Jose Leonardo Fernandez Triana	jftriana@uoguelph.ca
HYM00000499	Arthropoda	Insecta	Hymenoptera	Braconidae	Microgastrinae	Microplitis	Microplitis jft06	Jose Leonardo Fernandez Triana	jftriana@uoguelph.ca
HYM00000500	Arthropoda	Insecta	Hymenoptera	Braconidae	Microgastrinae	Microplitis	Microplitis jft35	Jose Leonardo Fernandez Triana	jftriana@uoguelph.ca
HYM00000503	Arthropoda	Insecta	Hymenoptera	Braconidae	Microgastrinae	Microplitis	Microplitis nigritus	Jose Leonardo Fernandez Triana	jftriana@uoguelph.ca
HYM00000504	Arthropoda	Insecta	Hymenoptera	Braconidae	Microgastrinae	Microplitis	Microplitis nigritus	Jose Leonardo Fernandez Triana	jftriana@uoguelph.ca
HYM00000506	Arthropoda	Insecta	Hymenoptera	Braconidae	Microgastrinae	Microplitis	Microplitis nigritus	Jose Leonardo Fernandez Triana	jftriana@uoguelph.ca
HYM00000508	Arthropoda	Insecta	Hymenoptera	Braconidae	Microgastrinae	Microplitis	Microplitis jft08	Jose Leonardo Fernandez Triana	jftriana@uoguelph.ca
HYM00000509	Arthropoda	Insecta	Hymenoptera	Braconidae	Microgastrinae	Microplitis	Microplitis nigritus	Jose Leonardo Fernandez Triana	jftriana@uoguelph.ca
HYM00000510	Arthropoda	Insecta	Hymenoptera	Braconidae	Microgastrinae	Microplitis	Microplitis nigritus	Jose Leonardo Fernandez Triana	jftriana@uoguelph.ca
HYM00000511	Arthropoda	Insecta	Hymenoptera	Braconidae	Microgastrinae	Microplitis	Microplitis feltiae	Jose Leonardo Fernandez Triana	jftriana@uoguelph.ca
HYM00000512	Arthropoda	Insecta	Hymenoptera	Braconidae	Microgastrinae	Microplitis	Microplitis feltiae	Jose Leonardo Fernandez Triana	jftriana@uoguelph.ca
HYM00000513	Arthropoda	Insecta	Hymenoptera	Braconidae	Microgastrinae	Microplitis	Microplitis feltiae	Jose Leonardo Fernandez Triana	jftriana@uoguelph.ca
HYM00000514	Arthropoda	Insecta	Hymenoptera	Braconidae	Microgastrinae	Microplitis	Microplitis auripes	Jose Leonardo Fernandez Triana	jftriana@uoguelph.ca
HYM00000515	Arthropoda	Insecta	Hymenoptera	Braconidae	Microgastrinae	Microplitis	Microplitis auripes	Jose Leonardo Fernandez Triana	jftriana@uoguelph.ca
HYM00000516	Arthropoda	Insecta	Hymenoptera	Braconidae	Microgastrinae	Microplitis	Microplitis auripes	Jose Leonardo Fernandez Triana	jftriana@uoguelph.ca
HYM00000517	Arthropoda	Insecta	Hymenoptera	Braconidae	Microgastrinae	Microplitis	Microplitis jft08	Jose Leonardo Fernandez Triana	jftriana@uoguelph.ca
HYM00000518	Arthropoda	Insecta	Hymenoptera	Braconidae	Microgastrinae	Microplitis	Microplitis jft49	Jose Leonardo Fernandez Triana	jftriana@uoguelph.ca
HYM00000519	Arthropoda	Insecta	Hymenoptera	Braconidae	Microgastrinae	Microplitis	Microplitis jft49	Jose Leonardo Fernandez Triana	jftriana@uoguelph.ca
HYM00000520	Arthropoda	Insecta	Hymenoptera	Braconidae	Microgastrinae	Microplitis	Microplitis jft08	Jose Leonardo Fernandez Triana	jftriana@uoguelph.ca
HYM00000521	Arthropoda	Insecta	Hymenoptera	Braconidae	Microgastrinae	Microplitis	Microplitis jft51	Jose Leonardo Fernandez Triana	jftriana@uoguelph.ca
HYM00000522	Arthropoda	Insecta	Hymenoptera	Braconidae	Microgastrinae	Microplitis	Microplitis jft16	Jose Leonardo Fernandez Triana	jftriana@uoguelph.ca
HYM00000523	Arthropoda	Insecta	Hymenoptera	Braconidae	Microgastrinae	Microplitis	Microplitis jft16	Jose Leonardo Fernandez Triana	jftriana@uoguelph.ca
HYM00000524	Arthropoda	Insecta	Hymenoptera	Braconidae	Microgastrinae	Microplitis	Microplitis jft16	Jose Leonardo Fernandez Triana	jftriana@uoguelph.ca
HYM00000525	Arthropoda	Insecta	Hymenoptera	Braconidae	Microgastrinae	Microplitis	Microplitis jft16	Jose Leonardo Fernandez Triana	jftriana@uoguelph.ca
HYM00000526	Arthropoda	Insecta	Hymenoptera	Braconidae	Microgastrinae	Microplitis	Microplitis jft16	Jose Leonardo Fernandez Triana	jftriana@uoguelph.ca
HYM00000527	Arthropoda	Insecta	Hymenoptera	Braconidae	Microgastrinae	Microplitis	Microplitis varicolor	Jose Leonardo Fernandez Triana	jftriana@uoguelph.ca
HYM00000528	Arthropoda	Insecta	Hymenoptera	Braconidae	Microgastrinae	Microplitis	Microplitis jft16	Jose Leonardo Fernandez Triana	jftriana@uoguelph.ca
HYM00000529	Arthropoda	Insecta	Hymenoptera	Braconidae	Microgastrinae	Microplitis	Microplitis jft16	Jose Leonardo Fernandez Triana	jftriana@uoguelph.ca
HYM00000530	Arthropoda	Insecta	Hymenoptera	Braconidae	Microgastrinae	Microplitis	Microplitis jft16	Jose Leonardo Fernandez Triana	jftriana@uoguelph.ca
HYM00000531	Arthropoda	Insecta	Hymenoptera	Braconidae	Microgastrinae	Microplitis	Microplitis varicolor	Jose Leonardo Fernandez Triana	jftriana@uoguelph.ca
HYM00000532	Arthropoda	Insecta	Hymenoptera	Braconidae	Microgastrinae	Microplitis	Microplitis jft16	Jose Leonardo Fernandez Triana	jftriana@uoguelph.ca
HYM00000533	Arthropoda	Insecta	Hymenoptera	Braconidae	Microgastrinae	Microplitis	Microplitis jft16	Jose Leonardo Fernandez Triana	jftriana@uoguelph.ca
HYM00000534	Arthropoda	Insecta	Hymenoptera	Braconidae	Microgastrinae	Microplitis	Microplitis varicolor	Jose Leonardo Fernandez Triana	jftriana@uoguelph.ca
HYM00000535	Arthropoda	Insecta	Hymenoptera	Braconidae	Microgastrinae	Microplitis	Microplitis jft16	Jose Leonardo Fernandez Triana	jftriana@uoguelph.ca
HYM00000536	Arthropoda	Insecta	Hymenoptera	Braconidae	Microgastrinae	Microplitis	Microplitis varicolor	Jose Leonardo Fernandez Triana	jftriana@uoguelph.ca
HYM00000537	Arthropoda	Insecta	Hymenoptera	Braconidae	Microgastrinae	Microplitis	Microplitis jft16	Jose Leonardo Fernandez Triana	jftriana@uoguelph.ca
HYM00000538	Arthropoda	Insecta	Hymenoptera	Braconidae	Microgastrinae	Microplitis	Microplitis jft16	Jose Leonardo Fernandez Triana	jftriana@uoguelph.ca
HYM00000540	Arthropoda	Insecta	Hymenoptera	Braconidae	Microgastrinae	Microplitis	Microplitis jft16	Jose Leonardo Fernandez Triana	jftriana@uoguelph.ca
HYM00000551	Arthropoda	Insecta	Hymenoptera	Braconidae	Microgastrinae	Microplitis	Microplitis varicolor	Jose Leonardo Fernandez Triana	jftriana@uoguelph.ca
HYM00000552	Arthropoda	Insecta	Hymenoptera	Braconidae	Microgastrinae	Microplitis	Microplitis varicolor	Jose Leonardo Fernandez Triana	jftriana@uoguelph.ca
HYM00000553	Arthropoda	Insecta	Hymenoptera	Braconidae	Microgastrinae	Microplitis	Microplitis varicolor	Jose Leonardo Fernandez Triana	jftriana@uoguelph.ca
HYM00000554	Arthropoda	Insecta	Hymenoptera	Braconidae	Microgastrinae	Microplitis	Microplitis jft06	Jose Leonardo Fernandez Triana	jftriana@uoguelph.ca
HYM00000651.2	Arthropoda	Insecta	Hymenoptera	Braconidae	Microgastrinae	Microplitis	Microplitis varicolor	Jose Leonardo Fernandez Triana	jftriana@uoguelph.ca
HYM00000680.2	Arthropoda	Insecta	Hymenoptera	Braconidae	Microgastrinae	Microplitis	Microplitis varicolor	Jose Leonardo Fernandez Triana	jftriana@uoguelph.ca
HYM00000838	Arthropoda	Insecta	Hymenoptera	Braconidae	Microgastrinae	Microplitis	Microplitis varicolor	Jose Leonardo Fernandez Triana	jftriana@uoguelph.ca
HYM00000841	Arthropoda	Insecta	Hymenoptera	Braconidae	Microgastrinae	Microplitis	Microplitis varicolor	Jose Leonardo Fernandez Triana	jftriana@uoguelph.ca
HYM00000926	Arthropoda	Insecta	Hymenoptera	Braconidae	Microgastrinae	Microplitis	Microplitis jft04	Jose Leonardo Fernandez Triana	jftriana@uoguelph.ca
HYM00000927	Arthropoda	Insecta	Hymenoptera	Braconidae	Microgastrinae	Microplitis	Microplitis varicolor	Jose Leonardo Fernandez Triana	jftriana@uoguelph.ca
HYM00000928	Arthropoda	Insecta	Hymenoptera	Braconidae	Microgastrinae	Microplitis	Microplitis varicolor	Jose Leonardo Fernandez Triana	jftriana@uoguelph.ca
HYM00001207	Arthropoda	Insecta	Hymenoptera	Braconidae	Microgastrinae	Microplitis	Microplitis jft46	Jose Leonardo Fernandez Triana	jftriana@uoguelph.ca
HYM00001208	Arthropoda	Insecta	Hymenoptera	Braconidae	Microgastrinae	Microplitis	Microplitis jft46	Jose Leonardo Fernandez Triana	jftriana@uoguelph.ca
HYM00001209	Arthropoda	Insecta	Hymenoptera	Braconidae	Microgastrinae	Microplitis	Microplitis jft46	Jose Leonardo Fernandez Triana	jftriana@uoguelph.ca
HYM00001210	Arthropoda	Insecta	Hymenoptera	Braconidae	Microgastrinae	Microplitis	Microplitis jft46	Jose Leonardo Fernandez Triana	jftriana@uoguelph.ca
HYM00001211	Arthropoda	Insecta	Hymenoptera	Braconidae	Microgastrinae	Microplitis	Microplitis jft46	Jose Leonardo Fernandez Triana	jftriana@uoguelph.ca
HYM00001212	Arthropoda	Insecta	Hymenoptera	Braconidae	Microgastrinae	Microplitis	Microplitis jft46	Jose Leonardo Fernandez Triana	jftriana@uoguelph.ca
HYM00001213	Arthropoda	Insecta	Hymenoptera	Braconidae	Microgastrinae	Microplitis	Microplitis jft46	Jose Leonardo Fernandez Triana	jftriana@uoguelph.ca
HYM00001214	Arthropoda	Insecta	Hymenoptera	Braconidae	Microgastrinae	Microplitis	Microplitis jft46	Jose Leonardo Fernandez Triana	jftriana@uoguelph.ca
HYM00001215	Arthropoda	Insecta	Hymenoptera	Braconidae	Microgastrinae	Microplitis	Microplitis jft01	Jose Leonardo Fernandez Triana	jftriana@uoguelph.ca
HYM00001216	Arthropoda	Insecta	Hymenoptera	Braconidae	Microgastrinae	Microplitis	Microplitis jft46	Jose Leonardo Fernandez Triana	jftriana@uoguelph.ca
HYM00001217	Arthropoda	Insecta	Hymenoptera	Braconidae	Microgastrinae	Microplitis	Microplitis jft46	Jose Leonardo Fernandez Triana	jftriana@uoguelph.ca
HYM00001218	Arthropoda	Insecta	Hymenoptera	Braconidae	Microgastrinae	Microplitis	Microplitis jft44	Jose Leonardo Fernandez Triana	jftriana@uoguelph.ca
HYM00001219	Arthropoda	Insecta	Hymenoptera	Braconidae	Microgastrinae	Microplitis	Microplitis jft44	Jose Leonardo Fernandez Triana	jftriana@uoguelph.ca
HYM00001220	Arthropoda	Insecta	Hymenoptera	Braconidae	Microgastrinae	Microplitis	Microplitis plutellae	Jose Leonardo Fernandez Triana	jftriana@uoguelph.ca
HYM00001222	Arthropoda	Insecta	Hymenoptera	Braconidae	Microgastrinae	Microplitis	Microplitis jft16	Jose Leonardo Fernandez Triana	jftriana@uoguelph.ca
HYM00001223	Arthropoda	Insecta	Hymenoptera	Braconidae	Microgastrinae	Microplitis	Microplitis jft20	Jose Leonardo Fernandez Triana	jftriana@uoguelph.ca
HYM00001224	Arthropoda	Insecta	Hymenoptera	Braconidae	Microgastrinae	Microplitis	Microplitis jft20	Jose Leonardo Fernandez Triana	jftriana@uoguelph.ca
HYM00001225	Arthropoda	Insecta	Hymenoptera	Braconidae	Microgastrinae	Microplitis	Microplitis jft20	Jose Leonardo Fernandez Triana	jftriana@uoguelph.ca
HYM00001226	Arthropoda	Insecta	Hymenoptera	Braconidae	Microgastrinae	Microplitis	Microplitis jft07	Jose Leonardo Fernandez Triana	jftriana@uoguelph.ca
HYM00001227	Arthropoda	Insecta	Hymenoptera	Braconidae	Microgastrinae	Microplitis	Microplitis jft20	Jose Leonardo Fernandez Triana	jftriana@uoguelph.ca
HYM00001228	Arthropoda	Insecta	Hymenoptera	Braconidae	Microgastrinae	Microplitis	Microplitis jft20	Jose Leonardo Fernandez Triana	jftriana@uoguelph.ca
HYM00001229	Arthropoda	Insecta	Hymenoptera	Braconidae	Microgastrinae	Microplitis	Microplitis jft16	Jose Leonardo Fernandez Triana	jftriana@uoguelph.ca
HYM00001230	Arthropoda	Insecta	Hymenoptera	Braconidae	Microgastrinae	Microplitis	Microplitis jft20	Jose Leonardo Fernandez Triana	jftriana@uoguelph.ca
HYM00001231	Arthropoda	Insecta	Hymenoptera	Braconidae	Microgastrinae	Microplitis	Microplitis jft15	Jose Leonardo Fernandez Triana	jftriana@uoguelph.ca
HYM00001232	Arthropoda	Insecta	Hymenoptera	Braconidae	Microgastrinae	Microplitis	Microplitis auripes	Jose Leonardo Fernandez Triana	jftriana@uoguelph.ca
HYM00001233	Arthropoda	Insecta	Hymenoptera	Braconidae	Microgastrinae	Microplitis	Microplitis jft20	Jose Leonardo Fernandez Triana	jftriana@uoguelph.ca
HYM00001234	Arthropoda	Insecta	Hymenoptera	Braconidae	Microgastrinae	Microplitis	Microplitis jft03	Jose Leonardo Fernandez Triana	jftriana@uoguelph.ca
HYM00001235	Arthropoda	Insecta	Hymenoptera	Braconidae	Microgastrinae	Microplitis	Microplitis jft52	Jose Leonardo Fernandez Triana	jftriana@uoguelph.ca
HYM00001236	Arthropoda	Insecta	Hymenoptera	Braconidae	Microgastrinae	Microplitis	Microplitis jft52	Jose Leonardo Fernandez Triana	jftriana@uoguelph.ca
HYM00001237	Arthropoda	Insecta	Hymenoptera	Braconidae	Microgastrinae	Microplitis	Microplitis jft44	Jose Leonardo Fernandez Triana	jftriana@uoguelph.ca
HYM00001238	Arthropoda	Insecta	Hymenoptera	Braconidae	Microgastrinae	Microplitis	Microplitis jft44	Jose Leonardo Fernandez Triana	jftriana@uoguelph.ca
HYM00001239	Arthropoda	Insecta	Hymenoptera	Braconidae	Microgastrinae	Microplitis	Microplitis jft44	Jose Leonardo Fernandez Triana	jftriana@uoguelph.ca
HYM00001240	Arthropoda	Insecta	Hymenoptera	Braconidae	Microgastrinae	Microplitis	Microplitis varicolor	Jose Leonardo Fernandez Triana	jftriana@uoguelph.ca
HYM00001241	Arthropoda	Insecta	Hymenoptera	Braconidae	Microgastrinae	Microplitis	Microplitis jft16	Jose Leonardo Fernandez Triana	jftriana@uoguelph.ca
HYM00001242	Arthropoda	Insecta	Hymenoptera	Braconidae	Microgastrinae	Microplitis	Microplitis jft16	Jose Leonardo Fernandez Triana	jftriana@uoguelph.ca
HYM00001243	Arthropoda	Insecta	Hymenoptera	Braconidae	Microgastrinae	Microplitis	Microplitis jft16	Jose Leonardo Fernandez Triana	jftriana@uoguelph.ca
HYM00001244	Arthropoda	Insecta	Hymenoptera	Braconidae	Microgastrinae	Microplitis	Microplitis jft16	Jose Leonardo Fernandez Triana	jftriana@uoguelph.ca
HYM00001245	Arthropoda	Insecta	Hymenoptera	Braconidae	Microgastrinae	Microplitis	Microplitis jft24	Jose Leonardo Fernandez Triana	jftriana@uoguelph.ca
HYM00001246	Arthropoda	Insecta	Hymenoptera	Braconidae	Microgastrinae	Microplitis	Microplitis jft16	Jose Leonardo Fernandez Triana	jftriana@uoguelph.ca
HYM00001247	Arthropoda	Insecta	Hymenoptera	Braconidae	Microgastrinae	Microplitis	Microplitis jft16	Jose Leonardo Fernandez Triana	jftriana@uoguelph.ca
HYM00001248	Arthropoda	Insecta	Hymenoptera	Braconidae	Microgastrinae	Microplitis	Microplitis jft16	Jose Leonardo Fernandez Triana	jftriana@uoguelph.ca
HYM00001249	Arthropoda	Insecta	Hymenoptera	Braconidae	Microgastrinae	Microplitis	Microplitis jft62	Jose Leonardo Fernandez Triana	jftriana@uoguelph.ca
HYM00001250	Arthropoda	Insecta	Hymenoptera	Braconidae	Microgastrinae	Microplitis	Microplitis jft62	Jose Leonardo Fernandez Triana	jftriana@uoguelph.ca
HYM00001251	Arthropoda	Insecta	Hymenoptera	Braconidae	Microgastrinae	Microplitis	Microplitis jft58	Jose Leonardo Fernandez Triana	jftriana@uoguelph.ca
HYM00001252	Arthropoda	Insecta	Hymenoptera	Braconidae	Microgastrinae	Microplitis	Microplitis jft16	Jose Leonardo Fernandez Triana	jftriana@uoguelph.ca
HYM00001253	Arthropoda	Insecta	Hymenoptera	Braconidae	Microgastrinae	Microplitis	Microplitis jft62	Jose Leonardo Fernandez Triana	jftriana@uoguelph.ca
HYM00001254	Arthropoda	Insecta	Hymenoptera	Braconidae	Microgastrinae	Microplitis	Microplitis jft31	Jose Leonardo Fernandez Triana	jftriana@uoguelph.ca
HYM00001255	Arthropoda	Insecta	Hymenoptera	Braconidae	Microgastrinae	Microplitis	Microplitis plutellae	Jose Leonardo Fernandez Triana	jftriana@uoguelph.ca
HYM00001256	Arthropoda	Insecta	Hymenoptera	Braconidae	Microgastrinae	Microplitis	Microplitis plutellae	Jose Leonardo Fernandez Triana	jftriana@uoguelph.ca
HYM00001257	Arthropoda	Insecta	Hymenoptera	Braconidae	Microgastrinae	Microplitis	Microplitis plutellae	Jose Leonardo Fernandez Triana	jftriana@uoguelph.ca
HYM00001258	Arthropoda	Insecta	Hymenoptera	Braconidae	Microgastrinae	Microplitis	Microplitis plutellae	Jose Leonardo Fernandez Triana	jftriana@uoguelph.ca
HYM00001259	Arthropoda	Insecta	Hymenoptera	Braconidae	Microgastrinae	Microplitis	Microplitis plutellae	Jose Leonardo Fernandez Triana	jftriana@uoguelph.ca
HYM00001260	Arthropoda	Insecta	Hymenoptera	Braconidae	Microgastrinae	Microplitis	Microplitis plutellae	Jose Leonardo Fernandez Triana	jftriana@uoguelph.ca
HYM00001261	Arthropoda	Insecta	Hymenoptera	Braconidae	Microgastrinae	Microplitis	Microplitis plutellae	Jose Leonardo Fernandez Triana	jftriana@uoguelph.ca
HYM00001262	Arthropoda	Insecta	Hymenoptera	Braconidae	Microgastrinae	Microplitis	Microplitis plutellae	Jose Leonardo Fernandez Triana	jftriana@uoguelph.ca
HYM00001263	Arthropoda	Insecta	Hymenoptera	Braconidae	Microgastrinae	Microplitis	Microplitis plutellae	Jose Leonardo Fernandez Triana	jftriana@uoguelph.ca
HYM00001264	Arthropoda	Insecta	Hymenoptera	Braconidae	Microgastrinae	Microplitis	Microplitis plutellae	Jose Leonardo Fernandez Triana	jftriana@uoguelph.ca
HYM00001265	Arthropoda	Insecta	Hymenoptera	Braconidae	Microgastrinae	Microplitis	Microplitis plutellae	Jose Leonardo Fernandez Triana	jftriana@uoguelph.ca
HYM00001266	Arthropoda	Insecta	Hymenoptera	Braconidae	Microgastrinae	Microplitis	Microplitis plutellae	Jose Leonardo Fernandez Triana	jftriana@uoguelph.ca
HYM00001268	Arthropoda	Insecta	Hymenoptera	Braconidae	Microgastrinae	Microplitis	Microplitis plutellae	Jose Leonardo Fernandez Triana	jftriana@uoguelph.ca
HYM00001269	Arthropoda	Insecta	Hymenoptera	Braconidae	Microgastrinae	Microplitis	Microplitis plutellae	Jose Leonardo Fernandez Triana	jftriana@uoguelph.ca
HYM00001270	Arthropoda	Insecta	Hymenoptera	Braconidae	Microgastrinae	Microplitis	Microplitis plutellae	Jose Leonardo Fernandez Triana	jftriana@uoguelph.ca
HYM00001271	Arthropoda	Insecta	Hymenoptera	Braconidae	Microgastrinae	Microplitis	Microplitis plutellae	Jose Leonardo Fernandez Triana	jftriana@uoguelph.ca
HYM00001272	Arthropoda	Insecta	Hymenoptera	Braconidae	Microgastrinae	Microplitis	Microplitis plutellae	Jose Leonardo Fernandez Triana	jftriana@uoguelph.ca
HYM00001273	Arthropoda	Insecta	Hymenoptera	Braconidae	Microgastrinae	Microplitis	Microplitis plutellae	Jose Leonardo Fernandez Triana	jftriana@uoguelph.ca
HYM00001274	Arthropoda	Insecta	Hymenoptera	Braconidae	Microgastrinae	Microplitis	Microplitis plutellae	Jose Leonardo Fernandez Triana	jftriana@uoguelph.ca
HYM00001275	Arthropoda	Insecta	Hymenoptera	Braconidae	Microgastrinae	Microplitis	Microplitis plutellae	Jose Leonardo Fernandez Triana	jftriana@uoguelph.ca
HYM00001276	Arthropoda	Insecta	Hymenoptera	Braconidae	Microgastrinae	Microplitis	Microplitis plutellae	Jose Leonardo Fernandez Triana	jftriana@uoguelph.ca
HYM00001277	Arthropoda	Insecta	Hymenoptera	Braconidae	Microgastrinae	Microplitis	Microplitis plutellae	Jose Leonardo Fernandez Triana	jftriana@uoguelph.ca
HYM00001278	Arthropoda	Insecta	Hymenoptera	Braconidae	Microgastrinae	Microplitis	Microplitis plutellae	Jose Leonardo Fernandez Triana	jftriana@uoguelph.ca
HYM00001279	Arthropoda	Insecta	Hymenoptera	Braconidae	Microgastrinae	Microplitis	Microplitis plutellae	Jose Leonardo Fernandez Triana	jftriana@uoguelph.ca
HYM00001280	Arthropoda	Insecta	Hymenoptera	Braconidae	Microgastrinae	Microplitis	Microplitis jft57	Jose Leonardo Fernandez Triana	jftriana@uoguelph.ca
HYM00001283	Arthropoda	Insecta	Hymenoptera	Braconidae	Microgastrinae	Microplitis	Microplitis jft57	Jose Leonardo Fernandez Triana	jftriana@uoguelph.ca
HYM00001346	Arthropoda	Insecta	Hymenoptera	Braconidae	Microgastrinae	Microplitis	Microplitis jft44	Jose Leonardo Fernandez Triana	jftriana@uoguelph.ca
HYM00001354	Arthropoda	Insecta	Hymenoptera	Braconidae	Microgastrinae	Microplitis	Microplitis jft44	Jose Leonardo Fernandez Triana	jftriana@uoguelph.ca
HYM00001467	Arthropoda	Insecta	Hymenoptera	Braconidae	Microgastrinae	Microplitis	Microplitis jft57	Jose Leonardo Fernandez Triana	jftriana@uoguelph.ca
HYM00001468	Arthropoda	Insecta	Hymenoptera	Braconidae	Microgastrinae	Microplitis	Microplitis jft57	Jose Leonardo Fernandez Triana	jftriana@uoguelph.ca
HYM00001469	Arthropoda	Insecta	Hymenoptera	Braconidae	Microgastrinae	Microplitis	Microplitis jft57	Jose Leonardo Fernandez Triana	jftriana@uoguelph.ca
HYM00001470	Arthropoda	Insecta	Hymenoptera	Braconidae	Microgastrinae	Microplitis	Microplitis jft57	Jose Leonardo Fernandez Triana	jftriana@uoguelph.ca
HYM00001471	Arthropoda	Insecta	Hymenoptera	Braconidae	Microgastrinae	Microplitis	Microplitis jft57	Jose Leonardo Fernandez Triana	jftriana@uoguelph.ca
HYM00001472	Arthropoda	Insecta	Hymenoptera	Braconidae	Microgastrinae	Microplitis	Microplitis jft57	Jose Leonardo Fernandez Triana	jftriana@uoguelph.ca
HYM00001473	Arthropoda	Insecta	Hymenoptera	Braconidae	Microgastrinae	Microplitis	Microplitis jft57	Jose Leonardo Fernandez Triana	jftriana@uoguelph.ca
HYM00001474	Arthropoda	Insecta	Hymenoptera	Braconidae	Microgastrinae	Microplitis	Microplitis jft57	Jose Leonardo Fernandez Triana	jftriana@uoguelph.ca
HYM00001475	Arthropoda	Insecta	Hymenoptera	Braconidae	Microgastrinae	Microplitis	Microplitis jft57	Jose Leonardo Fernandez Triana	jftriana@uoguelph.ca
HYM00001476	Arthropoda	Insecta	Hymenoptera	Braconidae	Microgastrinae	Microplitis	Microplitis jft57	Jose Leonardo Fernandez Triana	jftriana@uoguelph.ca
HYM00001477	Arthropoda	Insecta	Hymenoptera	Braconidae	Microgastrinae	Microplitis	Microplitis jft57	Jose Leonardo Fernandez Triana	jftriana@uoguelph.ca
HYM00001478	Arthropoda	Insecta	Hymenoptera	Braconidae	Microgastrinae	Microplitis	Microplitis jft57	Jose Leonardo Fernandez Triana	jftriana@uoguelph.ca
HYM00001479	Arthropoda	Insecta	Hymenoptera	Braconidae	Microgastrinae	Microplitis	Microplitis jft57	Jose Leonardo Fernandez Triana	jftriana@uoguelph.ca
HYM00001480	Arthropoda	Insecta	Hymenoptera	Braconidae	Microgastrinae	Microplitis	Microplitis jft57	Jose Leonardo Fernandez Triana	jftriana@uoguelph.ca
HYM00001481	Arthropoda	Insecta	Hymenoptera	Braconidae	Microgastrinae	Microplitis	Microplitis jft57	Jose Leonardo Fernandez Triana	jftriana@uoguelph.ca
HYM00001482	Arthropoda	Insecta	Hymenoptera	Braconidae	Microgastrinae	Microplitis	Microplitis jft57	Jose Leonardo Fernandez Triana	jftriana@uoguelph.ca
HYM00001483	Arthropoda	Insecta	Hymenoptera	Braconidae	Microgastrinae	Microplitis	Microplitis jft57	Jose Leonardo Fernandez Triana	jftriana@uoguelph.ca
HYM00001484	Arthropoda	Insecta	Hymenoptera	Braconidae	Microgastrinae	Microplitis	Microplitis jft57	Jose Leonardo Fernandez Triana	jftriana@uoguelph.ca
HYM00001485	Arthropoda	Insecta	Hymenoptera	Braconidae	Microgastrinae	Microplitis	Microplitis jft57	Jose Leonardo Fernandez Triana	jftriana@uoguelph.ca
HYM00001486	Arthropoda	Insecta	Hymenoptera	Braconidae	Microgastrinae	Microplitis	Microplitis jft57	Jose Leonardo Fernandez Triana	jftriana@uoguelph.ca
HYM00001487	Arthropoda	Insecta	Hymenoptera	Braconidae	Microgastrinae	Microplitis	Microplitis jft57	Jose Leonardo Fernandez Triana	jftriana@uoguelph.ca
HYM00001488	Arthropoda	Insecta	Hymenoptera	Braconidae	Microgastrinae	Microplitis	Microplitis jft57	Jose Leonardo Fernandez Triana	jftriana@uoguelph.ca
HYM00001489	Arthropoda	Insecta	Hymenoptera	Braconidae	Microgastrinae	Microplitis	Microplitis jft57	Jose Leonardo Fernandez Triana	jftriana@uoguelph.ca
HYM00001490	Arthropoda	Insecta	Hymenoptera	Braconidae	Microgastrinae	Microplitis	Microplitis jft57	Jose Leonardo Fernandez Triana	jftriana@uoguelph.ca
HYM00001491	Arthropoda	Insecta	Hymenoptera	Braconidae	Microgastrinae	Microplitis	Microplitis jft57	Jose Leonardo Fernandez Triana	jftriana@uoguelph.ca
HYM00001492	Arthropoda	Insecta	Hymenoptera	Braconidae	Microgastrinae	Microplitis	Microplitis jft57	Jose Leonardo Fernandez Triana	jftriana@uoguelph.ca
HYM00001493	Arthropoda	Insecta	Hymenoptera	Braconidae	Microgastrinae	Microplitis	Microplitis jft57	Jose Leonardo Fernandez Triana	jftriana@uoguelph.ca
HYM00001494	Arthropoda	Insecta	Hymenoptera	Braconidae	Microgastrinae	Microplitis	Microplitis jft57	Jose Leonardo Fernandez Triana	jftriana@uoguelph.ca
HYM00001637	Arthropoda	Insecta	Hymenoptera	Braconidae	Microgastrinae	Microplitis	Microplitis jft15	Jose Leonardo Fernandez Triana	jftriana@uoguelph.ca
HYM00001793	Arthropoda	Insecta	Hymenoptera	Braconidae	Microgastrinae	Microplitis	Microplitis nigritus	Jose Leonardo Fernandez Triana	jftriana@uoguelph.ca
HYM00001794	Arthropoda	Insecta	Hymenoptera	Braconidae	Microgastrinae	Microplitis	Microplitis nigritus	Jose Leonardo Fernandez Triana	jftriana@uoguelph.ca
HYM00001795	Arthropoda	Insecta	Hymenoptera	Braconidae	Microgastrinae	Microplitis	Microplitis nigritus	Jose Leonardo Fernandez Triana	jftriana@uoguelph.ca
HYM00001797	Arthropoda	Insecta	Hymenoptera	Braconidae	Microgastrinae	Microplitis	Microplitis nigritus	Jose Leonardo Fernandez Triana	jftriana@uoguelph.ca
HYM00001806	Arthropoda	Insecta	Hymenoptera	Braconidae	Microgastrinae	Microplitis	Microplitis nigritus	Jose Leonardo Fernandez Triana	jftriana@uoguelph.ca
HYM00001808	Arthropoda	Insecta	Hymenoptera	Braconidae	Microgastrinae	Microplitis	Microplitis jft13	Jose Leonardo Fernandez Triana	jftriana@uoguelph.ca
HYM00001811	Arthropoda	Insecta	Hymenoptera	Braconidae	Microgastrinae	Microplitis	Microplitis nigritus	Jose Leonardo Fernandez Triana	jftriana@uoguelph.ca
HYM00001813	Arthropoda	Insecta	Hymenoptera	Braconidae	Microgastrinae	Microplitis	Microplitis nigritus	Jose Leonardo Fernandez Triana	jftriana@uoguelph.ca
HYM00001814	Arthropoda	Insecta	Hymenoptera	Braconidae	Microgastrinae	Microplitis	Microplitis nigritus	Jose Leonardo Fernandez Triana	jftriana@uoguelph.ca
HYM00001818	Arthropoda	Insecta	Hymenoptera	Braconidae	Microgastrinae	Microplitis	Microplitis nigritus	Jose Leonardo Fernandez Triana	jftriana@uoguelph.ca
HYM00001820	Arthropoda	Insecta	Hymenoptera	Braconidae	Microgastrinae	Microplitis	Microplitis nigritus	Jose Leonardo Fernandez Triana	jftriana@uoguelph.ca
HYM00001829	Arthropoda	Insecta	Hymenoptera	Braconidae	Microgastrinae	Microplitis	Microplitis nigritus	Jose Leonardo Fernandez Triana	jftriana@uoguelph.ca
HYM00001831	Arthropoda	Insecta	Hymenoptera	Braconidae	Microgastrinae	Microplitis	Microplitis nigritus	Jose Leonardo Fernandez Triana	jftriana@uoguelph.ca
HYM00001832	Arthropoda	Insecta	Hymenoptera	Braconidae	Microgastrinae	Microplitis	Microplitis nigritus	Jose Leonardo Fernandez Triana	jftriana@uoguelph.ca
HYM00001833	Arthropoda	Insecta	Hymenoptera	Braconidae	Microgastrinae	Microplitis	Microplitis nigritus	Jose Leonardo Fernandez Triana	jftriana@uoguelph.ca
HYM00001837	Arthropoda	Insecta	Hymenoptera	Braconidae	Microgastrinae	Microplitis	Microplitis nigritus	Jose Leonardo Fernandez Triana	jftriana@uoguelph.ca
HYM00001838	Arthropoda	Insecta	Hymenoptera	Braconidae	Microgastrinae	Microplitis	Microplitis nigritus	Jose Leonardo Fernandez Triana	jftriana@uoguelph.ca
HYM00001839	Arthropoda	Insecta	Hymenoptera	Braconidae	Microgastrinae	Microplitis	Microplitis nigritus	Jose Leonardo Fernandez Triana	jftriana@uoguelph.ca
MIC 000481	Arthropoda	Insecta	Hymenoptera	Braconidae	Microgastrinae	Microplitis	Microplitis jft09	Jose Leonardo Fernandez Triana	jftriana@uoguelph.ca
MIC 000482	Arthropoda	Insecta	Hymenoptera	Braconidae	Microgastrinae	Microplitis	Microplitis jft09	Jose Leonardo Fernandez Triana	jftriana@uoguelph.ca
MIC 000483	Arthropoda	Insecta	Hymenoptera	Braconidae	Microgastrinae	Microplitis	Microplitis plutellae	Jose Leonardo Fernandez Triana	jftriana@uoguelph.ca
MIC 000545	Arthropoda	Insecta	Hymenoptera	Braconidae	Microgastrinae	Microplitis		Jose Leonardo Fernandez Triana	jftriana@uoguelph.ca
MIC 000546	Arthropoda	Insecta	Hymenoptera	Braconidae	Microgastrinae	Microplitis		Jose Leonardo Fernandez Triana	jftriana@uoguelph.ca
MIC 000547	Arthropoda	Insecta	Hymenoptera	Braconidae	Microgastrinae	Microplitis		Jose Leonardo Fernandez Triana	jftriana@uoguelph.ca
MIC 000548	Arthropoda	Insecta	Hymenoptera	Braconidae	Microgastrinae	Microplitis		Jose Leonardo Fernandez Triana	jftriana@uoguelph.ca
MIC 000549	Arthropoda	Insecta	Hymenoptera	Braconidae	Microgastrinae	Microplitis	Microplitis varicolor	Jose Leonardo Fernandez Triana	jftriana@uoguelph.ca
MIC 000550	Arthropoda	Insecta	Hymenoptera	Braconidae	Microgastrinae	Microplitis		Jose Leonardo Fernandez Triana	jftriana@uoguelph.ca
MIC 000551	Arthropoda	Insecta	Hymenoptera	Braconidae	Microgastrinae	Microplitis		Jose Leonardo Fernandez Triana	jftriana@uoguelph.ca
MIC 000552	Arthropoda	Insecta	Hymenoptera	Braconidae	Microgastrinae	Microplitis	Microplitis jft16	Jose Leonardo Fernandez Triana	jftriana@uoguelph.ca
MIC 000553	Arthropoda	Insecta	Hymenoptera	Braconidae	Microgastrinae	Microplitis		Jose Leonardo Fernandez Triana	jftriana@uoguelph.ca
MIC 000554	Arthropoda	Insecta	Hymenoptera	Braconidae	Microgastrinae	Microplitis		Jose Leonardo Fernandez Triana	jftriana@uoguelph.ca
MIC 000555	Arthropoda	Insecta	Hymenoptera	Braconidae	Microgastrinae	Microplitis		Jose Leonardo Fernandez Triana	jftriana@uoguelph.ca
MIC 000556	Arthropoda	Insecta	Hymenoptera	Braconidae	Microgastrinae	Microplitis		Jose Leonardo Fernandez Triana	jftriana@uoguelph.ca
MIC 000557	Arthropoda	Insecta	Hymenoptera	Braconidae	Microgastrinae	Microplitis		Jose Leonardo Fernandez Triana	jftriana@uoguelph.ca
MIC 000558	Arthropoda	Insecta	Hymenoptera	Braconidae	Microgastrinae	Microplitis		Jose Leonardo Fernandez Triana	jftriana@uoguelph.ca
MIC 000559	Arthropoda	Insecta	Hymenoptera	Braconidae	Microgastrinae	Microplitis	Microplitis jft07	Jose Leonardo Fernandez Triana	jftriana@uoguelph.ca
MIC 000561	Arthropoda	Insecta	Hymenoptera	Braconidae	Microgastrinae	Microplitis		Jose Leonardo Fernandez Triana	jftriana@uoguelph.ca
MIC 000562	Arthropoda	Insecta	Hymenoptera	Braconidae	Microgastrinae	Microplitis		Jose Leonardo Fernandez Triana	jftriana@uoguelph.ca
MIC 000564	Arthropoda	Insecta	Hymenoptera	Braconidae	Microgastrinae	Microplitis		Jose Leonardo Fernandez Triana	jftriana@uoguelph.ca
MIC 000565	Arthropoda	Insecta	Hymenoptera	Braconidae	Microgastrinae	Microplitis		Jose Leonardo Fernandez Triana	jftriana@uoguelph.ca
MIC 000566	Arthropoda	Insecta	Hymenoptera	Braconidae	Microgastrinae	Microplitis	Microplitis jft01	Jose Leonardo Fernandez Triana	jftriana@uoguelph.ca
MIC 000567	Arthropoda	Insecta	Hymenoptera	Braconidae	Microgastrinae	Microplitis	Microplitis jft46	Jose Leonardo Fernandez Triana	jftriana@uoguelph.ca
MIC 000568	Arthropoda	Insecta	Hymenoptera	Braconidae	Microgastrinae	Microplitis	Microplitis jft07	Jose Leonardo Fernandez Triana	jftriana@uoguelph.ca
MIC 000569	Arthropoda	Insecta	Hymenoptera	Braconidae	Microgastrinae	Microplitis	Microplitis jft16	Jose Leonardo Fernandez Triana	jftriana@uoguelph.ca
MIC 000570	Arthropoda	Insecta	Hymenoptera	Braconidae	Microgastrinae	Microplitis	Microplitis jft16	Jose Leonardo Fernandez Triana	jftriana@uoguelph.ca
MIC 000571	Arthropoda	Insecta	Hymenoptera	Braconidae	Microgastrinae	Microplitis	Microplitis jft36	Jose Leonardo Fernandez Triana	jftriana@uoguelph.ca
MIC 000572	Arthropoda	Insecta	Hymenoptera	Braconidae	Microgastrinae	Microplitis	Microplitis jft16	Jose Leonardo Fernandez Triana	jftriana@uoguelph.ca
MIC 000573	Arthropoda	Insecta	Hymenoptera	Braconidae	Microgastrinae	Microplitis	Microplitis jft16	Jose Leonardo Fernandez Triana	jftriana@uoguelph.ca
MIC 000576	Arthropoda	Insecta	Hymenoptera	Braconidae	Microgastrinae	Microplitis	Microplitis varicolor	Jose Leonardo Fernandez Triana	jftriana@uoguelph.ca
MIC 000577	Arthropoda	Insecta	Hymenoptera	Braconidae	Microgastrinae	Microplitis	Microplitis jft58	Jose Leonardo Fernandez Triana	jftriana@uoguelph.ca
MIC 000578	Arthropoda	Insecta	Hymenoptera	Braconidae	Microgastrinae	Microplitis	Microplitis jft14	Jose Leonardo Fernandez Triana	jftriana@uoguelph.ca
MIC 000579	Arthropoda	Insecta	Hymenoptera	Braconidae	Microgastrinae	Microplitis	Microplitis jft16	Jose Leonardo Fernandez Triana	jftriana@uoguelph.ca
MIC 000618	Arthropoda	Insecta	Hymenoptera	Braconidae	Microgastrinae	Microplitis	Microplitis jft16	Jose Leonardo Fernandez Triana	jftriana@uoguelph.ca
MIC 000619	Arthropoda	Insecta	Hymenoptera	Braconidae	Microgastrinae	Microplitis	Microplitis jft25	Jose Leonardo Fernandez Triana	jftriana@uoguelph.ca
MIC 000620	Arthropoda	Insecta	Hymenoptera	Braconidae	Microgastrinae	Microplitis	Microplitis varicolor	Jose Leonardo Fernandez Triana	jftriana@uoguelph.ca
MIC 000621	Arthropoda	Insecta	Hymenoptera	Braconidae	Microgastrinae	Microplitis	Microplitis jft16	Jose Leonardo Fernandez Triana	jftriana@uoguelph.ca
MIC 000644	Arthropoda	Insecta	Hymenoptera	Braconidae	Microgastrinae	Microplitis	Microplitis jft33	Jose Leonardo Fernandez Triana	jftriana@uoguelph.ca
MIC 000645	Arthropoda	Insecta	Hymenoptera	Braconidae	Microgastrinae	Microplitis	Microplitis jft07	Jose Leonardo Fernandez Triana	jftriana@uoguelph.ca
MIC 000646	Arthropoda	Insecta	Hymenoptera	Braconidae	Microgastrinae	Microplitis	Microplitis jft07	Jose Leonardo Fernandez Triana	jftriana@uoguelph.ca
MIC 000647	Arthropoda	Insecta	Hymenoptera	Braconidae	Microgastrinae	Microplitis	Microplitis jft07	Jose Leonardo Fernandez Triana	jftriana@uoguelph.ca
MIC 000658	Arthropoda	Insecta	Hymenoptera	Braconidae	Microgastrinae	Microplitis	Microplitis jft25	Jose Leonardo Fernandez Triana	jftriana@uoguelph.ca
MIC 000659	Arthropoda	Insecta	Hymenoptera	Braconidae	Microgastrinae	Microplitis	Microplitis jft25	Jose Leonardo Fernandez Triana	jftriana@uoguelph.ca
MIC 000660	Arthropoda	Insecta	Hymenoptera	Braconidae	Microgastrinae	Microplitis	Microplitis jft53	Jose Leonardo Fernandez Triana	jftriana@uoguelph.ca
MIC 000661	Arthropoda	Insecta	Hymenoptera	Braconidae	Microgastrinae	Microplitis	Microplitis jft46	Jose Leonardo Fernandez Triana	jftriana@uoguelph.ca
MIC 000864	Arthropoda	Insecta	Hymenoptera	Braconidae	Microgastrinae	Microplitis	Microplitis jft01	Jose Leonardo Fernandez Triana	jftriana@uoguelph.ca
MIC 000866	Arthropoda	Insecta	Hymenoptera	Braconidae	Microgastrinae	Microplitis	Microplitis jft09	Jose Leonardo Fernandez Triana	jftriana@uoguelph.ca
MIC 000867	Arthropoda	Insecta	Hymenoptera	Braconidae	Microgastrinae	Microplitis	Microplitis jft01	Jose Leonardo Fernandez Triana	jftriana@uoguelph.ca
MIC 000868	Arthropoda	Insecta	Hymenoptera	Braconidae	Microgastrinae	Microplitis	Microplitis jft46	Jose Leonardo Fernandez Triana	jftriana@uoguelph.ca
MIC 000869	Arthropoda	Insecta	Hymenoptera	Braconidae	Microgastrinae	Microplitis	Microplitis jft01	Jose Leonardo Fernandez Triana	jftriana@uoguelph.ca
MIC 000870	Arthropoda	Insecta	Hymenoptera	Braconidae	Microgastrinae	Microplitis	Microplitis jft01	Jose Leonardo Fernandez Triana	jftriana@uoguelph.ca
MIC 000871	Arthropoda	Insecta	Hymenoptera	Braconidae	Microgastrinae	Microplitis	Microplitis jft46	Jose Leonardo Fernandez Triana	jftriana@uoguelph.ca
MIC 000872	Arthropoda	Insecta	Hymenoptera	Braconidae	Microgastrinae	Microplitis	Microplitis varicolor	Jose Leonardo Fernandez Triana	jftriana@uoguelph.ca
MIC 000873	Arthropoda	Insecta	Hymenoptera	Braconidae	Microgastrinae	Microplitis	Microplitis jft36	Jose Leonardo Fernandez Triana	jftriana@uoguelph.ca
MIC 000874	Arthropoda	Insecta	Hymenoptera	Braconidae	Microgastrinae	Microplitis	Microplitis jft01	Jose Leonardo Fernandez Triana	jftriana@uoguelph.ca
MIC 000875	Arthropoda	Insecta	Hymenoptera	Braconidae	Microgastrinae	Microplitis	Microplitis jft46	Jose Leonardo Fernandez Triana	jftriana@uoguelph.ca
MIC 000876	Arthropoda	Insecta	Hymenoptera	Braconidae	Microgastrinae	Microplitis	Microplitis jft01	Jose Leonardo Fernandez Triana	jftriana@uoguelph.ca
MIC 000877	Arthropoda	Insecta	Hymenoptera	Braconidae	Microgastrinae	Microplitis	Microplitis jft01	Jose Leonardo Fernandez Triana	jftriana@uoguelph.ca
MIC 000878	Arthropoda	Insecta	Hymenoptera	Braconidae	Microgastrinae	Microplitis	Microplitis jft01	Jose Leonardo Fernandez Triana	jftriana@uoguelph.ca
MIC 000879	Arthropoda	Insecta	Hymenoptera	Braconidae	Microgastrinae	Microplitis	Microplitis jft01	Jose Leonardo Fernandez Triana	jftriana@uoguelph.ca
MIC 000880	Arthropoda	Insecta	Hymenoptera	Braconidae	Microgastrinae	Microplitis	Microplitis jft01	Jose Leonardo Fernandez Triana	jftriana@uoguelph.ca
MIC 000881	Arthropoda	Insecta	Hymenoptera	Braconidae	Microgastrinae	Microplitis	Microplitis jft05	Jose Leonardo Fernandez Triana	jftriana@uoguelph.ca
MIC 000882	Arthropoda	Insecta	Hymenoptera	Braconidae	Microgastrinae	Microplitis	Microplitis jft01	Jose Leonardo Fernandez Triana	jftriana@uoguelph.ca
MIC 000883	Arthropoda	Insecta	Hymenoptera	Braconidae	Microgastrinae	Microplitis	Microplitis jft01	Jose Leonardo Fernandez Triana	jftriana@uoguelph.ca
MIC 000884	Arthropoda	Insecta	Hymenoptera	Braconidae	Microgastrinae	Microplitis	Microplitis jft42	Jose Leonardo Fernandez Triana	jftriana@uoguelph.ca
MIC 000885	Arthropoda	Insecta	Hymenoptera	Braconidae	Microgastrinae	Microplitis	Microplitis jft55	Jose Leonardo Fernandez Triana	jftriana@uoguelph.ca
MIC 000886	Arthropoda	Insecta	Hymenoptera	Braconidae	Microgastrinae	Microplitis	Microplitis jft16	Jose Leonardo Fernandez Triana	jftriana@uoguelph.ca
MIC 000887	Arthropoda	Insecta	Hymenoptera	Braconidae	Microgastrinae	Microplitis	Microplitis jft55	Jose Leonardo Fernandez Triana	jftriana@uoguelph.ca
MIC 000888	Arthropoda	Insecta	Hymenoptera	Braconidae	Microgastrinae	Microplitis	Microplitis jft55	Jose Leonardo Fernandez Triana	jftriana@uoguelph.ca
MIC 000889	Arthropoda	Insecta	Hymenoptera	Braconidae	Microgastrinae	Microplitis	Microplitis jft55	Jose Leonardo Fernandez Triana	jftriana@uoguelph.ca
MIC 000890	Arthropoda	Insecta	Hymenoptera	Braconidae	Microgastrinae	Microplitis	Microplitis jft55	Jose Leonardo Fernandez Triana	jftriana@uoguelph.ca
MIC 000891	Arthropoda	Insecta	Hymenoptera	Braconidae	Microgastrinae	Microplitis	Microplitis jft55	Jose Leonardo Fernandez Triana	jftriana@uoguelph.ca
MIC 000892	Arthropoda	Insecta	Hymenoptera	Braconidae	Microgastrinae	Microplitis	Microplitis jft55	Jose Leonardo Fernandez Triana	jftriana@uoguelph.ca
MIC 000893	Arthropoda	Insecta	Hymenoptera	Braconidae	Microgastrinae	Microplitis	Microplitis jft46	Jose Leonardo Fernandez Triana	jftriana@uoguelph.ca
MIC 000894	Arthropoda	Insecta	Hymenoptera	Braconidae	Microgastrinae	Microplitis	Microplitis jft46	Jose Leonardo Fernandez Triana	jftriana@uoguelph.ca
MIC 000895	Arthropoda	Insecta	Hymenoptera	Braconidae	Microgastrinae	Microplitis	Microplitis jft01	Jose Leonardo Fernandez Triana	jftriana@uoguelph.ca
MIC 000896	Arthropoda	Insecta	Hymenoptera	Braconidae	Microgastrinae	Microplitis	Microplitis jft01	Jose Leonardo Fernandez Triana	jftriana@uoguelph.ca
MIC 000897	Arthropoda	Insecta	Hymenoptera	Braconidae	Microgastrinae	Microplitis	Microplitis jft33	Jose Leonardo Fernandez Triana	jftriana@uoguelph.ca
MIC 000898	Arthropoda	Insecta	Hymenoptera	Braconidae	Microgastrinae	Microplitis	Microplitis jft33	Jose Leonardo Fernandez Triana	jftriana@uoguelph.ca
MIC 000899	Arthropoda	Insecta	Hymenoptera	Braconidae	Microgastrinae	Microplitis	Microplitis jft33	Jose Leonardo Fernandez Triana	jftriana@uoguelph.ca
MIC 000901	Arthropoda	Insecta	Hymenoptera	Braconidae	Microgastrinae	Microplitis	Microplitis jft58	Jose Leonardo Fernandez Triana	jftriana@uoguelph.ca
WMIC 0191	Arthropoda	Insecta	Hymenoptera	Braconidae	Microgastrinae	Microplitis		Jose Leonardo Fernandez Triana	jftriana@uoguelph.ca
WMIC 0192	Arthropoda	Insecta	Hymenoptera	Braconidae	Microgastrinae	Microplitis	Microplitis plutellae	Jose Leonardo Fernandez Triana	jftriana@uoguelph.ca
WMIC 0193	Arthropoda	Insecta	Hymenoptera	Braconidae	Microgastrinae	Microplitis	Microplitis varicolor	Jose Leonardo Fernandez Triana	jftriana@uoguelph.ca
WMIC 0194	Arthropoda	Insecta	Hymenoptera	Braconidae	Microgastrinae	Microplitis	Microplitis varicolor	Jose Leonardo Fernandez Triana	jftriana@uoguelph.ca
WMIC 0195	Arthropoda	Insecta	Hymenoptera	Braconidae	Microgastrinae	Microplitis	Microplitis varicolor	Jose Leonardo Fernandez Triana	jftriana@uoguelph.ca
WMIC 0196	Arthropoda	Insecta	Hymenoptera	Braconidae	Microgastrinae	Microplitis	Microplitis jft09	Jose Leonardo Fernandez Triana	jftriana@uoguelph.ca
WMIC 0197	Arthropoda	Insecta	Hymenoptera	Braconidae	Microgastrinae	Microplitis	Microplitis varicolor	Jose Leonardo Fernandez Triana	jftriana@uoguelph.ca
WMIC 0198	Arthropoda	Insecta	Hymenoptera	Braconidae	Microgastrinae	Microplitis	Microplitis jft16	Jose Leonardo Fernandez Triana	jftriana@uoguelph.ca
WMIC 0199	Arthropoda	Insecta	Hymenoptera	Braconidae	Microgastrinae	Microplitis	Microplitis jft16	Jose Leonardo Fernandez Triana	jftriana@uoguelph.ca
WMIC 0200	Arthropoda	Insecta	Hymenoptera	Braconidae	Microgastrinae	Microplitis	Microplitis jft16	Jose Leonardo Fernandez Triana	jftriana@uoguelph.ca
WMIC 0201	Arthropoda	Insecta	Hymenoptera	Braconidae	Microgastrinae	Microplitis	Microplitis varicolor	Jose Leonardo Fernandez Triana	jftriana@uoguelph.ca
WMIC 0202	Arthropoda	Insecta	Hymenoptera	Braconidae	Microgastrinae	Microplitis	Microplitis jft60	Jose Leonardo Fernandez Triana	jftriana@uoguelph.ca
WMIC 0203	Arthropoda	Insecta	Hymenoptera	Braconidae	Microgastrinae	Microplitis	Microplitis varicolor	Jose Leonardo Fernandez Triana	jftriana@uoguelph.ca
WMIC 0204	Arthropoda	Insecta	Hymenoptera	Braconidae	Microgastrinae	Microplitis	Microplitis jft09	Jose Leonardo Fernandez Triana	jftriana@uoguelph.ca
WMIC 0205	Arthropoda	Insecta	Hymenoptera	Braconidae	Microgastrinae	Microplitis	Microplitis jft09	Jose Leonardo Fernandez Triana	jftriana@uoguelph.ca
WMIC 0206	Arthropoda	Insecta	Hymenoptera	Braconidae	Microgastrinae	Microplitis	Microplitis jft09	Jose Leonardo Fernandez Triana	jftriana@uoguelph.ca
WMIC 0207	Arthropoda	Insecta	Hymenoptera	Braconidae	Microgastrinae	Microplitis	Microplitis jft16	Jose Leonardo Fernandez Triana	jftriana@uoguelph.ca
WMIC 0208	Arthropoda	Insecta	Hymenoptera	Braconidae	Microgastrinae	Microplitis	Microplitis jft09	Jose Leonardo Fernandez Triana	jftriana@uoguelph.ca
WMIC 0209	Arthropoda	Insecta	Hymenoptera	Braconidae	Microgastrinae	Microplitis	Microplitis varicolor	Jose Leonardo Fernandez Triana	jftriana@uoguelph.ca
WMIC 0210	Arthropoda	Insecta	Hymenoptera	Braconidae	Microgastrinae	Microplitis	Microplitis jft09	Jose Leonardo Fernandez Triana	jftriana@uoguelph.ca
WMIC 0211	Arthropoda	Insecta	Hymenoptera	Braconidae	Microgastrinae	Microplitis	Microplitis jft09	Jose Leonardo Fernandez Triana	jftriana@uoguelph.ca
WMIC 0212	Arthropoda	Insecta	Hymenoptera	Braconidae	Microgastrinae	Microplitis	Microplitis plutellae	Jose Leonardo Fernandez Triana	jftriana@uoguelph.ca
WMIC 0213	Arthropoda	Insecta	Hymenoptera	Braconidae	Microgastrinae	Microplitis	Microplitis jft60	Jose Leonardo Fernandez Triana	jftriana@uoguelph.ca
WMIC 0215	Arthropoda	Insecta	Hymenoptera	Braconidae	Microgastrinae	Microplitis	Microplitis jft09	Jose Leonardo Fernandez Triana	jftriana@uoguelph.ca
WMIC 0216	Arthropoda	Insecta	Hymenoptera	Braconidae	Microgastrinae	Microplitis	Microplitis jft16	Jose Leonardo Fernandez Triana	jftriana@uoguelph.ca
WMIC 0217	Arthropoda	Insecta	Hymenoptera	Braconidae	Microgastrinae	Microplitis	Microplitis jft09	Jose Leonardo Fernandez Triana	jftriana@uoguelph.ca
WMIC 0218	Arthropoda	Insecta	Hymenoptera	Braconidae	Microgastrinae	Microplitis	Microplitis jft16	Jose Leonardo Fernandez Triana	jftriana@uoguelph.ca
WMIC 0219	Arthropoda	Insecta	Hymenoptera	Braconidae	Microgastrinae	Microplitis	Microplitis varicolor	Jose Leonardo Fernandez Triana	jftriana@uoguelph.ca
WMIC 0220	Arthropoda	Insecta	Hymenoptera	Braconidae	Microgastrinae	Microplitis	Microplitis jft09	Jose Leonardo Fernandez Triana	jftriana@uoguelph.ca
WMIC 0221	Arthropoda	Insecta	Hymenoptera	Braconidae	Microgastrinae	Microplitis	Microplitis jft34	Jose Leonardo Fernandez Triana	jftriana@uoguelph.ca
WMIC 0222	Arthropoda	Insecta	Hymenoptera	Braconidae	Microgastrinae	Microplitis	Microplitis varicolor	Jose Leonardo Fernandez Triana	jftriana@uoguelph.ca
WMIC 0223	Arthropoda	Insecta	Hymenoptera	Braconidae	Microgastrinae	Microplitis	Microplitis varicolor	Jose Leonardo Fernandez Triana	jftriana@uoguelph.ca
WMIC 0224	Arthropoda	Insecta	Hymenoptera	Braconidae	Microgastrinae	Microplitis	Microplitis varicolor	Jose Leonardo Fernandez Triana	jftriana@uoguelph.ca
WMIC 0225	Arthropoda	Insecta	Hymenoptera	Braconidae	Microgastrinae	Microplitis	Microplitis varicolor	Jose Leonardo Fernandez Triana	jftriana@uoguelph.ca
WMIC 0226	Arthropoda	Insecta	Hymenoptera	Braconidae	Microgastrinae	Microplitis	Microplitis varicolor	Jose Leonardo Fernandez Triana	jftriana@uoguelph.ca
WMIC 0231	Arthropoda	Insecta	Hymenoptera	Braconidae	Microgastrinae	Microplitis	Microplitis jft07	Jose Leonardo Fernandez Triana	jftriana@uoguelph.ca
WMIC 0246	Arthropoda	Insecta	Hymenoptera	Braconidae	Microgastrinae	Microplitis	Microplitis jft36	Jose Leonardo Fernandez Triana	jftriana@uoguelph.ca
WMIC 0512	Arthropoda	Insecta	Hymenoptera	Braconidae	Microgastrinae	Microplitis	Microplitis jft09	Jose Leonardo Fernandez Triana	jftriana@uoguelph.ca

## Sheet: Specimen Details
Project:	SEARCH: Marker(COI-5P) Tax(Microplitis) Geo(Canada:Alaska)			User :	Jose Leonardo Fernandez Triana
Created :	12-August-2010
Sample ID	Sex	Reproduction	Life Stage	Extra Info	Notes	Voucher Type	Tissue Type
06-PROBE-1461					<VERBATIM LOCALITY>|Burn Site|58.618|-93.829|</VERBATIM LOCALITY>
06-PROBE-1483					<VERBATIM LOCALITY>|Burn Site|58.618|-93.829|</VERBATIM LOCALITY>
06-PROBE-1500					<VERBATIM LOCALITY>|Burn Site|58.618|-93.829|</VERBATIM LOCALITY>
06-PROBE-1550					<VERBATIM LOCALITY>|Burn Site|58.618|-93.829|</VERBATIM LOCALITY>
06-PROBE-3344					<VERBATIM LOCALITY>|Churchill|58.769|-94.169|</VERBATIM LOCALITY>
07PROBE-20024					PLT-0034 G05<VERBATIM LOCALITY>|Wapusk National Park, SE Churchill|||</VERBATIM LOCALITY>
07PROBE-20085		S	A		<VERBATIM LOCALITY>|Twin Lakes 22 km SE Churchill|58.632|-93.788|</VERBATIM LOCALITY>
07PROBE-20086		S	A		<VERBATIM LOCALITY>|Twin Lakes 22 km SE Churchill|58.632|-93.788|</VERBATIM LOCALITY>
07PROBE-20087		S	A		<VERBATIM LOCALITY>|Twin Lakes 22 km SE Churchill|58.632|-93.788|</VERBATIM LOCALITY>
07PROBE-20088		S	A		<VERBATIM LOCALITY>|Twin Lakes 22 km SE Churchill|58.632|-93.788|</VERBATIM LOCALITY>
07PROBE-20090		S	A		<VERBATIM LOCALITY>|Twin Lakes 22 km SE Churchill|58.632|-93.788|</VERBATIM LOCALITY>
07PROBE-20093		S	A		<VERBATIM LOCALITY>|Twin Lakes 22 km SE Churchill|58.632|-93.788|</VERBATIM LOCALITY>
07PROBE-20094		S	A		<VERBATIM LOCALITY>|Twin Lakes 22 km SE Churchill|58.632|-93.788|</VERBATIM LOCALITY>
07PROBE-20102		S	A		<VERBATIM LOCALITY>|Twin Lakes 22 km SE Churchill|58.632|-93.788|</VERBATIM LOCALITY>
07PROBE-20103		S	A		<VERBATIM LOCALITY>|Twin Lakes 22 km SE Churchill|58.632|-93.788|</VERBATIM LOCALITY>
07PROBE-20107		S	A		<VERBATIM LOCALITY>|Twin Lakes 22 km SE Churchill|58.632|-93.788|</VERBATIM LOCALITY>
07PROBE-20108		S	A		<VERBATIM LOCALITY>|Twin Lakes 22 km SE Churchill|58.632|-93.788|</VERBATIM LOCALITY>
07PROBE-20173		S	A		<VERBATIM LOCALITY>|Twin Lakes 22 km SE Churchill|58.632|-93.788|</VERBATIM LOCALITY>
07PROBE-20193		S	A		<VERBATIM LOCALITY>|Twin Lakes 22 km SE Churchill|58.632|-93.788|</VERBATIM LOCALITY>
07PROBE-20233		S	A		<VERBATIM LOCALITY>|Twin Lakes 22 km SE Churchill|58.632|-93.788|</VERBATIM LOCALITY>
07PROBE-20234		S	A		<VERBATIM LOCALITY>|Twin Lakes 22 km SE Churchill|58.632|-93.788|</VERBATIM LOCALITY>
07PROBE-20235		S	A		<VERBATIM LOCALITY>|Twin Lakes 22 km SE Churchill|58.632|-93.788|</VERBATIM LOCALITY>
07PROBE-20236		S	A		<VERBATIM LOCALITY>|Twin Lakes 22 km SE Churchill|58.632|-93.788|</VERBATIM LOCALITY>
07PROBE-20237		S	A		<VERBATIM LOCALITY>|Twin Lakes 22 km SE Churchill|58.632|-93.788|</VERBATIM LOCALITY>
07PROBE-20239		S	A		<VERBATIM LOCALITY>|Twin Lakes 22 km SE Churchill|58.632|-93.788|</VERBATIM LOCALITY>
07PROBE-20243		S	A		<VERBATIM LOCALITY>|Twin Lakes 22 km SE Churchill|58.632|-93.788|</VERBATIM LOCALITY>
07PROBE-20250		S	A		<VERBATIM LOCALITY>|Twin Lakes 22 km SE Churchill|58.632|-93.788|</VERBATIM LOCALITY>
07PROBE-20251		S	A		<VERBATIM LOCALITY>|Twin Lakes 22 km SE Churchill|58.632|-93.788|</VERBATIM LOCALITY>
07PROBE-20253		S	A		<VERBATIM LOCALITY>|Twin Lakes 22 km SE Churchill|58.632|-93.788|</VERBATIM LOCALITY>
07PROBE-20256		S	A		<VERBATIM LOCALITY>|Twin Lakes 22 km SE Churchill|58.632|-93.788|</VERBATIM LOCALITY>
07PROBE-20258		S	A		<VERBATIM LOCALITY>|Twin Lakes 22 km SE Churchill|58.632|-93.788|</VERBATIM LOCALITY>
07PROBE-20259		S	A		<VERBATIM LOCALITY>|Twin Lakes 22 km SE Churchill|58.632|-93.788|</VERBATIM LOCALITY>
07PROBE-20262		S	A		<VERBATIM LOCALITY>|Twin Lakes 22 km SE Churchill|58.632|-93.788|</VERBATIM LOCALITY>
07PROBE-20263		S	A		<VERBATIM LOCALITY>|Twin Lakes 22 km SE Churchill|58.632|-93.788|</VERBATIM LOCALITY>
07PROBE-20264		S	A		<VERBATIM LOCALITY>|Twin Lakes 22 km SE Churchill|58.632|-93.788|</VERBATIM LOCALITY>
07PROBE-20266		S	A		<VERBATIM LOCALITY>|Twin Lakes 22 km SE Churchill|58.632|-93.788|</VERBATIM LOCALITY>
07PROBE-20268		S	A		<VERBATIM LOCALITY>|Twin Lakes 22 km SE Churchill|58.632|-93.788|</VERBATIM LOCALITY>
07PROBE-20271		S	A		<VERBATIM LOCALITY>|Twin Lakes 22 km SE Churchill|58.632|-93.788|</VERBATIM LOCALITY>
07PROBE-20274					<VERBATIM LOCALITY>|A-Frame, 12 Km E of Launch Road|58.755|-93.998|</VERBATIM LOCALITY>
07PROBE-20276					<VERBATIM LOCALITY>|A-Frame, 12 Km E of Launch Road|58.755|-93.998|</VERBATIM LOCALITY>
07PROBE-20277					<VERBATIM LOCALITY>|A-Frame, 12 Km E of Launch Road|58.755|-93.998|</VERBATIM LOCALITY>
07PROBE-20302					<VERBATIM LOCALITY>|A-Frame, 12 Km E of Launch Road|58.755|-93.998|</VERBATIM LOCALITY>
07PROBE-20315					<VERBATIM LOCALITY>|A-Frame, 12 Km E of Launch Road|58.755|-93.998|</VERBATIM LOCALITY>
07PROBE-20364					<VERBATIM LOCALITY>|A-Frame, 12 Km E of Launch Road|58.755|-93.998|</VERBATIM LOCALITY>
07PROBE-20367					<VERBATIM LOCALITY>|A-Frame, 12 Km E of Launch Road|58.755|-93.998|</VERBATIM LOCALITY>
07PROBE-20368					<VERBATIM LOCALITY>|A-Frame, 12 Km E of Launch Road|58.755|-93.998|</VERBATIM LOCALITY>
07PROBE-20402					<VERBATIM LOCALITY>|Twin Lakes, 22 km SE Churchill|58.632|-93.788|</VERBATIM LOCALITY>
07PROBE-20410					<VERBATIM LOCALITY>|Twin Lakes, 22 km SE Churchill|58.632|-93.788|</VERBATIM LOCALITY>
07PROBE-20666					<VERBATIM LOCALITY>|Twin Lakes, 22 km SE Churchill|58.632|-93.788|</VERBATIM LOCALITY>
07PROBE-20698					<VERBATIM LOCALITY>|Burn Site|58.618|-93.829|</VERBATIM LOCALITY>
07PROBE-20790					<VERBATIM LOCALITY>|Ramsay Creek|58.754|-93.949|</VERBATIM LOCALITY>
07PROBE-20792					<VERBATIM LOCALITY>|Ramsay Creek|58.754|-93.949|</VERBATIM LOCALITY>
07PROBE-20800					<VERBATIM LOCALITY>|Ramsay Creek|58.754|-93.949|</VERBATIM LOCALITY>
07PROBE-20802					<VERBATIM LOCALITY>|Ramsay Creek|58.754|-93.949|</VERBATIM LOCALITY>
07PROBE-20803					<VERBATIM LOCALITY>|Ramsay Creek|58.754|-93.949|</VERBATIM LOCALITY>
07PROBE-20809					<VERBATIM LOCALITY>|Ramsay Creek|58.754|-93.949|</VERBATIM LOCALITY>
07PROBE-20810					<VERBATIM LOCALITY>|Ramsay Creek|58.754|-93.949|</VERBATIM LOCALITY>
07PROBE-20815					<VERBATIM LOCALITY>|Ramsay Creek|58.754|-93.949|</VERBATIM LOCALITY>
07PROBE-20816					<VERBATIM LOCALITY>|Ramsay Creek|58.754|-93.949|</VERBATIM LOCALITY>
07PROBE-20821					<VERBATIM LOCALITY>|Ramsay Creek|58.754|-93.949|</VERBATIM LOCALITY>
07PROBE-20872					<VERBATIM LOCALITY>|Pumphouse|58.373|-94.134|</VERBATIM LOCALITY>
07PROBE-22317					<VERBATIM LOCALITY>|Pumphouse|58.373|-94.134|</VERBATIM LOCALITY>
07PROBE-22329					<VERBATIM LOCALITY>|Ramsay Creek|58.754|-93.949|</VERBATIM LOCALITY>
07PROBE-22341					<VERBATIM LOCALITY>|Twin Lakes, 22 km SE Churchill|58.632|-93.788|</VERBATIM LOCALITY>
07PROBE-22342					<VERBATIM LOCALITY>|Twin Lakes, 22 km SE Churchill|58.632|-93.788|</VERBATIM LOCALITY>
07PROBE-22346					<VERBATIM LOCALITY>|Twin Lakes, 22 km SE Churchill|58.632|-93.788|</VERBATIM LOCALITY>
07PROBE-22348					<VERBATIM LOCALITY>|Twin Lakes, 22 km SE Churchill|58.632|-93.788|</VERBATIM LOCALITY>
07PROBE-22349					<VERBATIM LOCALITY>|Twin Lakes, 22 km SE Churchill|58.632|-93.788|</VERBATIM LOCALITY>
07PROBE-22352					<VERBATIM LOCALITY>|Twin Lakes, 22 km SE Churchill|58.632|-93.788|</VERBATIM LOCALITY>
07PROBE-22354					<VERBATIM LOCALITY>|Twin Lakes, 22 km SE Churchill|58.632|-93.788|</VERBATIM LOCALITY>
07PROBE-22355					<VERBATIM LOCALITY>|Twin Lakes, 22 km SE Churchill|58.632|-93.788|</VERBATIM LOCALITY>
07PROBE-22356					<VERBATIM LOCALITY>|Twin Lakes, 22 km SE Churchill|58.632|-93.788|</VERBATIM LOCALITY>
07PROBE-22357					<VERBATIM LOCALITY>|Twin Lakes, 22 km SE Churchill|58.632|-93.788|</VERBATIM LOCALITY>
07PROBE-22358					<VERBATIM LOCALITY>|Twin Lakes, 22 km SE Churchill|58.632|-93.788|</VERBATIM LOCALITY>
07PROBE-22359					<VERBATIM LOCALITY>|Twin Lakes, 22 km SE Churchill|58.632|-93.788|</VERBATIM LOCALITY>
07PROBE-22360					<VERBATIM LOCALITY>|Twin Lakes, 22 km SE Churchill|58.632|-93.788|</VERBATIM LOCALITY>
07PROBE-22361					<VERBATIM LOCALITY>|Twin Lakes, 22 km SE Churchill|58.632|-93.788|</VERBATIM LOCALITY>
07PROBE-22367					<VERBATIM LOCALITY>|Twin Lakes, 22 km SE Churchill|58.632|-93.788|</VERBATIM LOCALITY>
07PROBE-22368					<VERBATIM LOCALITY>|Twin Lakes, 22 km SE Churchill|58.632|-93.788|</VERBATIM LOCALITY>
07PROBE-22370					<VERBATIM LOCALITY>|Twin Lakes, 22 km SE Churchill|58.632|-93.788|</VERBATIM LOCALITY>
07PROBE-22371					<VERBATIM LOCALITY>|Twin Lakes, 22 km SE Churchill|58.632|-93.788|</VERBATIM LOCALITY>
07PROBE-22372					<VERBATIM LOCALITY>|Twin Lakes, 22 km SE Churchill|58.632|-93.788|</VERBATIM LOCALITY>
07PROBE-22396					<VERBATIM LOCALITY>|A-Frame, 12 Km E of Launch Road|58.755|-93.998|</VERBATIM LOCALITY>
07PROBE-22399					<VERBATIM LOCALITY>|A-Frame, 12 Km E of Launch Road|58.755|-93.998|</VERBATIM LOCALITY>
07PROBE-22415					<VERBATIM LOCALITY>|Ramsay Creek|58.754|-93.949|</VERBATIM LOCALITY>
07PROBE-22418					<VERBATIM LOCALITY>|Ramsay Creek|58.754|-93.949|</VERBATIM LOCALITY>
07PROBE-22419					<VERBATIM LOCALITY>|Ramsay Creek|58.754|-93.949|</VERBATIM LOCALITY>
07PROBE-22420					<VERBATIM LOCALITY>|Ramsay Creek|58.754|-93.949|</VERBATIM LOCALITY>
07PROBE-22424					<VERBATIM LOCALITY>|Ramsay Creek|58.754|-93.949|</VERBATIM LOCALITY>
07PROBE-22428					<VERBATIM LOCALITY>|Ramsay Creek|58.754|-93.949|</VERBATIM LOCALITY>
07PROBE-22429					<VERBATIM LOCALITY>|Ramsay Creek|58.754|-93.949|</VERBATIM LOCALITY>
07PROBE-22432					<VERBATIM LOCALITY>|Ramsay Creek|58.754|-93.949|</VERBATIM LOCALITY>
07PROBE-23389					<VERBATIM LOCALITY>|Twin Lakes, 22 km SE Churchill|58.632|-93.788|</VERBATIM LOCALITY>
07PROBE-23392					<VERBATIM LOCALITY>|Twin Lakes, 22 km SE Churchill|58.632|-93.788|</VERBATIM LOCALITY>
07PROBE-23394					<VERBATIM LOCALITY>|Ramsay Creek|58.754|-93.949|</VERBATIM LOCALITY>
07PROBE-23402					<VERBATIM LOCALITY>|Ramsay Creek|58.754|-93.949|</VERBATIM LOCALITY>
07PROBE-23403					<VERBATIM LOCALITY>|Ramsay Creek|58.754|-93.949|</VERBATIM LOCALITY>
07PROBE-23404					<VERBATIM LOCALITY>|Ramsay Creek|58.754|-93.949|</VERBATIM LOCALITY>
07PROBE-23405					<VERBATIM LOCALITY>|Ramsay Creek|58.754|-93.949|</VERBATIM LOCALITY>
07PROBE-23406					<VERBATIM LOCALITY>|Ramsay Creek|58.754|-93.949|</VERBATIM LOCALITY>
07PROBE-23407					<VERBATIM LOCALITY>|Ramsay Creek|58.754|-93.949|</VERBATIM LOCALITY>
07PROBE-23408					<VERBATIM LOCALITY>|Ramsay Creek|58.754|-93.949|</VERBATIM LOCALITY>
07PROBE-23410					<VERBATIM LOCALITY>|Ramsay Creek|58.754|-93.949|</VERBATIM LOCALITY>
07PROBE-23412					<VERBATIM LOCALITY>|Ramsay Creek|58.754|-93.949|</VERBATIM LOCALITY>
07PROBE-23414					<VERBATIM LOCALITY>|Ramsay Creek|58.754|-93.949|</VERBATIM LOCALITY>
07PROBE-23415		S	A		<VERBATIM LOCALITY>|Ramsay Creek|58.754|-93.949|</VERBATIM LOCALITY>
07PROBE-23418					<VERBATIM LOCALITY>|Twin Lakes, 22 km SE Churchill|58.632|-93.788|</VERBATIM LOCALITY>
07PROBE-23419					<VERBATIM LOCALITY>|Twin Lakes, 22 km SE Churchill|58.632|-93.788|</VERBATIM LOCALITY>
07PROBE-23421					<VERBATIM LOCALITY>|Twin Lakes, 22 km SE Churchill|58.632|-93.788|</VERBATIM LOCALITY>
07PROBE-23427					<VERBATIM LOCALITY>|Twin Lakes, 22 km SE Churchill|58.632|-93.788|</VERBATIM LOCALITY>
07PROBE-23430					<VERBATIM LOCALITY>|Twin Lakes, 22 km SE Churchill|58.632|-93.788|</VERBATIM LOCALITY>
07PROBE-23434					<VERBATIM LOCALITY>|Twin Lakes, 22 km SE Churchill|58.632|-93.788|</VERBATIM LOCALITY>
07PROBE-23436					<VERBATIM LOCALITY>|Twin Lakes, 22 km SE Churchill|58.632|-93.788|</VERBATIM LOCALITY>
07PROBE-23440					<VERBATIM LOCALITY>|A-Frame, 12 Km E of Launch Road|58.755|-93.998|</VERBATIM LOCALITY>
07PROBE-23441					<VERBATIM LOCALITY>|A-Frame, 12 Km E of Launch Road|58.755|-93.998|</VERBATIM LOCALITY>
07PROBE-24231					<VERBATIM LOCALITY>|Beach Bay, 4 km S Churchill|58.746|-94.135|</VERBATIM LOCALITY>
07PROBE-24232					<VERBATIM LOCALITY>|Beach Bay, 4 km S Churchill|58.746|-94.135|</VERBATIM LOCALITY>
08BBHYM-0795		S	A	Grasslands	Daytime netting
08BBHYM-0926		S	A	Banff	Free-hand sampling
09BBEHY-0663		S	A	Terra Nova
09BBEHY-0694		S	A	Terra Nova
CAM0091
CAM0092		S	A
CAM0093
CAM0094
CAM0095
CAM0169
CAM0170
CAM0171
CAM0172
CAM0173
CAM0174		S	A
CAM0175
CAM0176
CAM0177
CAM0178
CAM0179		S	A
CAM0180
CAM0181		S	A
CAM0182
CAM0183
CAM0184		S	A
CAM0185
CAM0186
CAM0187
CAM0188
CAM0189
CAM0190
CAM0191
CAM0192
CAM0193
CAM0194
CAM0195
CAM0196
CAM0197
CAM0198		S	A
CAM0199		S	A
CAM0200
CAM0201
CAM0202
CAM0203		S	A
CAM0204		S	A
CAM0205
CAM0206
CAM0207
CAM0208
CAM0209
CAM0210		S	A
CAM0211
CAM0212		S	A
CAM0213		S	A
CAM0214		S	A
CAM0215		S	A
CAM0216
CAM0217		S	A
CAM0218
CAM0219		S	A
CAM0220
CAM0221		S	A
CAM0222
CAM0223
CAM0224		S	A
CAM0225		S	A
CAM0226		S	A
CAM0227
CAM0228		S	A
CAM0229		S	A
CAM0230		S	A
CAM0231		S	A
CAM0233
CAM0234		S	A
CAM0235
CAM0236
CAM0237
CAM0238		S	A
CAM0239
CAM0240
CAM0241
CAM0242		S	A
CAM0243
CAM0244
CAM0245		S	A
CAM0246		S	A
CAM0247		S	A
CAM0248
CAM0249
CAM0250
CAM0320		S	A
CAM0321
CAM0322		S	A
CAM0323		S	A
CAM0324		S	A
CAM0325		S	A
CAM0326		S	A
CAM0327		S	A
CAM0328		S	A
CAM0329		S	A
CAM0330		S	A
CAM0368		S	A
CAM0369		S	A
CAM0370		S	A
CAM0371		S	A
CAM0372		S	A
CAM0373		S	A
CAM0457		S	A
CAM0458		S	A
CAM0550		S	A
CAM0551
CAM0552
CAM0553		S	A
CAM0580		S	A
CAM0581		S	A
CAM0586		S	A
CAM0587		S	A
CAM0604		S	A
CAM0618		S	A
CAM0718		S	A
CAM0719		S	A
CAM0802		S	A
CAM0803		S	A
CAM0804		S	A
CAM0805		S	A
CAM0848		S	A
CAM0849		S	A
CAM0850		S	A
CAM0851		S	A
CAM0852		S	A
CAM0853		S	A
CAM0854		S	A
CNCH0937		S	A
CNCH0964		S	A
CNCH0977		S	A
CNCH1023		S	A
CNCH1259		S	A
CNCH1260		S	A
CNCH1264		S	A
CNCH1371		S	A
CNCH1374		S	A
CNCH1398		S	A
CNCH3196
CNCH3200
CNCH3201
CNCH3207
CNCH3217		S	A
CNCH3226		S	A
CNCH3250		S	A
CPWH-0014	F	S	A	Host:Plutella xyllostella	reared in CNC
CPWH-0015	F	S	A	Host:Plutella xyllostella	reared in CNC
CPWH-0016	F	S	A	Host:Plutella xyllostella	reared in CNC
CPWH-0017	F	S	A	Host:Plutella xyllostella	reared in CNC
CPWH-0018	F	S	A	Host:Plutella xyllostella	reared in CNC
CPWH-0019	F	S	A	Host:Plutella xyllostella	reared in CNC
CPWH-0020	F	S	A	Host:Plutella xyllostella	reared in CNC
CPWH-0021	F	S	A	Host:Plutella xyllostella	reared in CNC
CPWH-0022	F	S	A	Host:Plutella xyllostella	reared in CNC
CPWH-0023	M	S	A	Host:Plutella xyllostella	reared in CNC
CPWH-0024	M	S	A	Host:Plutella xyllostella	reared in CNC
CPWH-0025	M	S	A	Host:Plutella xyllostella	reared in CNC
CPWH-0026	M	S	A	Host:Plutella xyllostella	reared in CNC
CPWH-0027	M	S	A	Host:Plutella xyllostella	reared in CNC
CPWH-0028	M	S	A	Host:Plutella xyllostella	reared in CNC
CPWH-0029	M	S	A	Host:Plutella xyllostella	reared in CNC
CPWH-0030	M	S	A	Host:Plutella xyllostella	reared in CNC
CPWH-0031	M	S	A	Host:Plutella xyllostella	reared in CNC
CPWH-0032	M	S	A	Host:Plutella xyllostella	reared in CNC
HYM-00001434		S	A
HYM-00001438		S	A
HYM-00001440
HYM-00001441		S	A
HYM-00001442		S	A
HYM-00001443		S	A
HYM-00001444		S	A
HYM-00001445		S	A
HYM-00001446		S	A
HYM-00001448		S	A
HYM-00001449		S	A
HYM-00001450		S	A
HYM-00001451		S	A
HYM-00001452		S	A
HYM-00001453		S	A
HYM-00001454		S	A
HYM-00001455		S	A
HYM-00001456		S	A
HYM-00001457		S	A
HYM-00001458		S	A
HYM-00001459		S	A
HYM-00001460		S	A
HYM00000274		S	A
HYM00000275		S	A
HYM00000338		S	A
HYM00000339		S	A
HYM00000340		S	A
HYM00000341		S	A
HYM00000342		S	A
HYM00000343		S	A
HYM00000345		S	A
HYM00000348		S	A
HYM00000350		S	A
HYM00000351		S	A
HYM00000352		S	A
HYM00000353		S	A
HYM00000366		S	A
HYM00000367		S	A
HYM00000368		S	A
HYM00000369		S	A
HYM00000370		S	A
HYM00000371		S	A
HYM00000372		S	A
HYM00000373		S	A
HYM00000374		S	A
HYM00000375		S	A
HYM00000376		S	A
HYM00000377		S	A
HYM00000378		S	A
HYM00000379		S	A
HYM00000380		S	A
HYM00000381		S	A
HYM00000382		S	A
HYM00000383		S	A
HYM00000384		S	A
HYM00000385		S	A
HYM00000386		S	A
HYM00000389		S	A
HYM00000390		S	A
HYM00000391		S	A
HYM00000392		S	A
HYM00000393		S	A
HYM00000394		S	A
HYM00000395		S	A
HYM00000396		S	A
HYM00000397		S	A
HYM00000399		S	A
HYM00000400		S	A
HYM00000402		S	A
HYM00000404		S	A
HYM00000405		S	A
HYM00000406		S	A
HYM00000407		S	A
HYM00000408		S	A
HYM00000410		S	A
HYM00000411		S	A
HYM00000412		S	A
HYM00000413		S	A
HYM00000414		S	A
HYM00000415		S	A
HYM00000416		S	A
HYM00000417		S	A
HYM00000418		S	A
HYM00000419		S	A
HYM00000420		S	A
HYM00000422		S	A
HYM00000424		S	A
HYM00000425		S	A
HYM00000426		S	A
HYM00000427		S	A
HYM00000428		S	A
HYM00000430		S	A
HYM00000431		S	A
HYM00000432		S	A
HYM00000433		S	A
HYM00000434		S	A
HYM00000435		S	A
HYM00000489		S	A
HYM00000490		S	A
HYM00000491		S	A
HYM00000492		S	A
HYM00000493		S	A
HYM00000494		S	A
HYM00000495		S	A
HYM00000496		S	A
HYM00000497		S	A
HYM00000498		S	A
HYM00000499		S	A
HYM00000500		S	A
HYM00000503		S	A
HYM00000504		S	A
HYM00000506		S	A
HYM00000508		S	A
HYM00000509		S	A
HYM00000510		S	A
HYM00000511		S	A
HYM00000512		S	A
HYM00000513		S	A
HYM00000514		S	A
HYM00000515		S	A
HYM00000516		S	A
HYM00000517		S	A
HYM00000518		S	A
HYM00000519		S	A
HYM00000520		S	A
HYM00000521		S	A
HYM00000522		S	A
HYM00000523		S	A
HYM00000524		S	A
HYM00000525		S	A
HYM00000526		S	A
HYM00000527		S	A
HYM00000528		S	A
HYM00000529		S	A
HYM00000530		S	A
HYM00000531		S	A
HYM00000532		S	A
HYM00000533		S	A
HYM00000534		S	A
HYM00000535		S	A
HYM00000536		S	A
HYM00000537		S	A
HYM00000538		S	A
HYM00000540		S	A
HYM00000551		S	A
HYM00000552		S	A
HYM00000553		S	A
HYM00000554		S	A
HYM00000651.2					<VERBATIM LOCALITY>|Burn Site|58.371|-93.497|</VERBATIM LOCALITY>
HYM00000680.2					<VERBATIM LOCALITY>|Ramsay Creek|58.754|-93.949|</VERBATIM LOCALITY>
HYM00000838		S	A
HYM00000841		S	A
HYM00000926		S	A
HYM00000927		S	A
HYM00000928		S	A
HYM00001207		S	A
HYM00001208		S	A
HYM00001209		S	A
HYM00001210		S	A
HYM00001211		S	A
HYM00001212		S	A
HYM00001213		S	A
HYM00001214		S	A
HYM00001215		S	A
HYM00001216		S	A
HYM00001217		S	A
HYM00001218		S	A
HYM00001219		S	A
HYM00001220		S	A
HYM00001222		S	A
HYM00001223		S	A
HYM00001224		S	A
HYM00001225		S	A
HYM00001226		S	A
HYM00001227		S	A
HYM00001228		S	A
HYM00001229		S	A
HYM00001230		S	A
HYM00001231		S	A
HYM00001232		S	A
HYM00001233		S	A
HYM00001234	F	S	A
HYM00001235		S	A
HYM00001236		S	A
HYM00001237		S	A
HYM00001238		S	A
HYM00001239		S	A
HYM00001240		S	A
HYM00001241		S	A
HYM00001242		S	A
HYM00001243		S	A
HYM00001244		S	A
HYM00001245		S	A
HYM00001246		S	A
HYM00001247		S	A
HYM00001248		S	A
HYM00001249		S	A
HYM00001250		S	A
HYM00001251		S	A
HYM00001252		S	A
HYM00001253		S	A
HYM00001254		S	A
HYM00001255		S	A
HYM00001256		S	A
HYM00001257		S	A
HYM00001258		S	A
HYM00001259		S	A
HYM00001260		S	A
HYM00001261		S	A
HYM00001262		S	A
HYM00001263		S	A
HYM00001264		S	A
HYM00001265		S	A
HYM00001266		S	A
HYM00001268		S	A
HYM00001269		S	A
HYM00001270		S	A
HYM00001271		S	A
HYM00001272		S	A
HYM00001273		S	A
HYM00001274		S	A
HYM00001275		S	A
HYM00001276		S	A
HYM00001277		S	A
HYM00001278		S	A
HYM00001279		S	A
HYM00001280		S	A
HYM00001283		S	A
HYM00001346		S	A
HYM00001354		S	A
HYM00001467		S	A
HYM00001468		S	A
HYM00001469		S	A
HYM00001470		S	A
HYM00001471		S	A
HYM00001472		S	A
HYM00001473		S	A
HYM00001474		S	A
HYM00001475		S	A
HYM00001476		S	A
HYM00001477		S	A
HYM00001478		S	A
HYM00001479		S	A
HYM00001480		S	A
HYM00001481		S	A
HYM00001482		S	A
HYM00001483		S	A
HYM00001484		S	A
HYM00001485		S	A
HYM00001486		S	A
HYM00001487		S	A
HYM00001488		S	A
HYM00001489		S	A
HYM00001490		S	A
HYM00001491		S	A
HYM00001492		S	A
HYM00001493		S	A
HYM00001494		S	A
HYM00001637		S	A
HYM00001793		S	A
HYM00001794		S	A
HYM00001795		S	A
HYM00001797		S	A
HYM00001806		S	A
HYM00001808		S	A		Looks like a contamination
HYM00001811		S	A
HYM00001813		S	A
HYM00001814		S	A
HYM00001818		S	A
HYM00001820		S	A
HYM00001829		S	A
HYM00001831		S	A
HYM00001832		S	A
HYM00001833		S	A
HYM00001837		S	A
HYM00001838		S	A
HYM00001839		S	A
MIC 000481		S	A
MIC 000482		S	A
MIC 000483		S	A
MIC 000545
MIC 000546
MIC 000547
MIC 000548
MIC 000549
MIC 000550
MIC 000551
MIC 000552
MIC 000553
MIC 000554
MIC 000555
MIC 000556
MIC 000557
MIC 000558
MIC 000559
MIC 000561
MIC 000562
MIC 000564
MIC 000565
MIC 000566
MIC 000567
MIC 000568
MIC 000569		S	A
MIC 000570		S	A
MIC 000571		S	A
MIC 000572		S	A
MIC 000573		S	A
MIC 000576		S	A
MIC 000577		S	A
MIC 000578		S	A
MIC 000579		S	A
MIC 000618		S	A
MIC 000619		S	A
MIC 000620
MIC 000621		S	A
MIC 000644		S	A
MIC 000645
MIC 000646
MIC 000647
MIC 000658		S	A
MIC 000659		S	A
MIC 000660		S	A
MIC 000661		S	A
MIC 000864		S	A
MIC 000866		S	A
MIC 000867		S	A
MIC 000868		S	A
MIC 000869		S	A
MIC 000870		S	A
MIC 000871		S	A
MIC 000872		S	A
MIC 000873		S	A
MIC 000874		S	A
MIC 000875		S	A
MIC 000876		S	A
MIC 000877		S	A
MIC 000878		S	A
MIC 000879		S	A
MIC 000880		S	A
MIC 000881		S	A
MIC 000882		S	A
MIC 000883		S	A
MIC 000884		S	A
MIC 000885		S	A
MIC 000886		S	A
MIC 000887		S	A
MIC 000888		S	A
MIC 000889		S	A
MIC 000890		S	A
MIC 000891		S	A
MIC 000892		S	A
MIC 000893		S	A
MIC 000894		S	A
MIC 000895		S	A
MIC 000896		S	A
MIC 000897		S	A
MIC 000898		S	A
MIC 000899		S	A
MIC 000901		S	A
WMIC 0191
WMIC 0192		S	A
WMIC 0193
WMIC 0194
WMIC 0195
WMIC 0196
WMIC 0197
WMIC 0198		S	A
WMIC 0199		S	A
WMIC 0200		S	A
WMIC 0201
WMIC 0202		S	A
WMIC 0203
WMIC 0204
WMIC 0205
WMIC 0206
WMIC 0207		S	A
WMIC 0208
WMIC 0209
WMIC 0210
WMIC 0211
WMIC 0212		S	A
WMIC 0213		S	A
WMIC 0215
WMIC 0216		S	A
WMIC 0217
WMIC 0218		S	A
WMIC 0219
WMIC 0220
WMIC 0221		S	A
WMIC 0222
WMIC 0223
WMIC 0224
WMIC 0225
WMIC 0226
WMIC 0231		S	A
WMIC 0246		S	A
WMIC 0512

## Sheet: CollectionData
Project:	SEARCH: Marker(COI-5P) Tax(Microplitis) Geo(Canada:Alaska)			User :	Jose Leonardo Fernandez Triana
Created :	12-August-2010
Sample ID	Collectors	Date Collected	Continent	Country/Ocean	Province	Region	Sector	Exact Site	Lat	Lon	Elev	GPS Source
06-PROBE-1461	J.Sones	23-Aug-2006		Canada	Manitoba	Churchill	26 km SE Churchill, Twin Lakes burn site		58.618	-93.829
06-PROBE-1483	J.Sones	23-Aug-2006		Canada	Manitoba	Churchill	26 km SE Churchill, Twin Lakes burn site		58.618	-93.829
06-PROBE-1500	J.Sones	23-Aug-2006		Canada	Manitoba	Churchill	26 km SE Churchill, Twin Lakes burn site		58.618	-93.829
06-PROBE-1550	J.Sones	23-Aug-2006		Canada	Manitoba	Churchill	26 km SE Churchill, Twin Lakes burn site		58.618	-93.829
06-PROBE-3344		23-Aug-2006		Canada	Manitoba	Churchill	unspecified locality		58.74	-93.82
07PROBE-20024	A.Renaud	28-Jul-2007		Canada	Manitoba	Churchill	Wapusk National Park, unspecified locality	Wapusk National Park, SE Churchill	58.6	-93.2
07PROBE-20085	A.Renaud	07-Jul-2007		Canada	Manitoba	Churchill	26 km SE Churchill, Twin Lakes		58.63	-93.819	34
07PROBE-20086	A.Renaud	07-Jul-2007		Canada	Manitoba	Churchill	26 km SE Churchill, Twin Lakes		58.63	-93.819	34
07PROBE-20087	A.Renaud	07-Jul-2007		Canada	Manitoba	Churchill	26 km SE Churchill, Twin Lakes		58.63	-93.819	34
07PROBE-20088	A.Renaud	07-Jul-2007		Canada	Manitoba	Churchill	26 km SE Churchill, Twin Lakes		58.63	-93.819	34
07PROBE-20090	Arctic Ecology			Canada	Manitoba	Churchill	26 km SE Churchill, Twin Lakes		58.63	-93.819	34
07PROBE-20093	A.Renaud	07-Jul-2007		Canada	Manitoba	Churchill	26 km SE Churchill, Twin Lakes		58.63	-93.819	34
07PROBE-20094	A.Renaud	07-Jul-2007		Canada	Manitoba	Churchill	26 km SE Churchill, Twin Lakes		58.63	-93.819	34
07PROBE-20102	A.Renaud	07-Jul-2007		Canada	Manitoba	Churchill	26 km SE Churchill, Twin Lakes		58.63	-93.819	34
07PROBE-20103	A.Renaud	07-Jul-2007		Canada	Manitoba	Churchill	26 km SE Churchill, Twin Lakes		58.63	-93.819	34
07PROBE-20107	A.Renaud	07-Jul-2007		Canada	Manitoba	Churchill	26 km SE Churchill, Twin Lakes		58.63	-93.819	34
07PROBE-20108	Arctic Ecology			Canada	Manitoba	Churchill	26 km SE Churchill, Twin Lakes		58.63	-93.819	34
07PROBE-20173	Arctic Ecology			Canada	Manitoba	Churchill	26 km SE Churchill, Twin Lakes		58.63	-93.819	34
07PROBE-20193	Arctic Ecology			Canada	Manitoba	Churchill	26 km SE Churchill, Twin Lakes		58.63	-93.819	34
07PROBE-20233	A.Renaud	21-Jun-2007		Canada	Manitoba	Churchill	26 km SE Churchill, Twin Lakes		58.63	-93.819	34
07PROBE-20234	A.Renaud	21-Jun-2007		Canada	Manitoba	Churchill	26 km SE Churchill, Twin Lakes		58.63	-93.819	34
07PROBE-20235	A.Renaud	21-Jun-2007		Canada	Manitoba	Churchill	26 km SE Churchill, Twin Lakes		58.63	-93.819	34
07PROBE-20236	A.Renaud	21-Jun-2007		Canada	Manitoba	Churchill	26 km SE Churchill, Twin Lakes		58.63	-93.819	34
07PROBE-20237	A.Renaud	21-Jun-2007		Canada	Manitoba	Churchill	26 km SE Churchill, Twin Lakes		58.63	-93.819	34
07PROBE-20239	A.Renaud	21-Jun-2007		Canada	Manitoba	Churchill	26 km SE Churchill, Twin Lakes		58.63	-93.819	34
07PROBE-20243	A.Renaud	21-Jun-2007		Canada	Manitoba	Churchill	26 km SE Churchill, Twin Lakes		58.63	-93.819	34
07PROBE-20250	A.Renaud	21-Jun-2007		Canada	Manitoba	Churchill	26 km SE Churchill, Twin Lakes		58.63	-93.819	34
07PROBE-20251	A.Renaud	21-Jun-2007		Canada	Manitoba	Churchill	26 km SE Churchill, Twin Lakes		58.63	-93.819	34
07PROBE-20253	A.Renaud	21-Jun-2007		Canada	Manitoba	Churchill	26 km SE Churchill, Twin Lakes		58.63	-93.819	34
07PROBE-20256	A.Renaud	21-Jun-2007		Canada	Manitoba	Churchill	26 km SE Churchill, Twin Lakes		58.63	-93.819	34
07PROBE-20258	A.Renaud	21-Jun-2007		Canada	Manitoba	Churchill	26 km SE Churchill, Twin Lakes		58.63	-93.819	34
07PROBE-20259	A.Renaud	21-Jun-2007		Canada	Manitoba	Churchill	26 km SE Churchill, Twin Lakes		58.63	-93.819	34
07PROBE-20262	A.Renaud	21-Jun-2007		Canada	Manitoba	Churchill	26 km SE Churchill, Twin Lakes		58.63	-93.819	34
07PROBE-20263	A.Renaud	21-Jun-2007		Canada	Manitoba	Churchill	26 km SE Churchill, Twin Lakes		58.63	-93.819	34
07PROBE-20264	A.Renaud	21-Jun-2007		Canada	Manitoba	Churchill	26 km SE Churchill, Twin Lakes		58.63	-93.819	34
07PROBE-20266	A.Renaud	21-Jun-2007		Canada	Manitoba	Churchill	26 km SE Churchill, Twin Lakes		58.63	-93.819	34
07PROBE-20268	A.Renaud	21-Jun-2007		Canada	Manitoba	Churchill	26 km SE Churchill, Twin Lakes		58.63	-93.819	34
07PROBE-20271	A.Renaud	21-Jun-2007		Canada	Manitoba	Churchill	26 km SE Churchill, Twin Lakes		58.63	-93.819	34
07PROBE-20274	A.Renaud	03-Jul-2007		Canada	Manitoba	Churchill	10 km ESE Churchill, Launch Road near A-frame		58.755	-93.998
07PROBE-20276	A.Renaud	03-Jul-2007		Canada	Manitoba	Churchill	10 km ESE Churchill, Launch Road near A-frame		58.755	-93.998
07PROBE-20277	A.Renaud	03-Jul-2007		Canada	Manitoba	Churchill	10 km ESE Churchill, Launch Road near A-frame		58.755	-93.998
07PROBE-20302				Canada	Manitoba	Churchill	10 km ESE Churchill, Launch Road near A-frame		58.755	-93.998
07PROBE-20315				Canada	Manitoba	Churchill	10 km ESE Churchill, Launch Road near A-frame		58.755	-93.998
07PROBE-20364	A.Renaud	17-Jul-2007		Canada	Manitoba	Churchill	10 km ESE Churchill, Launch Road near A-frame		58.755	-93.998
07PROBE-20367	A.Renaud	17-Jul-2007		Canada	Manitoba	Churchill	10 km ESE Churchill, Launch Road near A-frame		58.755	-93.998
07PROBE-20368				Canada	Manitoba	Churchill	10 km ESE Churchill, Launch Road near A-frame		58.755	-93.998
07PROBE-20402	A.Renaud	07-Jul-2007		Canada	Manitoba	Churchill	26 km SE Churchill, Twin Lakes		58.632	-93.788
07PROBE-20410				Canada	Manitoba	Churchill	26 km SE Churchill, Twin Lakes		58.63	-93.819	34
07PROBE-20666	A.Renaud	21-Jun-2007		Canada	Manitoba	Churchill	26 km SE Churchill, Twin Lakes		58.632	-93.788
07PROBE-20698		23-Jun-2007		Canada	Manitoba	Churchill	26 km SE Churchill, Twin Lakes burn site		58.618	-93.829
07PROBE-20790	A.Renaud	21-Jul-2007		Canada	Manitoba	Churchill	23 km E Churchill, Ramsay Creek		58.731	-93.78	10
07PROBE-20792	A.Renaud	21-Jul-2007		Canada	Manitoba	Churchill	23 km E Churchill, Ramsay Creek		58.731	-93.78	10
07PROBE-20800	A.Renaud	21-Jul-2007		Canada	Manitoba	Churchill	23 km E Churchill, Ramsay Creek		58.731	-93.78	10
07PROBE-20802	A.Renaud	21-Jul-2007		Canada	Manitoba	Churchill	23 km E Churchill, Ramsay Creek		58.731	-93.78	10
07PROBE-20803	A.Renaud	21-Jul-2007		Canada	Manitoba	Churchill	23 km E Churchill, Ramsay Creek		58.731	-93.78	10
07PROBE-20809	A.Renaud	21-Jul-2007		Canada	Manitoba	Churchill	23 km E Churchill, Ramsay Creek		58.731	-93.78	10
07PROBE-20810	A.Renaud	21-Jul-2007		Canada	Manitoba	Churchill	23 km E Churchill, Ramsay Creek		58.731	-93.78	10
07PROBE-20815	A.Renaud	21-Jul-2007		Canada	Manitoba	Churchill	23 km E Churchill, Ramsay Creek		58.731	-93.78	10
07PROBE-20816	A.Renaud	21-Jul-2007		Canada	Manitoba	Churchill	23 km E Churchill, Ramsay Creek		58.731	-93.78	10
07PROBE-20821		21-Jul-2007		Canada	Manitoba	Churchill	23 km E Churchill, Ramsay Creek		58.731	-93.78	10
07PROBE-20872	A.Renaud	07-Jul-2007		Canada	Manitoba	Churchill	16 km SW Churchill, Churchill River Pump House		58.626	-94.229
07PROBE-22317	A.Renaud	12-Jul-2007		Canada	Manitoba	Churchill	16 km SW Churchill, Churchill River Pump House		58.626	-94.229
07PROBE-22329	A.Renaud	02-Aug-2007		Canada	Manitoba	Churchill	23 km E Churchill, Ramsay Creek		58.731	-93.78	10
07PROBE-22341	A.Renaud	11-Aug-2007		Canada	Manitoba	Churchill	26 km SE Churchill, Twin Lakes		58.632	-93.788
07PROBE-22342	A.Renaud	11-Aug-2007		Canada	Manitoba	Churchill	26 km SE Churchill, Twin Lakes		58.632	-93.788
07PROBE-22346		11-Aug-2007		Canada	Manitoba	Churchill	26 km SE Churchill, Twin Lakes		58.632	-93.788
07PROBE-22348	A.Renaud	11-Aug-2007		Canada	Manitoba	Churchill	26 km SE Churchill, Twin Lakes		58.632	-93.788
07PROBE-22349	A.Renaud	11-Aug-2007		Canada	Manitoba	Churchill	26 km SE Churchill, Twin Lakes		58.632	-93.788
07PROBE-22352	A.Renaud	11-Aug-2007		Canada	Manitoba	Churchill	26 km SE Churchill, Twin Lakes		58.632	-93.788
07PROBE-22354	A.Renaud	11-Aug-2007		Canada	Manitoba	Churchill	26 km SE Churchill, Twin Lakes		58.632	-93.788
07PROBE-22355	A.Renaud	11-Aug-2007		Canada	Manitoba	Churchill	26 km SE Churchill, Twin Lakes		58.632	-93.788
07PROBE-22356	A.Renaud	11-Aug-2007		Canada	Manitoba	Churchill	26 km SE Churchill, Twin Lakes		58.632	-93.788
07PROBE-22357	A.Renaud	11-Aug-2007		Canada	Manitoba	Churchill	26 km SE Churchill, Twin Lakes		58.632	-93.788
07PROBE-22358	A.Renaud	11-Aug-2007		Canada	Manitoba	Churchill	26 km SE Churchill, Twin Lakes		58.632	-93.788
07PROBE-22359	A.Renaud	11-Aug-2007		Canada	Manitoba	Churchill	26 km SE Churchill, Twin Lakes		58.632	-93.788
07PROBE-22360	A.Renaud	11-Aug-2007		Canada	Manitoba	Churchill	26 km SE Churchill, Twin Lakes		58.632	-93.788
07PROBE-22361	A.Renaud	11-Aug-2007		Canada	Manitoba	Churchill	26 km SE Churchill, Twin Lakes		58.632	-93.788
07PROBE-22367	A.Renaud	11-Aug-2007		Canada	Manitoba	Churchill	26 km SE Churchill, Twin Lakes		58.632	-93.788
07PROBE-22368	A.Renaud	11-Aug-2007		Canada	Manitoba	Churchill	26 km SE Churchill, Twin Lakes		58.632	-93.788
07PROBE-22370	A.Renaud	11-Aug-2007		Canada	Manitoba	Churchill	26 km SE Churchill, Twin Lakes		58.632	-93.788
07PROBE-22371	A.Renaud	11-Aug-2007		Canada	Manitoba	Churchill	26 km SE Churchill, Twin Lakes		58.632	-93.788
07PROBE-22372	A.Renaud	11-Aug-2007		Canada	Manitoba	Churchill	26 km SE Churchill, Twin Lakes		58.632	-93.788
07PROBE-22396		08-Aug-2007		Canada	Manitoba	Churchill	10 km ESE Churchill, Launch Road near A-frame		58.755	-93.998
07PROBE-22399		08-Aug-2007		Canada	Manitoba	Churchill	10 km ESE Churchill, Launch Road near A-frame		58.755	-93.998
07PROBE-22415	A.Renaud	16-Jul-2007		Canada	Manitoba	Churchill	23 km E Churchill, Ramsay Creek		58.731	-93.78	10
07PROBE-22418	A.Renaud	16-Jul-2007		Canada	Manitoba	Churchill	23 km E Churchill, Ramsay Creek		58.731	-93.78	10
07PROBE-22419	A.Renaud	16-Jul-2007		Canada	Manitoba	Churchill	23 km E Churchill, Ramsay Creek		58.731	-93.78	10
07PROBE-22420	A.Renaud	16-Jul-2007		Canada	Manitoba	Churchill	23 km E Churchill, Ramsay Creek		58.731	-93.78	10
07PROBE-22424	A.Renaud	16-Jul-2007		Canada	Manitoba	Churchill	23 km E Churchill, Ramsay Creek		58.731	-93.78	10
07PROBE-22428	A.Renaud	16-Jul-2007		Canada	Manitoba	Churchill	23 km E Churchill, Ramsay Creek		58.731	-93.78	10
07PROBE-22429	A.Renaud	16-Jul-2007		Canada	Manitoba	Churchill	23 km E Churchill, Ramsay Creek		58.731	-93.78	10
07PROBE-22432	A.Renaud	16-Jul-2007		Canada	Manitoba	Churchill	23 km E Churchill, Ramsay Creek		58.731	-93.78	10
07PROBE-23389	A.Renaud	17-Jul-2007		Canada	Manitoba	Churchill	26 km SE Churchill, Twin Lakes		58.632	-93.788
07PROBE-23392	A.Renaud	17-Jul-2007		Canada	Manitoba	Churchill	26 km SE Churchill, Twin Lakes		58.632	-93.788
07PROBE-23394	A.Renaud	23-Jul-2007		Canada	Manitoba	Churchill	23 km E Churchill, Ramsay Creek		58.731	-93.78	10
07PROBE-23402	A.Renaud	23-Jul-2007		Canada	Manitoba	Churchill	23 km E Churchill, Ramsay Creek		58.731	-93.78	10
07PROBE-23403	A.Renaud	23-Jul-2007		Canada	Manitoba	Churchill	23 km E Churchill, Ramsay Creek		58.731	-93.78	10
07PROBE-23404	A.Renaud	23-Jul-2007		Canada	Manitoba	Churchill	23 km E Churchill, Ramsay Creek		58.731	-93.78	10
07PROBE-23405	A.Renaud	23-Jul-2007		Canada	Manitoba	Churchill	23 km E Churchill, Ramsay Creek		58.731	-93.78	10
07PROBE-23406	A.Renaud	23-Jul-2007		Canada	Manitoba	Churchill	23 km E Churchill, Ramsay Creek		58.731	-93.78	10
07PROBE-23407	A.Renaud	23-Jul-2007		Canada	Manitoba	Churchill	23 km E Churchill, Ramsay Creek		58.731	-93.78	10
07PROBE-23408	A.Renaud	23-Jul-2007		Canada	Manitoba	Churchill	23 km E Churchill, Ramsay Creek		58.731	-93.78	10
07PROBE-23410	A.Renaud	23-Jul-2007		Canada	Manitoba	Churchill	23 km E Churchill, Ramsay Creek		58.731	-93.78	10
07PROBE-23412	A.Renaud	23-Jul-2007		Canada	Manitoba	Churchill	23 km E Churchill, Ramsay Creek		58.731	-93.78	10
07PROBE-23414	A.Renaud	23-Jul-2007		Canada	Manitoba	Churchill	23 km E Churchill, Ramsay Creek		58.731	-93.78	10
07PROBE-23415	A.Renaud	23-Jul-2007		Canada	Manitoba	Churchill	23 km E Churchill, Ramsay Creek		58.731	-93.78	10
07PROBE-23418	A.Renaud	07-Aug-2007		Canada	Manitoba	Churchill	26 km SE Churchill, Twin Lakes		58.632	-93.788
07PROBE-23419	A.Renaud	07-Aug-2007		Canada	Manitoba	Churchill	26 km SE Churchill, Twin Lakes		58.632	-93.788
07PROBE-23421	A.Renaud	07-Aug-2007		Canada	Manitoba	Churchill	26 km SE Churchill, Twin Lakes		58.632	-93.788
07PROBE-23427	A.Renaud	07-Aug-2007		Canada	Manitoba	Churchill	26 km SE Churchill, Twin Lakes		58.632	-93.788
07PROBE-23430	A.Renaud	07-Aug-2007		Canada	Manitoba	Churchill	26 km SE Churchill, Twin Lakes		58.632	-93.788
07PROBE-23434	A.Renaud	07-Aug-2007		Canada	Manitoba	Churchill	26 km SE Churchill, Twin Lakes		58.632	-93.788
07PROBE-23436	A.Renaud	07-Aug-2007		Canada	Manitoba	Churchill	26 km SE Churchill, Twin Lakes		58.632	-93.788
07PROBE-23440	A.Renaud	28-Jun-2007		Canada	Manitoba	Churchill	10 km ESE Churchill, Launch Road near A-frame		58.755	-93.998
07PROBE-23441	A.Renaud	28-Jun-2007		Canada	Manitoba	Churchill	10 km ESE Churchill, Launch Road near A-frame		58.755	-93.998
07PROBE-24231	A.Renaud	07-Jul-2007		Canada	Manitoba	Churchill	2 km S Churchill, Beech Bay		58.746	-94.135
07PROBE-24232	A.Renaud	07-Jul-2007		Canada	Manitoba	Churchill	2 km S Churchill, Beech Bay		58.746	-94.135
08BBHYM-0795	J.Straka, N.Jeffery	15-Jul-2008		Canada	Saskatchewan	Grasslands	Grasslands Nat. Park Butte trail	Grass/sage brush plains	49.198	-107.634	814
08BBHYM-0926	J.Straka,J.Cossey	31-Jul-2008		Canada	Alberta	Banff	Banff Nat. Park - Vermillion Lakes/Bow River	Oxbow marsh complex	51.178	-115.606	1386
09BBEHY-0663	J. Cossey, R. Labbee, A. Smith, J. Smith, M. Zhang			Canada	Newfoundland and Labrador	Terra Nova	Newman Sound	Brook	48.5368	-53.9787	4
09BBEHY-0694	J. Cossey, R. Labbee, A. Smith, J. Smith, M. Zhang			Canada	Newfoundland and Labrador	Terra Nova	Newman Sound	Bog behind Campsite 379	48.5429	-53.9776	41
CAM0091	H. Goulet	10-Aug-2007		Canada	Ontario	Ottawa		Ottawa city garden	45.3561	-75.707
CAM0092	H. Goulet	10-Aug-2007		Canada	Ontario	Ottawa		Ottawa city garden	45.356	-75.707
CAM0093	H. Goulet	10-Aug-2007		Canada	Ontario	Ottawa		Ottawa city garden	45.3561	-75.707
CAM0094	H. Goulet	10-Aug-2007		Canada	Ontario	Ottawa		Ottawa city garden	45.3561	-75.707
CAM0095	H. Goulet	10-Aug-2007		Canada	Ontario	Ottawa		Ottawa city garden	45.3561	-75.707
CAM0169	H. Goulet	10-Aug-2007		Canada	Ontario	Ottawa		Ottawa city garden	45.3561	-75.707
CAM0170	H. Goulet	10-Aug-2007		Canada	Ontario	Ottawa		Ottawa city garden	45.3561	-75.707
CAM0171	H. Goulet	10-Aug-2007		Canada	Ontario	Ottawa		Ottawa city garden	45.3561	-75.707
CAM0172	H. Goulet	10-Aug-2007		Canada	Ontario	Ottawa		Ottawa city garden	45.3561	-75.707
CAM0173	H. Goulet	10-Aug-2007		Canada	Ontario	Ottawa		Ottawa city garden	45.3561	-75.707
CAM0174	H. Goulet	10-Aug-2007		Canada	Ontario	Ottawa		Ottawa city garden	45.356	-75.707
CAM0175	H. Goulet	10-Aug-2007		Canada	Ontario	Ottawa		Ottawa city garden	45.3561	-75.707
CAM0176	H. Goulet	10-Aug-2007		Canada	Ontario	Ottawa		Ottawa city garden	45.3561	-75.707
CAM0177	H. Goulet	10-Aug-2007		Canada	Ontario	Ottawa		Ottawa city garden	45.3561	-75.707
CAM0178	H. Goulet	10-Aug-2007		Canada	Ontario	Ottawa		Ottawa city garden	45.3561	-75.707
CAM0179	H. Goulet	30-Jul-2007		Canada	Ontario	Ottawa		Ottawa city garden	45.356	-75.707
CAM0180	H. Goulet	30-Jul-2007		Canada	Ontario	Ottawa		Ottawa city garden	45.3561	-75.707
CAM0181	H. Goulet	30-Jul-2007		Canada	Ontario	Ottawa		Ottawa city garden	45.356	-75.707
CAM0182	H. Goulet	30-Jul-2007		Canada	Ontario	Ottawa		Ottawa city garden	45.3561	-75.707
CAM0183	H. Goulet	30-Jul-2007		Canada	Ontario	Ottawa		Ottawa city garden	45.3561	-75.707
CAM0184	H. Goulet	30-Jul-2007		Canada	Ontario	Ottawa		Ottawa city garden	45.356	-75.707
CAM0185	H. Goulet	30-Jul-2007		Canada	Ontario	Ottawa		Ottawa city garden	45.3561	-75.707
CAM0186	H. Goulet	30-Jul-2007		Canada	Ontario	Ottawa		Ottawa city garden	45.3561	-75.707
CAM0187	H. Goulet	30-Jul-2007		Canada	Ontario	Ottawa		Ottawa city garden	45.3561	-75.707
CAM0188	H. Goulet	30-Jul-2007		Canada	Ontario	Ottawa		Ottawa city garden	45.3561	-75.707
CAM0189	H. Goulet	30-Jul-2007		Canada	Ontario	Ottawa		Ottawa city garden	45.3561	-75.707
CAM0190	H. Goulet	30-Jul-2007		Canada	Ontario	Ottawa		Ottawa city garden	45.3561	-75.707
CAM0191	H. Goulet	16-Jun-2007		Canada	Ontario	Ottawa		Ottawa city garden	45.3561	-75.707
CAM0192	H. Goulet	19-Sep-2007		Canada	Ontario	Ottawa		Ottawa city garden	45.3561	-75.707
CAM0193	H. Goulet	19-Sep-2007		Canada	Ontario	Ottawa		Ottawa city garden	45.3561	-75.707
CAM0194	H. Goulet	19-Sep-2007		Canada	Ontario	Ottawa		Ottawa city garden	45.3561	-75.707
CAM0195	H. Goulet	19-Sep-2007		Canada	Ontario	Ottawa		Ottawa city garden	45.3561	-75.707
CAM0196	H. Goulet	19-Sep-2007		Canada	Ontario	Ottawa		Ottawa city garden	45.3561	-75.707
CAM0197	H. Goulet	19-Sep-2007		Canada	Ontario	Ottawa		Ottawa city garden	45.3561	-75.707
CAM0198	H. Goulet	19-Sep-2007		Canada	Ontario	Ottawa		Ottawa city garden	45.356	-75.707
CAM0199	H. Goulet	19-Sep-2007		Canada	Ontario	Ottawa		Ottawa city garden	45.356	-75.707
CAM0200	H. Goulet	19-Sep-2007		Canada	Ontario	Ottawa		Ottawa city garden	45.3561	-75.707
CAM0201	H. Goulet	19-Sep-2007		Canada	Ontario	Ottawa		Ottawa city garden	45.3561	-75.707
CAM0202	H. Goulet	19-Sep-2007		Canada	Ontario	Ottawa		Ottawa city garden	45.3561	-75.707
CAM0203	H. Goulet	30-May-2007		Canada	Ontario	Ottawa		Ottawa city garden	45.356	-75.707
CAM0204	H. Goulet	30-May-2007		Canada	Ontario	Ottawa		Ottawa city garden	45.356	-75.707
CAM0205	H. Goulet	30-May-2007		Canada	Ontario	Ottawa		Ottawa city garden	45.3561	-75.707
CAM0206	H. Goulet	19-Oct-2007		Canada	Ontario	Ottawa		Ottawa city garden	45.3561	-75.707
CAM0207	H. Goulet	19-Oct-2007		Canada	Ontario	Ottawa		Ottawa city garden	45.3561	-75.707
CAM0208	H. Goulet	19-Oct-2007		Canada	Ontario	Ottawa		Ottawa city garden	45.3561	-75.707
CAM0209	H. Goulet	19-Oct-2007		Canada	Ontario	Ottawa		Ottawa city garden	45.3561	-75.707
CAM0210	H. Goulet	30-May-2007		Canada	Ontario	Ottawa		Ottawa city garden	45.356	-75.707
CAM0211	H. Goulet	30-May-2007		Canada	Ontario	Ottawa		Ottawa city garden	45.3561	-75.707
CAM0212	H. Goulet	30-May-2007		Canada	Ontario	Ottawa		Ottawa city garden	45.356	-75.707
CAM0213	H. Goulet	30-May-2007		Canada	Ontario	Ottawa		Ottawa city garden	45.356	-75.707
CAM0214	H. Goulet	30-May-2007		Canada	Ontario	Ottawa		Ottawa city garden	45.356	-75.707
CAM0215	H. Goulet	30-May-2007		Canada	Ontario	Ottawa		Ottawa city garden	45.356	-75.707
CAM0216	H. Goulet	30-May-2007		Canada	Ontario	Ottawa		Ottawa city garden	45.3561	-75.707
CAM0217	H. Goulet	30-May-2007		Canada	Ontario	Ottawa		Ottawa city garden	45.356	-75.707
CAM0218	H. Goulet	30-May-2007		Canada	Ontario	Ottawa		Ottawa city garden	45.3561	-75.707
CAM0219	H. Goulet	30-May-2007		Canada	Ontario	Ottawa		Ottawa city garden	45.356	-75.707
CAM0220	H. Goulet	30-May-2007		Canada	Ontario	Ottawa		Ottawa city garden	45.3561	-75.707
CAM0221	H. Goulet	30-May-2007		Canada	Ontario	Ottawa		Ottawa city garden	45.356	-75.707
CAM0222	H. Goulet	30-May-2007		Canada	Ontario	Ottawa		Ottawa city garden	45.3561	-75.707
CAM0223	H. Goulet	30-May-2007		Canada	Ontario	Ottawa		Ottawa city garden	45.3561	-75.707
CAM0224	H. Goulet	30-May-2007		Canada	Ontario	Ottawa		Ottawa city garden	45.356	-75.707
CAM0225	H. Goulet	30-May-2007		Canada	Ontario	Ottawa		Ottawa city garden	45.356	-75.707
CAM0226	H. Goulet	30-May-2007		Canada	Ontario	Ottawa		Ottawa city garden	45.356	-75.707
CAM0227	H. Goulet	30-May-2007		Canada	Ontario	Ottawa		Ottawa city garden	45.3561	-75.707
CAM0228	H. Goulet	30-May-2007		Canada	Ontario	Ottawa		Ottawa city garden	45.356	-75.707
CAM0229	H. Goulet	30-May-2007		Canada	Ontario	Ottawa		Ottawa city garden	45.356	-75.707
CAM0230	H. Goulet	30-May-2007		Canada	Ontario	Ottawa		Ottawa city garden	45.356	-75.707
CAM0231	H. Goulet	30-May-2007		Canada	Ontario	Ottawa		Ottawa city garden	45.356	-75.707
CAM0233	H. Goulet	13-Jul-2007		Canada	Ontario	Ottawa		Ottawa city garden	45.3561	-75.707
CAM0234	H. Goulet	13-Jul-2007		Canada	Ontario	Ottawa		Ottawa city garden	45.356	-75.707
CAM0235	H. Goulet	30-Jul-2007		Canada	Ontario	Ottawa		Ottawa city garden	45.3561	-75.707
CAM0236	H. Goulet	30-Jul-2007		Canada	Ontario	Ottawa		Ottawa city garden	45.3561	-75.707
CAM0237	H. Goulet	30-Jul-2007		Canada	Ontario	Ottawa		Ottawa city garden	45.3561	-75.707
CAM0238	H. Goulet	30-Jul-2007		Canada	Ontario	Ottawa		Ottawa city garden	45.356	-75.707
CAM0239	H. Goulet	30-Jul-2007		Canada	Ontario	Ottawa		Ottawa city garden	45.3561	-75.707
CAM0240	H. Goulet	30-Jul-2007		Canada	Ontario	Ottawa		Ottawa city garden	45.3561	-75.707
CAM0241	H. Goulet	30-Jul-2007		Canada	Ontario	Ottawa		Ottawa city garden	45.3561	-75.707
CAM0242	H. Goulet	30-Jul-2007		Canada	Ontario	Ottawa		Ottawa city garden	45.356	-75.707
CAM0243	H. Goulet	30-Jul-2007		Canada	Ontario	Ottawa		Ottawa city garden	45.3561	-75.707
CAM0244	H. Goulet	30-Jul-2007		Canada	Ontario	Ottawa		Ottawa city garden	45.3561	-75.707
CAM0245	H. Goulet	30-Jul-2007		Canada	Ontario	Ottawa		Ottawa city garden	45.356	-75.707
CAM0246	H. Goulet	30-Jul-2007		Canada	Ontario	Ottawa		Ottawa city garden	45.356	-75.707
CAM0247	H. Goulet	30-Jul-2007		Canada	Ontario	Ottawa		Ottawa city garden	45.356	-75.707
CAM0248	H. Goulet	10-Aug-2007		Canada	Ontario	Ottawa		Ottawa city garden	45.3561	-75.707
CAM0249	H. Goulet	16-May-2007		Canada	Ontario	Ottawa		Ottawa city garden	45.3561	-75.707
CAM0250	H. Goulet	16-May-2007		Canada	Ontario	Ottawa		Ottawa city garden	45.3561	-75.707
CAM0320	Goulet & Fernandez	29-May-2008		Canada	Ontario	Almonte		5 km NW of Almonte, Hwy 49, Burnt Land, Alvar Prov. Park	45.255	-76.14
CAM0321	Goulet & Fernandez	29-May-2008		Canada	Ontario	Almonte		5 km NW of Almonte, Hwy 49, Burnt Land, Alvar Prov. Park	45.2549	-76.14
CAM0322	Goulet & Fernandez	29-May-2008		Canada	Ontario	Almonte		5 km NW of Almonte, Hwy 49, Burnt Land, Alvar Prov. Park	45.255	-76.14
CAM0323	Goulet & Fernandez	29-May-2008		Canada	Ontario	Almonte		5 km NW of Almonte, Hwy 49, Burnt Land, Alvar Prov. Park	45.255	-76.14
CAM0324	Goulet & Fernandez	29-May-2008		Canada	Ontario	Almonte		5 km NW of Almonte, Hwy 49, Burnt Land, Alvar Prov. Park	45.255	-76.14
CAM0325	Goulet & Fernandez	29-May-2008		Canada	Ontario	Almonte		5 km NW of Almonte, Hwy 49, Burnt Land, Alvar Prov. Park	45.255	-76.14
CAM0326	Goulet & Fernandez	29-May-2008		Canada	Ontario	Almonte		5 km NW of Almonte, Hwy 49, Burnt Land, Alvar Prov. Park	45.255	-76.14
CAM0327	Goulet & Fernandez	29-May-2008		Canada	Ontario	Almonte		5 km NW of Almonte, Hwy 49, Burnt Land, Alvar Prov. Park	45.255	-76.14
CAM0328	Goulet & Fernandez	29-May-2008		Canada	Ontario	Almonte		5 km NW of Almonte, Hwy 49, Burnt Land, Alvar Prov. Park	45.255	-76.14
CAM0329	Goulet & Fernandez	29-May-2008		Canada	Ontario	Almonte		5 km NW of Almonte, Hwy 49, Burnt Land, Alvar Prov. Park	45.255	-76.14
CAM0330	Goulet & Fernandez	29-May-2008		Canada	Ontario	Almonte		5 km NW of Almonte, Hwy 49, Burnt Land, Alvar Prov. Park	45.255	-76.14
CAM0368	Boudreault, Goulet & Fernandez	03-Jun-2008		Canada	Ontario	Manitoulin Island		Misery Bay Prov. Park	45.792	-82.75	185
CAM0369	Boudreault, Goulet & Fernandez	03-Jun-2008		Canada	Ontario	Manitoulin Island		Misery Bay Prov. Park	45.792	-82.75	185
CAM0370	Boudreault, Goulet & Fernandez	03-Jun-2008		Canada	Ontario	Manitoulin Island		Misery Bay Prov. Park	45.792	-82.75	185
CAM0371	Boudreault, Goulet & Fernandez	03-Jun-2008		Canada	Ontario	Manitoulin Island		Misery Bay Prov. Park	45.792	-82.75	185
CAM0372	Boudreault, Goulet & Fernandez	03-Jun-2008		Canada	Ontario	Manitoulin Island		Misery Bay Prov. Park	45.792	-82.75	185
CAM0373	Goulet, Boudreault & Fernandez	04-Jun-2008		Canada	Ontario	Manitoulin Island		Carter Bay sand dunes	45.607	-82.141
CAM0457	S. Peck	01-Oct-2008		Canada	Ontario	Leeds		Leeds-Granville Co., forest	44.629	-76.359
CAM0458	S. Peck	01-Oct-2008		Canada	Ontario	Leeds		Leeds-Granville Co., forest	44.629	-76.359
CAM0550	A. Bennett			Canada	Ontario			Mixed forest	45.235	-75.624
CAM0551	A. Bennett			Canada	Ontario			Mixed forest	45.2347	-75.624
CAM0552	A. Bennett			Canada	Ontario			Mixed forest	45.2347	-75.624
CAM0553	A. Bennett			Canada	Ontario			Mixed forest	45.235	-75.624
CAM0580	L. Jolicoeur			Canada	Nunavut	Bylot Island		Camp 1, Humid	73.1572	-79.9495
CAM0581	L. Jolicoeur			Canada	Nunavut	Bylot Island		Camp 1, Humid	73.1572	-79.9495
CAM0586	J. & R. Skevington	23-Jun-2005		United States	Alaska			Nome area	64.704	-165.292
CAM0587	J. & R. Skevington	23-Jun-2005		United States	Alaska			Nome area	64.704	-165.292
CAM0604	Nemecz, Otani & Collins	05-Jul-2004		Canada	Alberta	Beaverlodge		Beaverlodge, Saskatoon mountain	55.22	-119.282	961
CAM0618	N. Islam	12-Jul-2007		Canada	Ontario	Cochrane		Cochrane & Kapuscaning Forest Reserves	49.398	-80.472
CAM0718	L. Timms	18-May-2006		Canada	Ontario	Eden Township		Eden Twp, 0.5 km N of Wavy Lake	46.325	-81.104
CAM0719	L. Timms	14-May-2007		Canada	Ontario	Gough Township		0.5 km S of Birch Lake	46.275	-81.976
CAM0802	L. Timms	24-Jul-2006		Canada	Ontario	Thompson Township		0.5 km NW of Granary Lake	46.27	-82.86
CAM0803	L. Timms			Canada	Ontario	Davis Township		5 km E of Ashigami Lake	46.636	-80.536
CAM0804	L. Timms	23-Aug-2006		Canada	Ontario	Davis Township		5 km E of Ashigami Lake	46.636	-80.536
CAM0805	L. Timms	24-Jul-2006		Canada	Ontario	Mack Township		N of Highway 17 at Dean Lake Rd.	46.237	-83.138
CAM0848	N. Islam			Canada	Ontario			Cochrane and Kapuscasing Forest Reserve	49.485	-80.538
CAM0849	N. Islam			Canada	Ontario			Cochrane and Kapuscasing Forest Reserve	49.485	-80.538
CAM0850	N. Islam			Canada	Ontario			Cochrane and Kapuscasing Forest Reserve	49.485	-80.538
CAM0851	N. Islam			Canada	Ontario			Cochrane and Kapuscasing Forest Reserve	49.485	-80.538
CAM0852	N. Islam			Canada	Ontario			Cochrane and Kapuscasing Forest Reserve	49.485	-80.538
CAM0853	N. Islam			Canada	Ontario			Halliburton Forest Reserve	45.217	-78.583
CAM0854	N. Islam			Canada	Ontario			Cochrane and Kapuscasing Forest Reserve	49.485	-80.538
CNCH0937	B. Broadbent	22-Aug-2005		Canada	Ontario			London	43.029	-81.205
CNCH0964	Goulet & Boudreault	20-Jul-2009		United States	Alaska			Delta Junction	64.044	-145.524	315
CNCH0977	Goulet & Boudreault	20-Jul-2009		United States	Alaska			Delta Junction	64.044	-145.524	315
CNCH1023	L. Masner	28-Jul-2009		Canada	Ontario	Ottawa		Ottwa city garden	45.356	-75.707
CNCH1259	S. Li	01-Aug-1999		Canada	British Columbia			Delta
CNCH1260	S. Li	01-Aug-1999		Canada	British Columbia			Delta
CNCH1264	S. Li	01-Aug-1999		Canada	British Columbia			Delta
CNCH1371	Goulet & Boudreault	07-Jun-2003		United States	Alaska			S of Anchorage	61.0002	-149.643	9
CNCH1374	Goulet & Boudreault	07-Jun-2003		United States	Alaska			S of Anchorage	61.0002	-149.643	9
CNCH1398	Goulet & Boudreault	07-Jun-2003		United States	Alaska			S of Anchorage	61.0002	-149.643	9
CNCH3196	Goulet & Bouderault	20-Jul-2009		United States	Alaska			Murphjy Dome	64.9526	-148.356	892
CNCH3200	Goulet & Bouderault	20-Jul-2009		United States	Alaska			Murphjy Dome	64.9526	-148.356	892
CNCH3201	Goulet & Bouderault	20-Jul-2009		United States	Alaska			Murphjy Dome	64.9526	-148.356	892
CNCH3207	Goulet & Bouderault	18-Jul-2009		United States	Alaska			Anderson, Hwy 3	64.2946	-149.084	235
CNCH3217	Goulet & Bouderault	21-Jul-2009		United States	Alaska			Sourdough, Richardson Highway	62.5275	-145.516	606
CNCH3226	Goulet & Bouderault	21-Jul-2009		United States	Alaska			Sourdough, Richardson Highway	62.5275	-145.516	606
CNCH3250	Goulet & Bouderault	17-Jul-2009		United States	Alaska			22 km S of Talkeetna on Highway 3	62.1305	-150.038	122
CPWH-0014	Jose L. Fernandez Triana	31-Mar-2008		Canada	Ontario	Ottawa		CNC breeding program	45.3825	-75.7137
CPWH-0015	Jose L. Fernandez Triana	31-Mar-2008		Canada	Ontario	Ottawa		CNC breeding program	45.3825	-75.7137
CPWH-0016	Jose L. Fernandez Triana	31-Mar-2008		Canada	Ontario	Ottawa		CNC breeding program	45.3825	-75.7137
CPWH-0017	Jose L. Fernandez Triana	31-Mar-2008		Canada	Ontario	Ottawa		CNC breeding program	45.3825	-75.7137
CPWH-0018	Jose L. Fernandez Triana	31-Mar-2008		Canada	Ontario	Ottawa		CNC breeding program	45.3825	-75.7137
CPWH-0019	Jose L. Fernandez Triana	31-Mar-2008		Canada	Ontario	Ottawa		CNC breeding program	45.3825	-75.7137
CPWH-0020	Jose L. Fernandez Triana	31-Mar-2008		Canada	Ontario	Ottawa		CNC breeding program	45.3825	-75.7137
CPWH-0021	Jose L. Fernandez Triana	31-Mar-2008		Canada	Ontario	Ottawa		CNC breeding program	45.3825	-75.7137
CPWH-0022	Jose L. Fernandez Triana	31-Mar-2008		Canada	Ontario	Ottawa		CNC breeding program	45.3825	-75.7137
CPWH-0023	Jose L. Fernandez Triana	31-Mar-2008		Canada	Ontario	Ottawa		CNC breeding program	45.3825	-75.7137
CPWH-0024	Jose L. Fernandez Triana	31-Mar-2008		Canada	Ontario	Ottawa		CNC breeding program	45.3825	-75.7137
CPWH-0025	Jose L. Fernandez Triana	31-Mar-2008		Canada	Ontario	Ottawa		CNC breeding program	45.3825	-75.7137
CPWH-0026	Jose L. Fernandez Triana	31-Mar-2008		Canada	Ontario	Ottawa		CNC breeding program	45.3825	-75.7137
CPWH-0027	Jose L. Fernandez Triana	31-Mar-2008		Canada	Ontario	Ottawa		CNC breeding program	45.3825	-75.7137
CPWH-0028	Jose L. Fernandez Triana	31-Mar-2008		Canada	Ontario	Ottawa		CNC breeding program	45.3825	-75.7137
CPWH-0029	Jose L. Fernandez Triana	31-Mar-2008		Canada	Ontario	Ottawa		CNC breeding program	45.3825	-75.7137
CPWH-0030	Jose L. Fernandez Triana	31-Mar-2008		Canada	Ontario	Ottawa		CNC breeding program	45.3825	-75.7137
CPWH-0031	Jose L. Fernandez Triana	31-Mar-2008		Canada	Ontario	Ottawa		CNC breeding program	45.3825	-75.7137
CPWH-0032	Jose L. Fernandez Triana	31-Mar-2008		Canada	Ontario	Ottawa		CNC breeding program	45.3825	-75.7137
HYM-00001434				Canada	Yukon Territory
HYM-00001438				Canada	Yukon Territory
HYM-00001440				Canada	Yukon Territory
HYM-00001441				Canada	Yukon Territory
HYM-00001442				Canada	Yukon Territory
HYM-00001443				Canada	Yukon Territory
HYM-00001444				Canada	Yukon Territory
HYM-00001445				Canada	Yukon Territory
HYM-00001446				Canada	Yukon Territory
HYM-00001448				Canada	Yukon Territory
HYM-00001449				Canada	Yukon Territory
HYM-00001450				Canada	Yukon Territory
HYM-00001451				Canada	Yukon Territory
HYM-00001452				Canada	Yukon Territory
HYM-00001453				Canada	Yukon Territory
HYM-00001454				Canada	Yukon Territory
HYM-00001455				Canada	Yukon Territory
HYM-00001456				Canada	Yukon Territory
HYM-00001457				Canada	Yukon Territory
HYM-00001458				Canada	Yukon Territory
HYM-00001459				Canada	Yukon Territory
HYM-00001460				Canada	Yukon Territory
HYM00000274	N. Winchester	26-Jun-2005		Canada	British Columbia		Victoria vic.	Intact Arbustus/Manzaneta rocky knoll	48.533	-123.5	247.5
HYM00000275	N. Winchester	28-Jul-2005		Canada	British Columbia		Victoria vic.	Intact Arbustus/Manzaneta rocky knoll	48.533	-123.5	247.5
HYM00000338	Boudreault & Goulet,	10-Jul-2006		Canada	Yukon Territory		Whitehorse, fallow field		60.71	-135.055	689
HYM00000339	Boudreault & Goulet,	10-Jul-2006		Canada	Yukon Territory		Whitehorse, fallow field		60.71	-135.055	689
HYM00000340	Boudreault & Goulet,	10-Jul-2006		Canada	Yukon Territory		Whitehorse, fallow field		60.71	-135.055	689
HYM00000341	Boudreault & Goulet,	10-Jul-2006		Canada	Yukon Territory		Whitehorse, fallow field		60.71	-135.055	689
HYM00000342	Boudreault & Goulet,	10-Jul-2006		Canada	Yukon Territory		Whitehorse, fallow field		60.71	-135.055	689
HYM00000343	Boudreault & Goulet,	10-Jul-2006		Canada	Yukon Territory		Whitehorse, fallow field		60.71	-135.055	689
HYM00000345	Boudreault & Goulet,	10-Jul-2006		Canada	Yukon Territory		Whitehorse, fallow field		60.71	-135.055	689
HYM00000348	Boudreault & Goulet,	11-Jul-2006		Canada	Yukon Territory		Whitehorse, hay field		60.741	-135.073	640
HYM00000350	Boudreault & Goulet,	11-Jul-2006		Canada	Yukon Territory		Whitehorse, hay field		60.741	-135.073	640
HYM00000351	Boudreault & Goulet,	11-Jul-2006		Canada	Yukon Territory		Whitehorse, hay field		60.741	-135.073	640
HYM00000352	Boudreault & Goulet,	11-Jul-2006		Canada	Yukon Territory		Whitehorse, hay field		60.741	-135.073	640
HYM00000353	Boudreault & Goulet,	11-Jul-2006		Canada	Yukon Territory		Whitehorse, hay field		60.741	-135.073	640
HYM00000366	C. Herle & N. Schmold	13-Jul-2006		Canada	Alberta		Lethbridge, vic. Peenaquim Park, mustard		49.718	-112.861
HYM00000367	C. Herle & N. Schmold	13-Jul-2006		Canada	Alberta		Lethbridge, vic. Peenaquim Park, mustard		49.718	-112.861
HYM00000368	C. Herle & N. Schmold	13-Jul-2006		Canada	Alberta		Lethbridge, vic. Peenaquim Park, mustard		49.718	-112.861
HYM00000369	C. Herle & N. Schmold	13-Jul-2006		Canada	Alberta		Lethbridge, vic. Peenaquim Park, mustard		49.718	-112.861
HYM00000370	C. Herle & N. Schmold	13-Jul-2006		Canada	Alberta		Lethbridge, vic. Peenaquim Park, mustard		49.718	-112.861
HYM00000371	C. Herle & N. Schmold	13-Jul-2006		Canada	Alberta		Lethbridge, vic. Peenaquim Park, mustard		49.718	-112.861
HYM00000372	C. Herle & N. Schmold	13-Jul-2006		Canada	Alberta		Lethbridge, vic. Peenaquim Park, mustard		49.718	-112.861
HYM00000373	C. Herle & N. Schmold	13-Jul-2006		Canada	Alberta		Lethbridge, vic. Peenaquim Park, mustard		49.718	-112.861
HYM00000374	C. Herle & N. Schmold	13-Jul-2006		Canada	Alberta		Lethbridge, vic. Peenaquim Park, mustard		49.718	-112.861
HYM00000375	C. Herle & N. Schmold	13-Jul-2006		Canada	Alberta		Lethbridge, vic. Peenaquim Park, mustard		49.718	-112.861
HYM00000376	C. Herle & N. Schmold	13-Jul-2006		Canada	Alberta		Lethbridge, vic. Peenaquim Park, mustard		49.718	-112.861
HYM00000377	C. Herle & N. Schmold	13-Jul-2006		Canada	Alberta		Lethbridge, vic. Peenaquim Park, mustard		49.718	-112.861
HYM00000378	C. Herle & N. Schmold	13-Jul-2006		Canada	Alberta		Lethbridge, vic. Peenaquim Park, mustard		49.718	-112.861
HYM00000379	C. Herle & N. Schmold	13-Jul-2006		Canada	Alberta		Lethbridge, vic. Peenaquim Park, mustard		49.718	-112.861
HYM00000380	C. Herle & N. Schmold	13-Jul-2006		Canada	Alberta		Lethbridge, vic. Peenaquim Park, mustard		49.718	-112.861
HYM00000381	C. Herle & N. Schmold	13-Jul-2006		Canada	Alberta		Lethbridge, vic. Peenaquim Park, mustard		49.718	-112.861
HYM00000382	C. Herle & N. Schmold	13-Jul-2006		Canada	Alberta		Lethbridge, vic. Peenaquim Park, mustard		49.718	-112.861
HYM00000383	C. Herle & N. Schmold	13-Jul-2006		Canada	Alberta		Lethbridge, vic. Peenaquim Park, mustard		49.718	-112.861
HYM00000384	C. Herle & N. Schmold	13-Jul-2006		Canada	Alberta		Lethbridge, vic. Peenaquim Park, mustard		49.718	-112.861
HYM00000385	C. Herle & N. Schmold	13-Jul-2006		Canada	Alberta		Lethbridge, vic. Peenaquim Park, mustard		49.718	-112.861
HYM00000386	C. Herle & N. Schmold	13-Jul-2006		Canada	Alberta		Lethbridge, vic. Peenaquim Park, mustard		49.718	-112.861
HYM00000389	C. Herle & N. Schmold	13-Jul-2006		Canada	Alberta		Lethbridge, vic. Peenaquim Park, mustard		49.718	-112.861
HYM00000390	C. Herle & N. Schmold	13-Jul-2006		Canada	Alberta		Lethbridge, vic. Peenaquim Park, mustard		49.718	-112.861
HYM00000391	C. Herle & N. Schmold	13-Jul-2006		Canada	Alberta		Lethbridge, vic. Peenaquim Park, mustard		49.718	-112.861
HYM00000392	C. Herle & N. Schmold	13-Jul-2006		Canada	Alberta		Lethbridge, vic. Peenaquim Park, mustard		49.718	-112.861
HYM00000393	C. Herle & N. Schmold	13-Jul-2006		Canada	Alberta		Lethbridge, vic. Peenaquim Park, mustard		49.718	-112.861
HYM00000394	C. Herle & N. Schmold	13-Jul-2006		Canada	Alberta		Lethbridge, vic. Peenaquim Park, mustard		49.718	-112.861
HYM00000395	C. Herle & N. Schmold	13-Jul-2006		Canada	Alberta		Lethbridge, vic. Peenaquim Park, mustard		49.718	-112.861
HYM00000396	C. Herle & N. Schmold	13-Jul-2006		Canada	Alberta		Lethbridge, vic. Peenaquim Park, mustard		49.718	-112.861
HYM00000397	C. Herle & N. Schmold	13-Jul-2006		Canada	Alberta		Lethbridge, vic. Peenaquim Park, mustard		49.718	-112.861
HYM00000399	C. Herle & N. Schmold	13-Jul-2006		Canada	Alberta		Lethbridge, vic. Peenaquim Park, mustard		49.718	-112.861
HYM00000400	C. Herle & N. Schmold	13-Jul-2006		Canada	Alberta		Lethbridge, vic. Peenaquim Park, mustard		49.718	-112.861
HYM00000402	C. Herle & N. Schmold	13-Jul-2006		Canada	Alberta		Lethbridge, vic. Peenaquim Park, mustard		49.718	-112.861
HYM00000404	C. Herle & N. Schmold	13-Jul-2006		Canada	Alberta		Lethbridge, vic. Peenaquim Park, mustard		49.718	-112.861
HYM00000405	C. Herle & N. Schmold	13-Jul-2006		Canada	Alberta		Lethbridge, vic. Peenaquim Park, mustard		49.718	-112.861
HYM00000406	C. Herle & N. Schmold	13-Jul-2006		Canada	Alberta		Lethbridge, vic. Peenaquim Park, mustard		49.718	-112.861
HYM00000407	C. Herle & N. Schmold	13-Jul-2006		Canada	Alberta		Lethbridge, vic. Peenaquim Park, mustard		49.718	-112.861
HYM00000408	C. Herle & N. Schmold	13-Jul-2006		Canada	Alberta		Lethbridge, vic. Peenaquim Park, mustard		49.718	-112.861
HYM00000410	C. Herle & N. Schmold	13-Jul-2006		Canada	Alberta		Lethbridge, vic. Peenaquim Park, mustard		49.718	-112.861
HYM00000411	C. Herle & N. Schmold	13-Jul-2006		Canada	Alberta		Lethbridge, vic. Peenaquim Park, mustard		49.718	-112.861
HYM00000412	C. Herle & N. Schmold	13-Jul-2006		Canada	Alberta		Lethbridge, vic. Peenaquim Park, mustard		49.718	-112.861
HYM00000413	C. Herle & N. Schmold	13-Jul-2006		Canada	Alberta		Lethbridge, vic. Peenaquim Park, mustard		49.718	-112.861
HYM00000414	C. Herle & N. Schmold	13-Jul-2006		Canada	Alberta		Lethbridge, vic. Peenaquim Park, mustard		49.718	-112.861
HYM00000415	C. Herle & N. Schmold	13-Jul-2006		Canada	Alberta		Lethbridge, vic. Peenaquim Park, mustard		49.718	-112.861
HYM00000416	C. Herle & N. Schmold	13-Jul-2006		Canada	Alberta		Lethbridge, vic. Peenaquim Park, mustard		49.718	-112.861
HYM00000417	C. Herle & N. Schmold	13-Jul-2006		Canada	Alberta		Lethbridge, vic. Peenaquim Park, mustard		49.718	-112.861
HYM00000418	C. Herle & N. Schmold	13-Jul-2006		Canada	Alberta		Lethbridge, vic. Peenaquim Park, mustard		49.718	-112.861
HYM00000419	C. Herle & N. Schmold	13-Jul-2006		Canada	Alberta		Lethbridge, vic. Peenaquim Park, mustard		49.718	-112.861
HYM00000420	C. Herle & N. Schmold	13-Jul-2006		Canada	Alberta		Lethbridge, vic. Peenaquim Park, mustard		49.718	-112.861
HYM00000422	C. Herle & N. Schmold	13-Jul-2006		Canada	Alberta		Lethbridge, vic. Peenaquim Park, mustard		49.718	-112.861
HYM00000424	Schmold & Klima	30-May-2006		Canada	Alberta		Lethbridge, vic. Peenaquim Park, mustard		49.466	-122.376
HYM00000425	Schmold & Klima	30-May-2006		Canada	Alberta		Lethbridge, vic. Peenaquim Park, mustard		49.466	-122.376
HYM00000426	Schmold & Herle	05-Jun-2006		Canada	Alberta		Stirling vic.		49.502	-112.517
HYM00000427	Schmold & Herle	22-Jun-2006		Canada	Alberta		Stirling vic.		49.502	-112.517
HYM00000428	Schmold & Herle	22-Jun-2006		Canada	Alberta		Stirling vic.		49.502	-112.517
HYM00000430	Schmold & Herle	05-Jun-2006		Canada	Alberta		Stirling vic.		49.502	-112.517
HYM00000431	C. Herle & N. Schmold	13-Jul-2006		Canada	Alberta		Lethbridge, vic. Peenaquim Park, mustard		49.718	-112.861
HYM00000432	C. Herle & N. Schmold	13-Jul-2006		Canada	Alberta		Lethbridge, vic. Peenaquim Park, mustard		49.718	-112.861
HYM00000433	C. Herle & N. Schmold	13-Jul-2006		Canada	Alberta		Lethbridge, vic. Peenaquim Park, mustard		49.718	-112.861
HYM00000434	C. Herle & N. Schmold	13-Jul-2006		Canada	Alberta		Lethbridge, vic. Peenaquim Park, mustard		49.718	-112.861
HYM00000435	C. Herle & N. Schmold	13-Jul-2006		Canada	Alberta		Lethbridge, vic. Peenaquim Park, mustard		49.718	-112.861
HYM00000489	Goulet & Boudrealt	15-Jul-2006		Canada	Yukon Territory		Pelly Crossing		62.831	-136.585	495
HYM00000490	Goulet & Boudrealt	19-Jul-2006		Canada	Yukon Territory		Top of the world, Hwy, Km 82		64.095	-140.951
HYM00000491	Goulet & Boudrealt	16-Jul-2006		Canada	Yukon Territory		Pelly Crossing		62.831	-136.585	495
HYM00000492	Goulet & Boudrealt	16-Jul-2006		Canada	Yukon Territory		Pelly Crossing		62.831	-136.585	495
HYM00000493	Goulet & Boudrealt	19-Jul-2006		Canada	Yukon Territory		Top of the world, Hwy, Km 82		64.095	-140.951
HYM00000494	Goulet & Boudrealt	16-Jul-2006		Canada	Yukon Territory		Pelly Crossing		62.831	-136.585	495
HYM00000495	Goulet & Boudrealt	16-Jul-2006		Canada	Yukon Territory		Pelly Crossing		62.831	-136.585	495
HYM00000496	Goulet & Boudrealt	19-Jul-2006		Canada	Yukon Territory		Top of the world, Hwy, Km 82		64.095	-140.951
HYM00000497	Goulet & Boudrealt	13-Jul-2006		Canada	Yukon Territory		Kluane Nat. Park		60.683	-138.005	625
HYM00000498	Goulet & Boudrealt	13-Jul-2006		Canada	Yukon Territory		Kluane Nat. Park		60.683	-138.005	625
HYM00000499	Goulet & Boudrealt	13-Jul-2006		Canada	Yukon Territory		Kluane Nat. Park		60.683	-138.005	625
HYM00000500	Goulet & Boudrealt	13-Jul-2006		Canada	Yukon Territory		Kluane Nat. Park		60.683	-138.005	625
HYM00000503	Goulet & Boudrealt	08-Jul-2006		Canada	Yukon Territory		Champagne		60.79	-136.437	733
HYM00000504	Goulet & Boudrealt	13-Jul-2006		Canada	Yukon Territory		Kluane Nat. Park		60.683	-138.005	625
HYM00000506	Goulet & Boudrealt	18-Jul-2006		Canada	Yukon Territory		Ogilvie Mnt. Dempster Hwy, Km 153		65.072	-138.271	1083
HYM00000508	Goulet & Boudrealt	05-Jul-2006		Canada	Yukon Territory		Fish Lake road		60.688	-135.238	1107
HYM00000509	Goulet & Boudrealt	15-Jul-2006		Canada	Yukon Territory		Pelly Crossing		62.831	-136.585	495
HYM00000510	Goulet & Boudrealt	08-Jul-2006		Canada	Yukon Territory		Champagne		60.79	-136.437	733
HYM00000511	Goulet & Boudrealt	16-Jul-2006		Canada	Yukon Territory		Pelly Crossing		62.831	-136.585	495
HYM00000512	Goulet & Boudrealt	16-Jul-2006		Canada	Yukon Territory		Pelly Crossing		62.831	-136.585	495
HYM00000513	Goulet & Boudrealt	14-Jul-2006		Canada	Yukon Territory		Marsh Lake, Alaska Hwy, Km 1368		60.509	-134.292
HYM00000514	Goulet & Boudrealt	10-Jul-2006		Canada	Yukon Territory		Whitehorse		60.954	-135.255	689
HYM00000515	Goulet & Boudrealt	16-Jul-2006		Canada	Yukon Territory		Pelly Crossing		62.831	-136.585	495
HYM00000516	Goulet & Boudrealt	16-Jul-2006		Canada	Yukon Territory		Pelly Crossing		62.831	-136.585	495
HYM00000517	Goulet & Boudrealt	05-Jul-2006		Canada	Yukon Territory		Fish Lake road		60.688	-135.238	1107
HYM00000518	Goulet & Boudrealt	18-Jul-2006		Canada	Yukon Territory		Ogilvie Mnt. Dempster Hwy, Km 153		65.072	-138.271	1083
HYM00000519	Goulet & Boudrealt	08-Jul-2006		Canada	Yukon Territory		Champagne		60.79	-136.437	733
HYM00000520	Goulet & Boudrealt	05-Jul-2006		Canada	Yukon Territory		Fish Lake road		60.688	-135.238	1107
HYM00000521	Goulet & Boudrealt	05-Jul-2006		Canada	Yukon Territory		Fish Lake road		60.688	-135.238	1107
HYM00000522	Goulet & Boudrealt	16-Jul-2006		Canada	Yukon Territory		Pelly Crossing		62.831	-136.585	495
HYM00000523	Goulet & Boudrealt	15-Jul-2006		Canada	Yukon Territory		Pelly Crossing		62.831	-136.585	495
HYM00000524	Goulet & Boudrealt	19-Jul-2006		Canada	Yukon Territory		Top of the world, Hwy, Km 82		64.095	-140.951
HYM00000525	Goulet & Boudrealt	16-Jul-2006		Canada	Yukon Territory		Pelly Crossing		62.831	-136.585	495
HYM00000526	Goulet & Boudrealt	16-Jul-2006		Canada	Yukon Territory		Pelly Crossing		62.831	-136.585	495
HYM00000527	Goulet & Boudrealt	19-Jul-2006		Canada	Yukon Territory		Top of the world, Hwy, Km 82		64.095	-140.951
HYM00000528	Goulet & Boudrealt	16-Jul-2006		Canada	Yukon Territory		Pelly Crossing		62.831	-136.585	495
HYM00000529	Goulet & Boudrealt	06-Jul-2006		Canada	Yukon Territory		Kusawa Lake road		60.706	-136.075	699
HYM00000530	Goulet & Boudrealt	15-Jul-2006		Canada	Yukon Territory		Pelly Crossing		62.831	-136.585	495
HYM00000531	Goulet & Boudrealt	15-Jul-2006		Canada	Yukon Territory		Pelly Crossing		62.831	-136.585	495
HYM00000532	Goulet & Boudrealt	15-Jul-2006		Canada	Yukon Territory		Pelly Crossing		62.831	-136.585	495
HYM00000533	Goulet & Boudrealt	16-Jul-2006		Canada	Yukon Territory		Pelly Crossing		62.831	-136.585	495
HYM00000534	Goulet & Boudrealt	15-Jul-2006		Canada	Yukon Territory		Pelly Crossing		62.831	-136.585	495
HYM00000535	Goulet & Boudrealt	15-Jul-2006		Canada	Yukon Territory		Pelly Crossing		62.831	-136.585	495
HYM00000536	Goulet & Boudrealt	13-Jul-2006		Canada	Yukon Territory		Kluane Nat. Park		60.683	-138.005	625
HYM00000537	Goulet & Boudrealt	08-Jul-2006		Canada	Yukon Territory		Champagne		60.79	-136.437	733
HYM00000538	Goulet & Boudrealt	16-Jul-2006		Canada	Yukon Territory		Pelly Crossing		62.831	-136.585	495
HYM00000540	Goulet & Boudrealt	06-Jul-2006		Canada	Yukon Territory		Kusawa Lake road		60.706	-136.075	699
HYM00000551	Goulet & Boudrealt	15-Jul-2006		Canada	Yukon Territory		Pelly Crossing		62.831	-136.585	495
HYM00000552	Goulet & Boudrealt	16-Jul-2006		Canada	Yukon Territory		Pelly Crossing		62.831	-136.585	495
HYM00000553	Goulet & Boudrealt	16-Jul-2006		Canada	Yukon Territory		Pelly Crossing		62.831	-136.585	495
HYM00000554	Goulet & Boudrealt	18-Jul-2006		Canada	Yukon Territory		Dempster Hwy. Km 108		64.789	-138.359	1051
HYM00000651.2		20-Aug-2006		Canada	Manitoba	Churchill	26 km SE Churchill, Twin Lakes burn site		58.617	-93.812	38
HYM00000680.2		19-Aug-2006		Canada	Manitoba	Churchill	23 km E Churchill, Ramsay Creek		58.731	-93.78	10
HYM00000838		17-Aug-2006		Canada	Manitoba	Churchill	Burn Site		58.371	-93.497
HYM00000841		17-Aug-2006		Canada	Manitoba	Churchill	Burn Site		58.371	-93.497
HYM00000926		17-Aug-2006		Canada	Manitoba	Churchill	26 km SE Churchill, Twin Lakes Burn site		58.617	-93.812	38
HYM00000927		17-Aug-2006		Canada	Manitoba	Churchill	Burn Site		58.371	-93.497
HYM00000928		17-Aug-2006		Canada	Manitoba	Churchill	Burn Site		58.371	-93.497
HYM00001207	Goulet & Boudreault	12-Jun-2007		Canada	Manitoba		10 km W of Morden		49.196	-98.251	410
HYM00001208	Goulet & Boudreault	12-Jun-2007		Canada	Manitoba		10 km W of Morden		49.196	-98.251	410
HYM00001209	Goulet & Boudreault	12-Jun-2007		Canada	Manitoba		10 km W of Morden		49.196	-98.251	410
HYM00001210	Goulet & Boudreault	12-Jun-2007		Canada	Manitoba		10 km W of Morden		49.196	-98.251	410
HYM00001211	Goulet & Boudreault	12-Jun-2007		Canada	Manitoba		10 km W of Morden		49.196	-98.251	410
HYM00001212	Goulet & Boudreault	12-Jun-2007		Canada	Manitoba		10 km W of Morden		49.196	-98.251	410
HYM00001213	Goulet & Boudreault	10-Jun-2007		Canada	Ontario		Emo, Hwy 11		48.64	-93.864	348
HYM00001214	Goulet & Boudreault	10-Jun-2007		Canada	Ontario		Emo, Hwy 11		48.64	-93.864	348
HYM00001215	Goulet & Boudreault	12-Jun-2007		Canada	Manitoba		10 km W of Morden		49.196	-98.251	410
HYM00001216	Goulet & Boudreault	12-Jun-2007		Canada	Manitoba		10 km W of Morden		49.196	-98.251	410
HYM00001217	Goulet, Boudreault & Fernandez	03-Jun-2007		Canada	Saskatchewan		W of Estevan, Hwy 39		49.329	-103.06	585
HYM00001218	Goulet & Boudreault	15-Jun-2007		Canada	Manitoba		N of Ashville, Hwy 10		51.795	-100.106	335
HYM00001219	Goulet & Boudreault	15-Jun-2007		Canada	Manitoba		N of Ashville, Hwy 10		51.795	-100.106	335
HYM00001220	Goulet, Boudreault & Fernandez	04-Jun-2007		Canada	Saskatchewan		Grassland National Park		49.074	-106.529	830
HYM00001222	Goulet & Boudreault	13-Jun-2007		Canada	Manitoba		Riding Mountain National Park, Buffalo paddock		50.765	-100.222	554
HYM00001223	Goulet & Boudreault	13-Jun-2007		Canada	Manitoba		Riding Mountain National Park, Buffalo paddock		50.765	-100.222	554
HYM00001224	Goulet & Boudreault	13-Jun-2007		Canada	Manitoba		Riding Mountain National Park, Buffalo paddock		50.765	-100.222	554
HYM00001225	Goulet & Boudreault	13-Jun-2007		Canada	Manitoba		Riding Mountain National Park, Buffalo paddock		50.765	-100.222	554
HYM00001226	Goulet & Boudreault	13-Jun-2007		Canada	Manitoba		Riding Mountain National Park, Buffalo paddock		50.765	-100.222	554
HYM00001227	Goulet & Boudreault	13-Jun-2007		Canada	Manitoba		Riding Mountain National Park, Buffalo paddock		50.765	-100.222	554
HYM00001228	Goulet & Boudreault	13-Jun-2007		Canada	Manitoba		Riding Mountain National Park, Buffalo paddock		50.765	-100.222	554
HYM00001229	Goulet & Boudreault	13-Jun-2007		Canada	Manitoba		Riding Mountain National Park, Buffalo paddock		50.765	-100.222	554
HYM00001230	Goulet & Boudreault	12-Jun-2007		Canada	Manitoba		10 km W of Morden		49.196	-98.251	410
HYM00001231	Goulet & Boudreault	12-Jun-2007		Canada	Manitoba		10 km W of Morden		49.196	-98.251	410
HYM00001232	Goulet & Boudreault	10-Jun-2007		Canada	Ontario		Emo, Hwy 11		48.64	-93.864	348
HYM00001233	Goulet, Boudreault & Fernandez	08-Jun-2007		Canada	Manitoba		Spruce Woods Provincial Park		49.731	-99.295	377
HYM00001234	Goulet, Boudreault & Fernandez	03-Jun-2007		Canada	Saskatchewan		W of Estevan, Hwy 39		49.329	-103.06	585
HYM00001235	Bennet & Barnes	15-Jun-2004		Canada	Ontario		North Gower to Smith Falls, 1 km N of Rd 6 & Montague Bdy Rd		45.033	-75.9
HYM00001236	Bennet & Barnes	15-Jun-2004		Canada	Ontario		North Gower to Smith Falls, 1 km N of Rd 6 & Montague Bdy Rd		45.033	-75.9
HYM00001237	Goulet & Boudreault	16-Jun-2007		Canada	Manitoba		1 km NW of Winnipegosis		51.651	-99.945	251
HYM00001238	Goulet & Boudreault	16-Jun-2007		Canada	Manitoba		1 km NW of Winnipegosis		51.651	-99.945	251
HYM00001239	Goulet & Boudreault	16-Jun-2007		Canada	Manitoba		1 km NW of Winnipegosis		51.651	-99.945	251
HYM00001240	Goulet & Boudreault	11-Jun-2007		Canada	Manitoba		Vita Tallgrass prairie		49.147	-96.681
HYM00001241	Goulet & Boudreault	11-Jun-2007		Canada	Manitoba		Vita Tallgrass prairie		49.147	-96.681
HYM00001242	Goulet, Boudreault & Fernandez	02-Jun-2007		Canada	Saskatchewan		S of Moosomin Pipestone Creek		50.033	-40.633	570
HYM00001243	Goulet, Boudreault & Fernandez	02-Jun-2007		Canada	Saskatchewan		S of Moosomin Pipestone Creek		50.033	-40.633	570
HYM00001244	Goulet, Boudreault & Fernandez	02-Jun-2007		Canada	Saskatchewan		S of Moosomin Pipestone Creek		50.033	-40.633	570
HYM00001245	Goulet, Boudreault & Fernandez	02-Jun-2007		Canada	Saskatchewan		S of Moosomin Pipestone Creek		50.033	-40.633	570
HYM00001246	Goulet, Boudreault & Fernandez	02-Jun-2007		Canada	Saskatchewan		S of Moosomin Pipestone Creek		50.033	-40.633	570
HYM00001247	Goulet, Boudreault & Fernandez	02-Jun-2007		Canada	Saskatchewan		S of Moosomin Pipestone Creek		50.033	-40.633	570
HYM00001248	Goulet, Boudreault & Fernandez	02-Jun-2007		Canada	Saskatchewan		S of Moosomin Pipestone Creek		50.033	-40.633	570
HYM00001249	Goulet, Boudreault & Fernandez	02-Jun-2007		Canada	Saskatchewan		N of Rocanville, Qu`Appelle R.		50.508	-101.742	454
HYM00001250	Goulet, Boudreault & Fernandez	02-Jun-2007		Canada	Saskatchewan		N of Rocanville, Qu`Appelle R.		50.508	-101.742	454
HYM00001251	Goulet & Boudreault	11-Jun-2007		Canada	Manitoba		Gardenton		49.079	-96.766	292
HYM00001252	Goulet & Boudreault	11-Jun-2007		Canada	Manitoba		Vita Tallgrass prairie		49.147	-96.681
HYM00001253	Goulet, Boudreault & Fernandez	02-Jun-2007		Canada	Saskatchewan		N of Rocanville, Qu`Appelle R.		50.508	-101.742	454
HYM00001254	Goulet, Boudreault & Fernandez	03-Jun-2007		Canada	Saskatchewan		W of Estevan, Hwy 39		49.329	-103.06	585
HYM00001255	Goulet & Boudreault	12-Jun-2007		Canada	Manitoba		10 km W of Morden		49.196	-98.251	410
HYM00001256	Goulet & Boudreault	12-Jun-2007		Canada	Manitoba		10 km W of Morden		49.196	-98.251	410
HYM00001257	Goulet & Boudreault	12-Jun-2007		Canada	Manitoba		10 km W of Morden		49.196	-98.251	410
HYM00001258	Goulet & Boudreault	12-Jun-2007		Canada	Manitoba		10 km W of Morden		49.196	-98.251	410
HYM00001259	Goulet & Boudreault	12-Jun-2007		Canada	Manitoba		10 km W of Morden		49.196	-98.251	410
HYM00001260	Goulet & Boudreault	12-Jun-2007		Canada	Manitoba		10 km W of Morden		49.196	-98.251	410
HYM00001261	Goulet & Boudreault	12-Jun-2007		Canada	Manitoba		10 km W of Morden		49.196	-98.251	410
HYM00001262	Goulet & Boudreault	12-Jun-2007		Canada	Manitoba		10 km W of Morden		49.196	-98.251	410
HYM00001263	Goulet & Boudreault	12-Jun-2007		Canada	Manitoba		10 km W of Morden		49.196	-98.251	410
HYM00001264	Goulet & Boudreault	12-Jun-2007		Canada	Manitoba		10 km W of Morden		49.196	-98.251	410
HYM00001265	Goulet & Boudreault	12-Jun-2007		Canada	Manitoba		10 km W of Morden		49.196	-98.251	410
HYM00001266	Goulet & Boudreault	12-Jun-2007		Canada	Manitoba		10 km W of Morden		49.196	-98.251	410
HYM00001268	Goulet, Boudreault & Fernandez	01-Jun-2007		Canada	Manitoba		vic. of Shilo, Assiniboine River		49.679	-99.613
HYM00001269	Goulet, Boudreault & Fernandez	01-Jun-2007		Canada	Manitoba		vic. of Shilo, Assiniboine River		49.679	-99.613
HYM00001270	Goulet, Boudreault & Fernandez	01-Jun-2007		Canada	Manitoba		vic. of Shilo, Assiniboine River		49.679	-99.613
HYM00001271	Goulet, Boudreault & Fernandez	01-Jun-2007		Canada	Manitoba		vic. of Shilo, Assiniboine River		49.679	-99.613
HYM00001272	Goulet, Boudreault & Fernandez	01-Jun-2007		Canada	Manitoba		vic. of Shilo, Assiniboine River		49.679	-99.613
HYM00001273	Goulet, Boudreault & Fernandez	01-Jun-2007		Canada	Manitoba		vic. of Shilo, Assiniboine River		49.679	-99.613
HYM00001274	Goulet, Boudreault & Fernandez	01-Jun-2007		Canada	Manitoba		vic. of Shilo, Assiniboine River		49.679	-99.613
HYM00001275	Goulet, Boudreault & Fernandez	01-Jun-2007		Canada	Manitoba		vic. of Shilo, Assiniboine River		49.679	-99.613
HYM00001276	Goulet, Boudreault & Fernandez	01-Jun-2007		Canada	Manitoba		vic. of Shilo, Assiniboine River		49.679	-99.613
HYM00001277	Goulet, Boudreault & Fernandez	01-Jun-2007		Canada	Manitoba		vic. of Shilo, Assiniboine River		49.679	-99.613	830
HYM00001278	Goulet, Boudreault & Fernandez	04-Jun-2007		Canada	Saskatchewan		Grassland National Park		49.074	-106.529	830
HYM00001279	Goulet, Boudreault & Fernandez	04-Jun-2007		Canada	Saskatchewan		Grassland National Park		49.074	-106.529	830
HYM00001280	Goulet, Boudreault & Fernandez	04-Jun-2007		Canada	Saskatchewan		Grassland National Park		49.074	-106.529	830
HYM00001283	Goulet, Boudreault & Fernandez	04-Jun-2007		Canada	Saskatchewan		Grassland National Park		49.074	-106.529	830
HYM00001346	Goulet & Boudreault	16-Jun-2007		Canada	Manitoba		1 km NW of Winnipegosis		51.651	-99.945	251
HYM00001354	Goulet & Boudreault	16-Jun-2007		Canada	Manitoba		1 km NW of Winnipegosis		51.651	-99.945	251
HYM00001467	Schmold & Klima	30-May-2006		Canada	Alberta		Stirling vic.		49.502	-112.517
HYM00001468	Schmold & Klima	30-May-2006		Canada	Alberta		Stirling vic.		49.502	-112.517
HYM00001469	Schmold & Klima	30-May-2006		Canada	Alberta		Stirling vic.		49.502	-112.517
HYM00001470	Schmold & Herle	05-Jun-2006		Canada	Alberta		Stirling vic.		49.502	-112.517
HYM00001471	Schmold & Herle	05-Jun-2006		Canada	Alberta		Stirling vic.		49.502	-112.517
HYM00001472	Schmold & Herle	05-Jun-2006		Canada	Alberta		Stirling vic.		49.502	-112.517
HYM00001473	Schmold & Herle	05-Jun-2006		Canada	Alberta		Stirling vic.		49.502	-112.517
HYM00001474	Schmold & Herle	05-Jun-2006		Canada	Alberta		Stirling vic.		49.502	-112.517
HYM00001475	Schmold & Herle	05-Jun-2006		Canada	Alberta		Stirling vic.		49.502	-112.517
HYM00001476	Schmold & Herle	05-Jun-2006		Canada	Alberta		Stirling vic.		49.502	-112.517
HYM00001477	Carcamo & Schmold	25-May-2006		Canada	Alberta		Lethbridge vic., Peenaquim Park		49.694	-112.833
HYM00001478	Schmold & Klima	30-May-2006		Canada	Alberta		Stirling vic.		49.502	-112.517
HYM00001479	Schmold & Klima	30-May-2006		Canada	Alberta		Stirling vic.		49.502	-112.517
HYM00001480	Schmold & Klima	30-May-2006		Canada	Alberta		Stirling vic.		49.502	-112.517
HYM00001481	Schmold & Klima	30-May-2006		Canada	Alberta		Stirling vic.		49.502	-112.517
HYM00001482	Schmold & Klima	30-May-2006		Canada	Alberta		Stirling vic.		49.502	-112.517
HYM00001483	Schmold & Klima	30-May-2006		Canada	Alberta		Stirling vic.		49.502	-112.517
HYM00001484	Schmold & Klima	30-May-2006		Canada	Alberta		Stirling vic.		49.502	-112.517
HYM00001485	Schmold & Klima	30-May-2006		Canada	Alberta		Stirling vic.		49.502	-112.517
HYM00001486	Schmold & Klima	30-May-2006		Canada	Alberta		Stirling vic.		49.502	-112.517
HYM00001487	Schmold & Klima	30-May-2006		Canada	Alberta		Stirling vic.		49.502	-112.517
HYM00001488	Schmold & Klima	30-May-2006		Canada	Alberta		Stirling vic.		49.502	-112.517
HYM00001489	Schmold & Klima	30-May-2006		Canada	Alberta		Stirling vic.		49.502	-112.517
HYM00001490	Schmold & Klima	30-May-2006		Canada	Alberta		Stirling vic.		49.502	-112.517
HYM00001491	Schmold & Klima	30-May-2006		Canada	Alberta		Stirling vic.		49.502	-112.517
HYM00001492	Schmold & Klima	30-May-2006		Canada	Alberta		Stirling vic.		49.502	-112.517
HYM00001493	Schmold & Klima	30-May-2006		Canada	Alberta		Stirling vic.		49.502	-112.517
HYM00001494	Schmold & Klima	30-May-2006		Canada	Alberta		Stirling vic.		49.502	-112.517
HYM00001637	Broadbent & Gualtieri	29-May-2006		Canada	Ontario		London		43.029	-77.837
HYM00001793	Goulet & Boudreault	10-Jul-2006		Canada	Yukon Territory		Champagane		60.787	-136.436	733
HYM00001794	Goulet & Boudreault	10-Jul-2006		Canada	Yukon Territory		Champagane		60.787	-136.436	733
HYM00001795	Goulet & Boudrealt	16-Jul-2006		Canada	Yukon Territory		Pelly Crossing		62.831	-136.585	495
HYM00001797	Goulet & Boudrealt	13-Jul-2006		Canada	Yukon Territory		Kluane Nat. Park		60.683	-138.005	625
HYM00001806	Goulet & Boudreault	10-Jul-2006		Canada	Yukon Territory		Champagane		60.787	-136.436	733
HYM00001808	Goulet & Boudreault	10-Jul-2006		Canada	Yukon Territory		Champagane		60.787	-136.436	733
HYM00001811	Goulet & Boudreault	10-Jul-2006		Canada	Yukon Territory		Champagane		60.787	-136.436	733
HYM00001813	Goulet & Boudreault	10-Jul-2006		Canada	Yukon Territory		Champagane		60.787	-136.436	733
HYM00001814	Goulet & Boudrealt	16-Jul-2006		Canada	Yukon Territory		Pelly Crossing		62.831	-136.585	495
HYM00001818	Goulet & Boudrealt	16-Jul-2006		Canada	Yukon Territory		Pelly Crossing		62.831	-136.585	495
HYM00001820	Goulet & Boudreault	10-Jul-2006		Canada	Yukon Territory		Champagane		60.787	-136.436	733
HYM00001829	Goulet & Boudrealt	16-Jul-2006		Canada	Yukon Territory		Pelly Crossing		62.831	-136.585	495
HYM00001831	Goulet & Boudrealt	16-Jul-2006		Canada	Yukon Territory		Pelly Crossing		62.831	-136.585	495
HYM00001832	Goulet & Boudrealt	16-Jul-2006		Canada	Yukon Territory		Pelly Crossing		62.831	-136.585	495
HYM00001833	Goulet & Boudreault	10-Jul-2006		Canada	Yukon Territory		Champagane		60.787	-136.436	733
HYM00001837	Goulet & Boudrealt	16-Jul-2006		Canada	Yukon Territory		Pelly Crossing		62.831	-136.585	495
HYM00001838	Goulet & Boudrealt	16-Jul-2006		Canada	Yukon Territory		Pelly Crossing		62.831	-136.585	495
HYM00001839	Goulet & Boudrealt	13-Jul-2006		Canada	Yukon Territory		Kluane Nat. Park		60.683	-138.005	625
MIC 000481	M. Smith	28-Sep-2006		Canada	Prince Edward Island	Harrington		Harrington, clover field
MIC 000482	M. Smith	29-Aug-2006		Canada	Prince Edward Island	Harrington		Harrington, clover field
MIC 000483	Goulet, Boudreault & Badiss	22-Jul-2008		Canada	Prince Edward Island			Sea Cow Pond, fallow field	47.044	-63.99	17
MIC 000545	J. Otani	07-Jun-2007		Canada	Alberta	Beaverlodge		Beaverlodge, Saskatoon mountains, natural meadow	55.2201	-119.282	962
MIC 000546	J. Otani	07-Jun-2007		Canada	Alberta	Beaverlodge		Beaverlodge, Saskatoon mountains, natural meadow	55.2201	-119.282	962
MIC 000547	J. Otani	07-Jun-2007		Canada	Alberta	Beaverlodge		Beaverlodge, Saskatoon mountains, natural meadow	55.2201	-119.282	962
MIC 000548	J. Otani	07-Jun-2007		Canada	Alberta	Beaverlodge		Beaverlodge, Saskatoon mountains, natural meadow	55.2201	-119.282	962
MIC 000549	J. Otani	07-Jun-2007		Canada	Alberta	Beaverlodge		Beaverlodge, Saskatoon mountains, natural meadow	55.2201	-119.282	962
MIC 000550	J. Otani	25-May-2007		Canada	Alberta	Beaverlodge		Beaverlodge, Saskatoon mountains, natural meadow	55.2201	-119.282	962
MIC 000551	J. Otani	25-May-2007		Canada	Alberta	Beaverlodge		Beaverlodge, Saskatoon mountains, natural meadow	55.2201	-119.282	962
MIC 000552	J. Otani	29-May-2007		Canada	Alberta	Beaverlodge		Beaverlodge, Saskatoon mountains, natural meadow	55.2201	-119.282	962
MIC 000553	J. Otani	29-May-2007		Canada	Alberta	Beaverlodge		Beaverlodge, Saskatoon mountains, natural meadow	55.2201	-119.282	962
MIC 000554	J. Otani	29-May-2007		Canada	Alberta	Beaverlodge		Beaverlodge, Saskatoon mountains, natural meadow	55.2201	-119.282	962
MIC 000555	J. Otani	29-May-2007		Canada	Alberta	Beaverlodge		Beaverlodge, Saskatoon mountains, natural meadow	55.2201	-119.282	962
MIC 000556	J. Otani	29-May-2007		Canada	Alberta	Beaverlodge		Beaverlodge, Saskatoon mountains, natural meadow	55.2201	-119.282	962
MIC 000557	J. Otani	29-May-2007		Canada	Alberta	Beaverlodge		Beaverlodge, Saskatoon mountains, natural meadow	55.2201	-119.282	962
MIC 000558	J. Otani	29-May-2007		Canada	Alberta	Beaverlodge		Beaverlodge, Saskatoon mountains, natural meadow	55.2201	-119.282	962
MIC 000559	J. Otani	12-Jun-2007		Canada	Alberta	Beaverlodge		Beaverlodge, Saskatoon mountains, natural meadow	55.2201	-119.282	962
MIC 000561	J. Otani	12-Jun-2007		Canada	Alberta	Beaverlodge		Beaverlodge, Saskatoon mountains, natural meadow	55.2201	-119.282	962
MIC 000562	J. Otani	12-Jun-2007		Canada	Alberta	Beaverlodge		Beaverlodge, Saskatoon mountains, natural meadow	55.2201	-119.282	962
MIC 000564	J. Otani	02-Aug-2007		Canada	Alberta	Beaverlodge		Beaverlodge, Saskatoon mountains, natural meadow	55.2201	-119.282	962
MIC 000565	J. Otani	02-Aug-2007		Canada	Alberta	Beaverlodge		Beaverlodge, Saskatoon mountains, natural meadow	55.2201	-119.282	962
MIC 000566	J. Otani	27-Jul-2007		Canada	Alberta	Beaverlodge		Beaverlodge, Saskatoon mountains, natural meadow	55.2201	-119.282	962
MIC 000567	J. Otani	25-Jul-2007		Canada	Alberta	Beaverlodge		Beaverlodge, Saskatoon mountains, natural meadow	55.2201	-119.282	962
MIC 000568	J. Otani	19-Jun-2007		Canada	Alberta	Beaverlodge		Beaverlodge, Saskatoon mountains, natural meadow	55.2201	-119.282	962
MIC 000569	J. Otani	19-Jun-2007		Canada	Alberta	Beaverlodge		Beaverlodge, Saskatoon mountains, natural meadow	55.22	-119.282	962
MIC 000570	J. Otani	15-Jun-2007		Canada	Alberta	Beaverlodge		Beaverlodge, Saskatoon mountains, natural meadow	55.22	-119.282	962
MIC 000571	J. Otani	22-Jun-2007		Canada	Alberta	Beaverlodge		Beaverlodge, Saskatoon mountains, natural meadow	55.22	-119.282	962
MIC 000572	J. Otani	15-Jun-2007		Canada	Alberta	Beaverlodge		Beaverlodge, Saskatoon mountains, natural meadow	55.22	-119.282	962
MIC 000573	J. Otani	15-Jun-2007		Canada	Alberta	Beaverlodge		Beaverlodge, Saskatoon mountains, natural meadow	55.22	-119.282	962
MIC 000576	J. Otani	06-Jul-2007		Canada	Alberta	Beaverlodge		Beaverlodge, Saskatoon mountains, natural meadow	55.22	-119.282	962
MIC 000577	J. Otani	06-Jul-2007		Canada	Alberta	Beaverlodge		Beaverlodge, Saskatoon mountains, natural meadow	55.22	-119.282	962
MIC 000578	J. Otani	06-Jul-2007		Canada	Alberta	Beaverlodge		Beaverlodge, Saskatoon mountains, natural meadow	55.22	-119.282	962
MIC 000579	J. Otani	06-Jul-2007		Canada	Alberta	Beaverlodge		Beaverlodge, Saskatoon mountains, natural meadow	55.22	-119.282	962
MIC 000618	L. Masner	08-Sep-2008		Canada	Ontario			Woodlawn	45.3754	-76.0827
MIC 000619	L. Masner	08-Sep-2008		Canada	Ontario			Woodlawn	45.3754	-76.0827
MIC 000620	L. Masner	06-Aug-2008		Canada	Ontario			Woodlawn
MIC 000621	L. Masner	08-Sep-2008		Canada	Ontario			Woodlawn	45.3754	-76.0827
MIC 000644	Goulet & Boudreault	22-May-2005		Canada	British Columbia	Summerland		Summerland, fallow field	49.565	-119.622
MIC 000645	Goulet, Boudreault & Badiss	26-Jul-2008		Canada	Quebec	Cloridorme		Cloridorme, fallow field	49.1869	-64.854
MIC 000646	Goulet, Boudreault & Badiss	26-Jul-2008		Canada	Quebec	Cloridorme		Cloridorme, fallow field	49.1869	-64.854
MIC 000647	Goulet, Boudreault & Badiss	26-Jul-2008		Canada	Quebec	Cloridorme		Cloridorme, fallow field	49.1869	-64.854
MIC 000658	L. Masner	21-Sep-2008		Canada	Ontario	Leeds		Leeds County, old forest	44.629	-76.359
MIC 000659	L. Masner	21-Sep-2008		Canada	Ontario	Leeds		Leeds County, old forest	44.629	-76.359
MIC 000660	L. Masner	21-Sep-2008		Canada	Ontario	Leeds		Leeds County, old forest	44.629	-76.359
MIC 000661	Goulet, Boudreault & Badiss	24-Jul-2008		Canada	New Brunswick			vic. Tracy, fallow field	45.759	-66.676
MIC 000864	Goulet, Boudreault & Badiss	16-Jul-2008		Canada	Newfoundland and Labrador			Port Saunders, fallow field	50.648	-57.303
MIC 000866	Goulet, Boudreault & Badiss	17-Jul-2008		Canada	Newfoundland and Labrador			Corner Brook, fallow field	48.956	-57.911
MIC 000867	Goulet, Boudreault & Badiss	17-Jul-2008		Canada	Newfoundland and Labrador			Corner Brook, fallow field	48.956	-57.911
MIC 000868	Goulet, Boudreault & Badiss	17-Jul-2008		Canada	Newfoundland and Labrador			Corner Brook, fallow field	48.956	-57.911
MIC 000869	Goulet, Boudreault & Badiss	17-Jul-2008		Canada	Newfoundland and Labrador			Corner Brook, fallow field	48.956	-57.911
MIC 000870	Goulet, Boudreault & Badiss	17-Jul-2008		Canada	Newfoundland and Labrador			Corner Brook, fallow field	48.956	-57.911
MIC 000871	Goulet, Boudreault & Badiss	18-Jul-2008		Canada	Newfoundland and Labrador			St-Andrew`s	47.793	-59.233
MIC 000872	Goulet, Boudreault & Badiss	16-Jul-2008		Canada	Newfoundland and Labrador			Plum Point, fallow field	51.064	-56.848
MIC 000873	Goulet, Boudreault & Badiss	16-Jul-2008		Canada	Newfoundland and Labrador			Plum Point, fallow field	51.064	-56.848
MIC 000874	Goulet, Boudreault & Badiss	10-Jul-2008		Canada	Newfoundland and Labrador			South Branch, falllow field	47.922	-59.014	51
MIC 000875	Goulet, Boudreault & Badiss	10-Jul-2008		Canada	Newfoundland and Labrador			South Branch, falllow field	47.922	-59.014	51
MIC 000876	Goulet, Boudreault & Badiss	10-Jul-2008		Canada	Newfoundland and Labrador			South Branch, falllow field	47.922	-59.014	51
MIC 000877	Goulet, Boudreault & Badiss	10-Jul-2008		Canada	Newfoundland and Labrador			South Branch, falllow field	47.922	-59.014	51
MIC 000878	Goulet, Boudreault & Badiss	10-Jul-2008		Canada	Newfoundland and Labrador			South Branch, falllow field	47.922	-59.014	51
MIC 000879	Goulet, Boudreault & Badiss	10-Jul-2008		Canada	Newfoundland and Labrador			South Branch, falllow field	47.922	-59.014	51
MIC 000880	Goulet, Boudreault & Badiss	10-Jul-2008		Canada	Newfoundland and Labrador			South Branch, falllow field	47.922	-59.014	51
MIC 000881	Goulet, Boudreault & Badiss	10-Jul-2008		Canada	Newfoundland and Labrador			St-David`s	48.205	-58.866
MIC 000882	Goulet, Boudreault & Badiss	10-Jul-2008		Canada	Newfoundland and Labrador			St-David`s	48.205	-58.866
MIC 000883	Goulet, Boudreault & Badiss	10-Jul-2008		Canada	Newfoundland and Labrador			St-David`s	48.205	-58.866
MIC 000884	Goulet, Boudreault & Badiss	11-Jul-2008		Canada	Newfoundland and Labrador			Cap St-George, fallow field	48.466	-59.26
MIC 000885	Goulet, Boudreault & Badiss	12-Jul-2008		Canada	Newfoundland and Labrador			Stephenville, fen and bog	48.552	-58.436
MIC 000886	Goulet, Boudreault & Badiss	12-Jul-2008		Canada	Newfoundland and Labrador			Stephenville, fen and bog	48.552	-58.436
MIC 000887	Goulet, Boudreault & Badiss	12-Jul-2008		Canada	Newfoundland and Labrador			Stephenville, fen and bog	48.552	-58.436
MIC 000888	Goulet, Boudreault & Badiss	12-Jul-2008		Canada	Newfoundland and Labrador			Stephenville, fen and bog	48.552	-58.436
MIC 000889	Goulet, Boudreault & Badiss	12-Jul-2008		Canada	Newfoundland and Labrador			Stephenville, fen and bog	48.552	-58.436
MIC 000890	Goulet, Boudreault & Badiss	12-Jul-2008		Canada	Newfoundland and Labrador			Stephenville, fen and bog	48.552	-58.436
MIC 000891	Goulet, Boudreault & Badiss	12-Jul-2008		Canada	Newfoundland and Labrador			Stephenville, fen and bog	48.552	-58.436
MIC 000892	Goulet, Boudreault & Badiss	12-Jul-2008		Canada	Newfoundland and Labrador			Stephenville, fen and bog	48.552	-58.436
MIC 000893	Goulet, Boudreault & Badiss	12-Jul-2008		Canada	Newfoundland and Labrador			Deer Lake, fallow field	49.195	-58.436
MIC 000894	Goulet, Boudreault & Badiss	12-Jul-2008		Canada	Newfoundland and Labrador			Deer Lake, fallow field	49.195	-58.436
MIC 000895	Goulet, Boudreault & Badiss	12-Jul-2008		Canada	Newfoundland and Labrador			Deer Lake, fallow field	49.195	-58.436
MIC 000896	Goulet, Boudreault & Badiss	12-Jul-2008		Canada	Newfoundland and Labrador			Deer Lake, fallow field	49.195	-58.436
MIC 000897	Goulet, Boudreault & Badiss	12-Jul-2008		Canada	Newfoundland and Labrador			Deer Lake, fallow field	49.195	-58.436
MIC 000898	Goulet, Boudreault & Badiss	12-Jul-2008		Canada	Newfoundland and Labrador			Deer Lake, fallow field	49.195	-58.436
MIC 000899	Goulet, Boudreault & Badiss	12-Jul-2008		Canada	Newfoundland and Labrador			Deer Lake, fallow field	49.195	-58.436
MIC 000901	Goulet, Boudreault & Badiss	13-Jul-2008		Canada	Newfoundland and Labrador			Sally`s Cove, fallow field	49.739	-57.925
WMIC 0191	H. Goulet			Canada	Ontario	Ottawa		Ottwa city garden	45.3561	-75.7069
WMIC 0192	H. Goulet			Canada	Ontario	Ottawa		Ottwa city garden	45.356	-75.707
WMIC 0193	H. Goulet			Canada	Ontario	Ottawa		Ottwa city garden	45.3561	-75.7069
WMIC 0194	H. Goulet			Canada	Ontario	Ottawa		Ottwa city garden	45.3561	-75.7069
WMIC 0195	H. Goulet			Canada	Ontario	Ottawa		Ottwa city garden	45.3561	-75.7069
WMIC 0196	H. Goulet			Canada	Ontario	Ottawa		Ottwa city garden	45.3561	-75.7069
WMIC 0197	H. Goulet			Canada	Ontario	Ottawa		Ottwa city garden	45.3561	-75.7069
WMIC 0198	H. Goulet			Canada	Ontario	Ottawa		Ottwa city garden	45.356	-75.707
WMIC 0199	H. Goulet			Canada	Ontario	Ottawa		Ottwa city garden	45.356	-75.707
WMIC 0200	H. Goulet			Canada	Ontario	Ottawa		Ottwa city garden	45.356	-75.707
WMIC 0201	H. Goulet			Canada	Ontario	Ottawa		Ottwa city garden	45.3561	-75.7069
WMIC 0202	H. Goulet			Canada	Ontario	Ottawa		Ottwa city garden	45.356	-75.707
WMIC 0203	H. Goulet			Canada	Ontario	Ottawa		Ottwa city garden	45.3561	-75.7069
WMIC 0204	H. Goulet			Canada	Ontario	Ottawa		Ottwa city garden	45.3561	-75.7069
WMIC 0205	H. Goulet			Canada	Ontario	Ottawa		Ottwa city garden	45.3561	-75.7069
WMIC 0206	H. Goulet			Canada	Ontario	Ottawa		Ottwa city garden	45.3561	-75.7069
WMIC 0207	H. Goulet			Canada	Ontario	Ottawa		Ottwa city garden	45.356	-75.707
WMIC 0208	H. Goulet			Canada	Ontario	Ottawa		Ottwa city garden	45.3561	-75.7069
WMIC 0209	H. Goulet			Canada	Ontario	Ottawa		Ottwa city garden	45.3561	-75.7069
WMIC 0210	H. Goulet			Canada	Ontario	Ottawa		Ottwa city garden	45.3561	-75.7069
WMIC 0211	H. Goulet			Canada	Ontario	Ottawa		Ottwa city garden	45.3561	-75.7069
WMIC 0212	H. Goulet			Canada	Ontario	Ottawa		Ottwa city garden	45.356	-75.707
WMIC 0213	H. Goulet			Canada	Ontario	Ottawa		Ottwa city garden	45.356	-75.707
WMIC 0215	H. Goulet			Canada	Ontario	Ottawa		Ottwa city garden	45.3561	-75.7069
WMIC 0216	H. Goulet			Canada	Ontario	Ottawa		Ottwa city garden	45.356	-75.707
WMIC 0217	H. Goulet			Canada	Ontario	Ottawa		Ottwa city garden	45.3561	-75.7069
WMIC 0218	H. Goulet			Canada	Ontario	Ottawa		Ottwa city garden	45.356	-75.707
WMIC 0219	H. Goulet			Canada	Ontario	Ottawa		Ottwa city garden	45.3561	-75.7069
WMIC 0220	H. Goulet			Canada	Ontario	Ottawa		Ottwa city garden	45.3561	-75.7069
WMIC 0221	H. Goulet			Canada	Ontario	Ottawa		Ottwa city garden	45.356	-75.707
WMIC 0222	H. Goulet			Canada	Ontario	Ottawa		Ottwa city garden	45.3561	-75.7069
WMIC 0223	H. Goulet			Canada	Ontario	Ottawa		Ottwa city garden	45.3561	-75.7069
WMIC 0224	H. Goulet			Canada	Ontario	Ottawa		Ottwa city garden	45.3561	-75.7069
WMIC 0225	H. Goulet			Canada	Ontario	Ottawa		Ottwa city garden	45.3561	-75.7069
WMIC 0226	H. Goulet			Canada	Ontario	Ottawa		Ottwa city garden	45.3561	-75.7069
WMIC 0231	M. Sharkey	31-Jul-2005		Canada	Prince Edward Island	Georgetown		Near Georgetown	46.417	-62.667	8
WMIC 0246	M. Sharkey	31-Jul-2005		Canada	Prince Edward Island	Georgetown		Near Georgetown	46.417	-62.667	8
WMIC 0512	L. Gualtieri	07-Jul-2003		Canada	Ontario			London	43.0295	-81.2055
